# Supplementary material for: Gross primary productivity analyses suggest higher ENSO-mediated impacts in lowland cacao areas compared to mountain coffee regions in Latin America
Source: Sci Rep. 2025 Nov 7;15:39136. doi: 10.1038/s41598-025-27292-3 (PMC12595053; doi:10.1038/s41598-025-27292-3)
Supplement: Supplementary file 2 — Supplementary Material 2 [file 41598_2025_27292_MOESM2_ESM.zip]

Archive with 2 entries (2 files):
- Annex_1 - Geographic coordinates datasets/0085095-240506114902167.csv
- Annex_1 - Geographic coordinates datasets/0082799-240506114902167.csv
