# Supplementary material for: Gross primary productivity analyses suggest higher ENSO-mediated impacts in lowland cacao areas compared to mountain coffee regions in Latin America
Source: Sci Rep. 2025 Nov 7;15:39136. doi: 10.1038/s41598-025-27292-3 (PMC12595053; doi:10.1038/s41598-025-27292-3)
Supplement: Supplementary file 2 — Supplementary Material 2 [file 41598_2025_27292_MOESM2_ESM.zip › Annex_1 - Geographic coordinates datasets/0085095-240506114902167.csv]

gbifID	datasetKey	occurrenceID	kingdom	phylum	class	order	family	genus	species	infraspecificEpithet	taxonRank	scientificName	verbatimScientificName	verbatimScientificNameAuthorship	countryCode	locality	stateProvince	occurrenceStatus	individualCount	publishingOrgKey	decimalLatitude	decimalLongitude	coordinateUncertaintyInMeters	coordinatePrecision	elevation	elevationAccuracy	depth	depthAccuracy	eventDate	day	month	year	taxonKey	speciesKey	basisOfRecord	institutionCode	collectionCode	catalogNumber	recordNumber	identifiedBy	dateIdentified	license	rightsHolder	recordedBy	typeStatus	establishmentMeans	lastInterpreted	mediaType	issue
97104859	83951602-f762-11e1-a439-00145eb45e9a		Plantae	Tracheophyta	Magnoliopsida	Malvales	Malvaceae	Theobroma	Theobroma cacao		SPECIES	Theobroma cacao L.	Theobroma cacao L.	L.	PE	Jenaro Herrera (rui ucayali), Caño Supay	Loreto	PRESENT		3c1d3550-c688-11da-bc3f-b8a03c50a862									1985-03-09	9	3	1985	3152205	3152205	PRESERVED_SPECIMEN	IIAP	CIJH	IIAP-CIJH-03052				CC_BY_4_0		C. Peters			2024-06-18T00:49:39.929Z		CONTINENT_DERIVED_FROM_COUNTRY;INSTITUTION_MATCH_NONE
931038822	68829f71-56b1-4015-a363-ef8f0e1d6e4f	6928	Plantae	Tracheophyta	Magnoliopsida	Malvales	Malvaceae	Theobroma	Theobroma cacao		SPECIES	Theobroma cacao L.	Theobroma cacao					PRESENT		296fe5cf-ae43-4212-8f77-293e807d0d5a													3152205	3152205	PRESERVED_SPECIMEN	Biodiversity Institute of Ontario	OAC	11127				CC0_1_0	University of Guelph				2024-01-24T19:20:22.748Z	StillImage	INSTITUTION_MATCH_NONE
91943321	85802736-f762-11e1-a439-00145eb45e9a		Plantae	Tracheophyta	Magnoliopsida	Malvales	Malvaceae	Theobroma	Theobroma cacao		SPECIES	Theobroma cacao L.	Theobroma cacao					PRESENT		83e105d0-1e21-11de-85d0-fe7fa1df8ee2													3152205	3152205	OCCURRENCE	USA108	USA108	1678391				CC_BY_4_0					2024-05-13T01:40:22.689Z		BASIS_OF_RECORD_INVALID
91943191	85802736-f762-11e1-a439-00145eb45e9a		Plantae	Tracheophyta	Magnoliopsida	Malvales	Malvaceae	Theobroma	Theobroma cacao		SPECIES	Theobroma cacao L.	Theobroma cacao		GB			PRESENT		83e105d0-1e21-11de-85d0-fe7fa1df8ee2													3152205	3152205	OCCURRENCE	USA047	USA047	1708882				CC_BY_4_0					2024-05-13T01:40:22.748Z		CONTINENT_DERIVED_FROM_COUNTRY;BASIS_OF_RECORD_INVALID
91943190	85802736-f762-11e1-a439-00145eb45e9a		Plantae	Tracheophyta	Magnoliopsida	Malvales	Malvaceae	Theobroma	Theobroma cacao		SPECIES	Theobroma cacao L.	Theobroma cacao		GB			PRESENT		83e105d0-1e21-11de-85d0-fe7fa1df8ee2													3152205	3152205	OCCURRENCE	USA047	USA047	1708881				CC_BY_4_0					2024-05-13T01:40:22.545Z		CONTINENT_DERIVED_FROM_COUNTRY;BASIS_OF_RECORD_INVALID
91943189	85802736-f762-11e1-a439-00145eb45e9a		Plantae	Tracheophyta	Magnoliopsida	Malvales	Malvaceae	Theobroma	Theobroma cacao		SPECIES	Theobroma cacao L.	Theobroma cacao					PRESENT		83e105d0-1e21-11de-85d0-fe7fa1df8ee2													3152205	3152205	OCCURRENCE	USA047	USA047	1708880				CC_BY_4_0					2024-05-13T01:40:22.682Z		BASIS_OF_RECORD_INVALID
91943188	85802736-f762-11e1-a439-00145eb45e9a		Plantae	Tracheophyta	Magnoliopsida	Malvales	Malvaceae	Theobroma	Theobroma cacao		SPECIES	Theobroma cacao L.	Theobroma cacao					PRESENT		83e105d0-1e21-11de-85d0-fe7fa1df8ee2													3152205	3152205	OCCURRENCE	USA047	USA047	1708879				CC_BY_4_0					2024-05-13T01:40:22.611Z		BASIS_OF_RECORD_INVALID
91943187	85802736-f762-11e1-a439-00145eb45e9a		Plantae	Tracheophyta	Magnoliopsida	Malvales	Malvaceae	Theobroma	Theobroma cacao		SPECIES	Theobroma cacao L.	Theobroma cacao		GB			PRESENT		83e105d0-1e21-11de-85d0-fe7fa1df8ee2													3152205	3152205	OCCURRENCE	USA047	USA047	1708878				CC_BY_4_0					2024-05-13T01:40:22.689Z		CONTINENT_DERIVED_FROM_COUNTRY;BASIS_OF_RECORD_INVALID
91943186	85802736-f762-11e1-a439-00145eb45e9a		Plantae	Tracheophyta	Magnoliopsida	Malvales	Malvaceae	Theobroma	Theobroma cacao		SPECIES	Theobroma cacao L.	Theobroma cacao		GB			PRESENT		83e105d0-1e21-11de-85d0-fe7fa1df8ee2													3152205	3152205	OCCURRENCE	USA047	USA047	1708877				CC_BY_4_0					2024-05-13T01:40:22.676Z		CONTINENT_DERIVED_FROM_COUNTRY;BASIS_OF_RECORD_INVALID
91943185	85802736-f762-11e1-a439-00145eb45e9a		Plantae	Tracheophyta	Magnoliopsida	Malvales	Malvaceae	Theobroma	Theobroma cacao		SPECIES	Theobroma cacao L.	Theobroma cacao		GB			PRESENT		83e105d0-1e21-11de-85d0-fe7fa1df8ee2													3152205	3152205	OCCURRENCE	USA047	USA047	1708855				CC_BY_4_0					2024-05-13T01:40:22.566Z		CONTINENT_DERIVED_FROM_COUNTRY;BASIS_OF_RECORD_INVALID
91943184	85802736-f762-11e1-a439-00145eb45e9a		Plantae	Tracheophyta	Magnoliopsida	Malvales	Malvaceae	Theobroma	Theobroma cacao		SPECIES	Theobroma cacao L.	Theobroma cacao		GB			PRESENT		83e105d0-1e21-11de-85d0-fe7fa1df8ee2													3152205	3152205	OCCURRENCE	USA047	USA047	1708854				CC_BY_4_0					2024-05-13T01:40:22.628Z		CONTINENT_DERIVED_FROM_COUNTRY;BASIS_OF_RECORD_INVALID
91943183	85802736-f762-11e1-a439-00145eb45e9a		Plantae	Tracheophyta	Magnoliopsida	Malvales	Malvaceae	Theobroma	Theobroma cacao		SPECIES	Theobroma cacao L.	Theobroma cacao		GB			PRESENT		83e105d0-1e21-11de-85d0-fe7fa1df8ee2													3152205	3152205	OCCURRENCE	USA047	USA047	1708846				CC_BY_4_0					2024-05-13T01:40:22.566Z		CONTINENT_DERIVED_FROM_COUNTRY;BASIS_OF_RECORD_INVALID
91943182	85802736-f762-11e1-a439-00145eb45e9a		Plantae	Tracheophyta	Magnoliopsida	Malvales	Malvaceae	Theobroma	Theobroma cacao		SPECIES	Theobroma cacao L.	Theobroma cacao		PR			PRESENT		83e105d0-1e21-11de-85d0-fe7fa1df8ee2													3152205	3152205	OCCURRENCE	USA047	USA047	1704943				CC_BY_4_0					2024-05-13T01:40:22.748Z		CONTINENT_DERIVED_FROM_COUNTRY;BASIS_OF_RECORD_INVALID
912521255	cd6e21c8-9e8a-493a-8a76-fbf7862069e5	http://specimens.kew.org/herbarium/K000661171	Plantae	Tracheophyta	Magnoliopsida	Malvales	Malvaceae	Theobroma	Theobroma cacao		SPECIES	Theobroma cacao L.	Theobroma cacao	L.	MX	Bejucos		PRESENT		061b4f20-f241-11da-a328-b8a03c50a862													3152205	3152205	PRESERVED_SPECIMEN	K	Herbarium	K000661171	7531			CC_BY_4_0		Hinton, G.B.; et al.			2024-06-21T11:03:23.671Z		CONTINENT_DERIVED_FROM_COUNTRY;INSTITUTION_MATCH_FUZZY;INSTITUTION_COLLECTION_MISMATCH
912521253	cd6e21c8-9e8a-493a-8a76-fbf7862069e5	http://specimens.kew.org/herbarium/K000661172	Plantae	Tracheophyta	Magnoliopsida	Malvales	Malvaceae	Theobroma	Theobroma cacao		SPECIES	Theobroma cacao L.	Theobroma cacao	L.	MX	Bejucos		PRESENT		061b4f20-f241-11da-a328-b8a03c50a862													3152205	3152205	PRESERVED_SPECIMEN	K	Herbarium	K000661172	7531			CC_BY_4_0		Hinton, G.B.; et al.			2024-06-21T11:03:23.507Z		CONTINENT_DERIVED_FROM_COUNTRY;INSTITUTION_MATCH_FUZZY;INSTITUTION_COLLECTION_MISMATCH
912375822	cd6e21c8-9e8a-493a-8a76-fbf7862069e5	http://specimens.kew.org/herbarium/K000447917	Plantae	Tracheophyta	Magnoliopsida	Malvales	Malvaceae	Theobroma	Theobroma cacao		SPECIES	Theobroma cacao L.	Theobroma cacao	L.	BR	Parque Estadual Cristalino. Area de mata a sudeste do parque, N da sede da Fazenda AJJ.GPS :M 006		PRESENT		061b4f20-f241-11da-a328-b8a03c50a862	-9.618889	-55.222778			325.0				2008-01-25T00:00	25	1	2008	3152205	3152205	PRESERVED_SPECIMEN	K	Herbarium	K000447917	1884	Zappi, D.C.; Biggs, N.		CC_BY_4_0		Sasaki, D.; Milliken, W.; Philippsen, M.; Bessa, M.A.; E; Piva, J.H.			2024-06-21T11:04:07.205Z	StillImage	COORDINATE_ROUNDED;GEODETIC_DATUM_ASSUMED_WGS84;CONTINENT_DERIVED_FROM_COORDINATES;INSTITUTION_MATCH_FUZZY;INSTITUTION_COLLECTION_MISMATCH
912320167	cd6e21c8-9e8a-493a-8a76-fbf7862069e5	http://specimens.kew.org/herbarium/K000381048	Plantae	Tracheophyta	Magnoliopsida	Malvales	Malvaceae	Theobroma	Theobroma cacao		SPECIES	Theobroma cacao L.	Theobroma cacao	L.	BR			PRESENT		061b4f20-f241-11da-a328-b8a03c50a862													3152205	3152205	PRESERVED_SPECIMEN	K	Herbarium	K000381048				CC_BY_4_0					2024-06-21T11:04:06.453Z	StillImage	CONTINENT_DERIVED_FROM_COUNTRY;TYPE_STATUS_INVALID;INSTITUTION_MATCH_FUZZY;INSTITUTION_COLLECTION_MISMATCH
912320145	cd6e21c8-9e8a-493a-8a76-fbf7862069e5	http://specimens.kew.org/herbarium/K000381047	Plantae	Tracheophyta	Magnoliopsida	Malvales	Malvaceae	Theobroma	Theobroma cacao		SPECIES	Theobroma cacao L.	Theobroma cacao	L.	BR			PRESENT		061b4f20-f241-11da-a328-b8a03c50a862													3152205	3152205	PRESERVED_SPECIMEN	K	Herbarium	K000381047	s.n.	Soegeng-Reksodihardjo, W.		CC_BY_4_0		Saltzmann			2024-06-21T11:04:05.458Z	StillImage	CONTINENT_DERIVED_FROM_COUNTRY;TYPE_STATUS_INVALID;INSTITUTION_MATCH_FUZZY;INSTITUTION_COLLECTION_MISMATCH
912320142	cd6e21c8-9e8a-493a-8a76-fbf7862069e5	http://specimens.kew.org/herbarium/K000381049	Plantae	Tracheophyta	Magnoliopsida	Malvales	Malvaceae	Theobroma	Theobroma cacao		SPECIES	Theobroma cacao L.	Theobroma cacao	L.	LC			PRESENT		061b4f20-f241-11da-a328-b8a03c50a862													3152205	3152205	PRESERVED_SPECIMEN	K	Herbarium	K000381049	s.n.			CC_BY_4_0		Anderson			2024-06-21T11:04:05.628Z	StillImage	CONTINENT_DERIVED_FROM_COUNTRY;TYPE_STATUS_INVALID;INSTITUTION_MATCH_FUZZY;INSTITUTION_COLLECTION_MISMATCH
912077427	cd6e21c8-9e8a-493a-8a76-fbf7862069e5	http://specimens.kew.org/herbarium/8877.000	Plantae	Tracheophyta	Magnoliopsida	Malvales	Malvaceae	Theobroma	Theobroma cacao		SPECIES	Theobroma cacao L.	Theobroma cacao	L.				PRESENT		061b4f20-f241-11da-a328-b8a03c50a862													3152205	3152205	PRESERVED_SPECIMEN	K	Spirit	8877.000				CC_BY_4_0					2024-06-21T11:02:56.280Z		COLLECTION_MATCH_NONE;INSTITUTION_MATCH_FUZZY
912077388	cd6e21c8-9e8a-493a-8a76-fbf7862069e5	http://specimens.kew.org/herbarium/8876.000	Plantae	Tracheophyta	Magnoliopsida	Malvales	Malvaceae	Theobroma	Theobroma cacao		SPECIES	Theobroma cacao L.	Theobroma cacao	L.				PRESENT		061b4f20-f241-11da-a328-b8a03c50a862													3152205	3152205	PRESERVED_SPECIMEN	K	Spirit	8876.000				CC_BY_4_0					2024-06-21T11:03:54.146Z		COLLECTION_MATCH_NONE;INSTITUTION_MATCH_FUZZY
912077385	cd6e21c8-9e8a-493a-8a76-fbf7862069e5	http://specimens.kew.org/herbarium/8878.000	Plantae	Tracheophyta	Magnoliopsida	Malvales	Malvaceae	Theobroma	Theobroma cacao		SPECIES	Theobroma cacao L.	Theobroma cacao	L.				PRESENT		061b4f20-f241-11da-a328-b8a03c50a862													3152205	3152205	PRESERVED_SPECIMEN	K	Spirit	8878.000				CC_BY_4_0					2024-06-21T11:02:50.965Z		COLLECTION_MATCH_NONE;INSTITUTION_MATCH_FUZZY
912051477	cd6e21c8-9e8a-493a-8a76-fbf7862069e5	http://specimens.kew.org/herbarium/51211.000	Plantae	Tracheophyta	Magnoliopsida	Malvales	Malvaceae	Theobroma	Theobroma cacao		SPECIES	Theobroma cacao L.	Theobroma cacao	L.	EC			PRESENT		061b4f20-f241-11da-a328-b8a03c50a862					140.0				1983-12-07T00:00	7	12	1983	3152205	3152205	PRESERVED_SPECIMEN	K	Spirit	51211.000	D1 418			CC_BY_4_0		Irvine, D.			2024-06-21T11:02:51.711Z		CONTINENT_DERIVED_FROM_COUNTRY;COLLECTION_MATCH_NONE;INSTITUTION_MATCH_FUZZY
912027120	cd6e21c8-9e8a-493a-8a76-fbf7862069e5	http://specimens.kew.org/herbarium/29047.884	Plantae	Tracheophyta	Magnoliopsida	Malvales	Malvaceae	Theobroma	Theobroma cacao		SPECIES	Theobroma cacao L.	Theobroma cacao	L.	BR	Amazonas, Rio Demini		PRESENT		061b4f20-f241-11da-a328-b8a03c50a862					150.0				1993-08-01T00:00	1	8	1993	3152205	3152205	PRESERVED_SPECIMEN	K	Spirit	29047.884	1816			CC_BY_4_0		Milliken, W.			2024-06-21T11:02:51.462Z		CONTINENT_DERIVED_FROM_COUNTRY;COLLECTION_MATCH_NONE;INSTITUTION_MATCH_FUZZY
912014912	cd6e21c8-9e8a-493a-8a76-fbf7862069e5	http://specimens.kew.org/herbarium/18968.000	Plantae	Tracheophyta	Magnoliopsida	Malvales	Malvaceae	Theobroma	Theobroma cacao		SPECIES	Theobroma cacao L.	Theobroma cacao	L.	EC	Santiago - Zamoro		PRESENT		061b4f20-f241-11da-a328-b8a03c50a862									1962-02-03T00:00	3	2	1962	3152205	3152205	PRESERVED_SPECIMEN	K	Spirit	18968.000	7653			CC_BY_4_0		Cazalet, P.; Pennington, T.			2024-06-21T11:02:56.541Z		CONTINENT_DERIVED_FROM_COUNTRY;COLLECTION_MATCH_NONE;INSTITUTION_MATCH_FUZZY
90106661	84b991ca-f762-11e1-a439-00145eb45e9a		Plantae	Tracheophyta	Magnoliopsida	Malvales	Malvaceae	Theobroma	Theobroma cacao		SPECIES	Theobroma cacao L.	Theobroma cacao					PRESENT		79914a60-cb99-11d9-b772-b8a03c50a862													3152205	3152205	OCCURRENCE	IIAPPeru	IIAPPoaFlFa	8042		L.		CC_BY_4_0					2024-06-03T06:18:24.412Z		BASIS_OF_RECORD_INVALID
90106657	84b991ca-f762-11e1-a439-00145eb45e9a		Plantae	Tracheophyta	Magnoliopsida	Malvales	Malvaceae	Theobroma	Theobroma cacao		SPECIES	Theobroma cacao L.	Theobroma cacao					PRESENT		79914a60-cb99-11d9-b772-b8a03c50a862													3152205	3152205	OCCURRENCE	IIAPPeru	IIAPPoaFlFa	8034		L.		CC_BY_4_0					2024-06-03T06:18:24.419Z		BASIS_OF_RECORD_INVALID
90106656	84b991ca-f762-11e1-a439-00145eb45e9a		Plantae	Tracheophyta	Magnoliopsida	Malvales	Malvaceae	Theobroma	Theobroma cacao		SPECIES	Theobroma cacao L.	Theobroma cacao					PRESENT		79914a60-cb99-11d9-b772-b8a03c50a862													3152205	3152205	OCCURRENCE	IIAPPeru	IIAPPoaFlFa	8033		L.		CC_BY_4_0					2024-06-03T06:18:24.425Z		BASIS_OF_RECORD_INVALID
90106655	84b991ca-f762-11e1-a439-00145eb45e9a		Plantae	Tracheophyta	Magnoliopsida	Malvales	Malvaceae	Theobroma	Theobroma cacao		SPECIES	Theobroma cacao L.	Theobroma cacao					PRESENT		79914a60-cb99-11d9-b772-b8a03c50a862													3152205	3152205	OCCURRENCE	IIAPPeru	IIAPPoaFlFa	8032		L.		CC_BY_4_0					2024-06-03T06:18:24.425Z		BASIS_OF_RECORD_INVALID
90106653	84b991ca-f762-11e1-a439-00145eb45e9a		Plantae	Tracheophyta	Magnoliopsida	Malvales	Malvaceae	Theobroma	Theobroma cacao		SPECIES	Theobroma cacao L.	Theobroma cacao					PRESENT		79914a60-cb99-11d9-b772-b8a03c50a862													3152205	3152205	OCCURRENCE	IIAPPeru	IIAPPoaFlFa	8023		L.		CC_BY_4_0					2024-06-03T06:18:24.426Z		BASIS_OF_RECORD_INVALID
90106419	84b991ca-f762-11e1-a439-00145eb45e9a		Plantae	Tracheophyta	Magnoliopsida	Malvales	Malvaceae	Theobroma	Theobroma cacao		SPECIES	Theobroma cacao L.	Theobroma cacao					PRESENT		79914a60-cb99-11d9-b772-b8a03c50a862													3152205	3152205	OCCURRENCE	IIAPPeru	IIAPPoaFlFa	4332		E. Acurio		CC_BY_4_0					2024-06-03T06:18:24.006Z		BASIS_OF_RECORD_INVALID
90106365	84b991ca-f762-11e1-a439-00145eb45e9a		Plantae	Tracheophyta	Magnoliopsida	Malvales	Malvaceae	Theobroma	Theobroma cacao		SPECIES	Theobroma cacao L.	Theobroma cacao					PRESENT		79914a60-cb99-11d9-b772-b8a03c50a862													3152205	3152205	OCCURRENCE	IIAPPeru	IIAPPoaFlFa	3976		E. Acurio		CC_BY_4_0					2024-06-03T06:18:23.643Z		BASIS_OF_RECORD_INVALID
90106364	84b991ca-f762-11e1-a439-00145eb45e9a		Plantae	Tracheophyta	Magnoliopsida	Malvales	Malvaceae	Theobroma	Theobroma cacao		SPECIES	Theobroma cacao L.	Theobroma cacao					PRESENT		79914a60-cb99-11d9-b772-b8a03c50a862													3152205	3152205	OCCURRENCE	IIAPPeru	IIAPPoaFlFa	3975		E. Acurio		CC_BY_4_0					2024-06-03T06:18:23.640Z		BASIS_OF_RECORD_INVALID
90106346	84b991ca-f762-11e1-a439-00145eb45e9a		Plantae	Tracheophyta	Magnoliopsida	Malvales	Malvaceae	Theobroma	Theobroma cacao		SPECIES	Theobroma cacao L.	Theobroma cacao					PRESENT		79914a60-cb99-11d9-b772-b8a03c50a862													3152205	3152205	OCCURRENCE	IIAPPeru	IIAPPoaFlFa	3694		E. Acurio		CC_BY_4_0					2024-06-03T06:18:23.675Z		BASIS_OF_RECORD_INVALID
90106345	84b991ca-f762-11e1-a439-00145eb45e9a		Plantae	Tracheophyta	Magnoliopsida	Malvales	Malvaceae	Theobroma	Theobroma cacao		SPECIES	Theobroma cacao L.	Theobroma cacao					PRESENT		79914a60-cb99-11d9-b772-b8a03c50a862													3152205	3152205	OCCURRENCE	IIAPPeru	IIAPPoaFlFa	3693		E. Acurio		CC_BY_4_0					2024-06-03T06:18:23.676Z		BASIS_OF_RECORD_INVALID
90106276	84b991ca-f762-11e1-a439-00145eb45e9a		Plantae	Tracheophyta	Magnoliopsida	Malvales	Malvaceae	Theobroma	Theobroma cacao		SPECIES	Theobroma cacao L.	Theobroma cacao					PRESENT		79914a60-cb99-11d9-b772-b8a03c50a862													3152205	3152205	OCCURRENCE	IIAPPeru	IIAPPoaFlFa	2901		E. Acurio		CC_BY_4_0					2024-06-03T06:18:23.548Z		BASIS_OF_RECORD_INVALID
893314632	3914b779-bc43-4e83-9cc8-1ffbcde89db3	67	Plantae	Tracheophyta	Magnoliopsida	Malvales	Malvaceae	Theobroma	Theobroma cacao		SPECIES	Theobroma cacao L.	Theobroma cacao L.	L.	BJ	Allada	Atlantique	PRESENT		b2db85d5-c5fe-4125-9e36-590a5f651829	6.733	2.133											3152205	3152205	PRESERVED_SPECIMEN	HNB	ABC	140407		V. Adjakidjè		CC0_1_0		A. Akoègninou, P. Agbani, H. Yédomonhan			2024-01-24T17:28:08.751Z		GEODETIC_DATUM_ASSUMED_WGS84;CONTINENT_DERIVED_FROM_COORDINATES;RECORDED_DATE_INVALID;IDENTIFIED_DATE_INVALID;INSTITUTION_MATCH_NONE
893314527	3914b779-bc43-4e83-9cc8-1ffbcde89db3	3873	Plantae	Tracheophyta	Magnoliopsida	Malvales	Malvaceae	Theobroma	Theobroma cacao		SPECIES	Theobroma cacao L.	Theobroma cacao L.	L.	BJ	Allada	Atlantique	PRESENT		b2db85d5-c5fe-4125-9e36-590a5f651829	6.716	2.133											3152205	3152205	PRESERVED_SPECIMEN	HNB	ABC	140419		V. Adjakidjè		CC0_1_0		J.-P. Essou, A.C. Adomou			2024-01-24T17:28:08.927Z		GEODETIC_DATUM_ASSUMED_WGS84;CONTINENT_DERIVED_FROM_COORDINATES;RECORDED_DATE_INVALID;IDENTIFIED_DATE_INVALID;INSTITUTION_MATCH_NONE
891776956	50c9509d-22c7-4a22-a47d-8c48425ef4a7	http://conabio.inaturalist.org/observations/487602	Plantae	Tracheophyta	Magnoliopsida	Malvales	Malvaceae	Theobroma	Theobroma cacao		SPECIES	Theobroma cacao L.	Theobroma cacao		MX		Chiapas	PRESENT		28eb1a3f-1c15-4a95-931a-4af90ecb574d	14.936782	-92.195334							2013-12-25	25	12	2013	3152205	3152205	HUMAN_OBSERVATION	iNaturalist	Observations	487602		Alexis López Hernández	2014-01-06T19:42:08	CC_BY_NC_4_0	Hervin-Barrios	Hervin-Barrios			2024-06-19T01:38:26.376Z	StillImage	CONTINENT_DERIVED_FROM_COORDINATES;TAXON_MATCH_TAXON_ID_IGNORED
891776923	50c9509d-22c7-4a22-a47d-8c48425ef4a7	http://conabio.inaturalist.org/observations/487608	Plantae	Tracheophyta	Magnoliopsida	Malvales	Malvaceae	Theobroma	Theobroma cacao		SPECIES	Theobroma cacao L.	Theobroma cacao		MX		Chiapas	PRESENT		28eb1a3f-1c15-4a95-931a-4af90ecb574d	14.935407	-92.187438							2013-12-25	25	12	2013	3152205	3152205	HUMAN_OBSERVATION	iNaturalist	Observations	487608		Alexis López Hernández	2014-01-06T19:42:20	CC_BY_NC_4_0	Hervin-Barrios	Hervin-Barrios			2024-06-19T01:39:08.601Z	StillImage	CONTINENT_DERIVED_FROM_COORDINATES;TAXON_MATCH_TAXON_ID_IGNORED
891711425	50c9509d-22c7-4a22-a47d-8c48425ef4a7	http://www.inaturalist.org/observations/326351	Plantae	Tracheophyta	Magnoliopsida	Malvales	Malvaceae	Theobroma	Theobroma cacao		SPECIES	Theobroma cacao L.	Theobroma cacao		BZ		Toledo	PRESENT		28eb1a3f-1c15-4a95-931a-4af90ecb574d	16.212202	-89.045906	1020.0						2011-06-03	3	6	2011	3152205	3152205	HUMAN_OBSERVATION	iNaturalist	Observations	326351		Callie	2013-07-09T16:01:55	CC_BY_NC_4_0	Callie	Callie			2024-06-19T01:40:45.873Z	StillImage	CONTINENT_DERIVED_FROM_COORDINATES;TAXON_MATCH_TAXON_ID_IGNORED
891129532	50c9509d-22c7-4a22-a47d-8c48425ef4a7	http://www.inaturalist.org/observations/211095	Plantae	Tracheophyta	Magnoliopsida	Malvales	Malvaceae	Theobroma	Theobroma cacao		SPECIES	Theobroma cacao L.	Theobroma cacao		BZ		Toledo	PRESENT		28eb1a3f-1c15-4a95-931a-4af90ecb574d	16.55805	-88.70945							2013-02-06	6	2	2013	3152205	3152205	HUMAN_OBSERVATION	iNaturalist	Observations	211095		botanygirl	2013-03-06T23:52:25	CC_BY_4_0	botanygirl	botanygirl			2024-06-19T01:38:47.185Z	StillImage	COORDINATE_ROUNDED;CONTINENT_DERIVED_FROM_COORDINATES;TAXON_MATCH_TAXON_ID_IGNORED
891045540	50c9509d-22c7-4a22-a47d-8c48425ef4a7	http://www.inaturalist.org/observations/529371	Plantae	Tracheophyta	Magnoliopsida	Malvales	Malvaceae	Theobroma	Theobroma cacao		SPECIES	Theobroma cacao L.	Theobroma cacao		EC		Sucumbios	PRESENT		28eb1a3f-1c15-4a95-931a-4af90ecb574d	-0.018018	-76.174092	866.0						2012-02-21	21	2	2012	3152205	3152205	HUMAN_OBSERVATION	iNaturalist	Observations	529371		Amelia Ryan	2014-02-13T08:13:41	CC_BY_NC_4_0	Amelia Ryan	Amelia Ryan			2024-06-19T00:59:15.340Z	StillImage	CONTINENT_DERIVED_FROM_COORDINATES;TAXON_MATCH_TAXON_ID_IGNORED
891037160	50c9509d-22c7-4a22-a47d-8c48425ef4a7	http://www.inaturalist.org/observations/509965	Plantae	Tracheophyta	Magnoliopsida	Malvales	Malvaceae	Theobroma	Theobroma cacao		SPECIES	Theobroma cacao L.	Theobroma cacao		CR		Limón	PRESENT		28eb1a3f-1c15-4a95-931a-4af90ecb574d	10.540631	-83.502488	130.0						2012-04-12	12	4	2012	3152205	3152205	HUMAN_OBSERVATION	iNaturalist	Observations	509965		SharpJ99	2014-01-26T03:17:34	CC_BY_NC_4_0	James Steamer	James Steamer			2024-06-19T00:59:10.549Z	StillImage	CONTINENT_DERIVED_FROM_COORDINATES;TAXON_MATCH_TAXON_ID_IGNORED
883353910	0eac2479-e5d8-4e9d-bc7d-9dc689c159d5	9902	Plantae	Tracheophyta	Magnoliopsida	Malvales	Malvaceae	Theobroma	Theobroma cacao		SPECIES	Theobroma cacao L.	Theobroma cacao	L.	BJ	Niaouli	Atlantique	PRESENT		b2db85d5-c5fe-4125-9e36-590a5f651829	6.7333	2.1333							2013-09-28	28	9	2013	3152205	3152205	OCCURRENCE	Laboratoire des Sciences Forestières(LSF/UAC)	UAC	9902		"Akoègninou 1415, Essou 1103"	1753-01-01T00:00:00	CC0_1_0					2024-01-24T15:59:37.838Z		GEODETIC_DATUM_ASSUMED_WGS84;RECORDED_DATE_INVALID
872341835	4747636a-d019-4f30-a0c2-c930b864ad7e		Plantae	Tracheophyta	Magnoliopsida	Malvales	Malvaceae	Theobroma	Theobroma cacao		SPECIES	Theobroma cacao L.	Theobroma cf. cacao L.		PE	Río Los Amigos T. Musmuki-400.	Madre de Dios	PRESENT		28d17f8f-39f3-4041-9734-67c4f1e7693e	-12.529992	-70.081818			185.0	25.0							3152205	3152205	PRESERVED_SPECIMEN	HUSA	VASC	10185				CC_BY_4_0		R. Tupayachi T., P. Martínez, P. Maceda & L. Peña			2024-06-10T02:31:04.695Z		GEODETIC_DATUM_ASSUMED_WGS84;COORDINATE_PRECISION_INVALID;CONTINENT_DERIVED_FROM_COORDINATES;PRESUMED_SWAPPED_COORDINATE;INSTITUTION_MATCH_FUZZY;INSTITUTION_COLLECTION_MISMATCH
85972779	86372972-f762-11e1-a439-00145eb45e9a		Plantae	Tracheophyta	Magnoliopsida	Malvales	Malvaceae	Theobroma	Theobroma cacao		SPECIES	Theobroma cacao L.	Theobroma cacao		CR			PRESENT		5353b120-c0bc-11db-b2dd-b8a03c50a862													3152205	3152205	PRESERVED_SPECIMEN	University of Hohenheim	HOH	HD CR SL 9-24		Helmut Dalitz		CC_BY_4_0					2024-06-10T08:14:11.707Z		CONTINENT_DERIVED_FROM_COUNTRY;INSTITUTION_MATCH_NONE
813367732	231c5bcf-1b56-4905-a398-6d0e18f6de1a	urn:lsid:iict.pt:LISC:LISC021121	Plantae	Tracheophyta	Magnoliopsida	Malvales	Malvaceae	Theobroma	Theobroma cacao		SPECIES	Theobroma cacao L.	Theobroma cacao L.	L.	AO	N'Dalatando	Cuanza Norte	PRESENT		9fdb5a90-a5a6-11dd-8d5f-b8a03c50a862					750.0				1963-11-25T00:00	25	11	1963	3152205	3152205	PRESERVED_SPECIMEN	IICT	LISC	LISC021121	329	Silva, M.		CC_BY_NC_4_0		Silva, M.			2024-01-24T16:42:07.464Z	StillImage	INSTITUTION_MATCH_FUZZY;COLLECTION_MATCH_FUZZY
813367731	231c5bcf-1b56-4905-a398-6d0e18f6de1a	urn:lsid:iict.pt:LISC:LISC021120	Plantae	Tracheophyta	Magnoliopsida	Malvales	Malvaceae	Theobroma	Theobroma cacao		SPECIES	Theobroma cacao L.	Theobroma cacao L.	L.	AO	Salazar, Station IIAA	Cuanza Norte	PRESENT		9fdb5a90-a5a6-11dd-8d5f-b8a03c50a862					800.0				1974-03-15T00:00	15	3	1974	3152205	3152205	PRESERVED_SPECIMEN	IICT	LISC	LISC021120	1497	Dechamps, R.		CC_BY_NC_4_0		Dechamps, R., Murta, F., Silva, M.			2024-01-24T16:42:07.464Z	StillImage	INSTITUTION_MATCH_FUZZY;COLLECTION_MATCH_FUZZY
78541356	85b571c0-f762-11e1-a439-00145eb45e9a	78541356	Plantae	Tracheophyta	Magnoliopsida	Malvales	Malvaceae	Theobroma	Theobroma cacao		SPECIES	Theobroma cacao L.	Theobroma cacao L.	L.	ES	Fabrica Nestlé	S	PRESENT		367822e7-0973-4725-986a-979ec2ac0704									1981			1981	3152205	3152205	LIVING_SPECIMEN	BG-UPM	UPM-Germ	5877				CC_BY_NC_4_0		C. Gómez-Campo			2024-01-24T21:27:08.206Z		INSTITUTION_MATCH_NONE
768772737	9b73f44e-bbe1-4fd1-a7a9-c96c38dcf884	SINCHI:COAH:68598	Plantae	Tracheophyta	Magnoliopsida	Malvales	Malvaceae	Theobroma	Theobroma cacao		SPECIES	Theobroma cacao L.	Theobroma cacao	L.	CO	San Juan del Losada, cñ. Ángel	Meta	PRESENT		9d77fdeb-100f-4b29-98ad-4effdd824457	2.322222	-74.206111							2008-07-28	28	7	2008	3152205	3152205	PRESERVED_SPECIMEN	Instituto Amazónico de Investigaciones Científicas - SINCHI	COAH	68598	5123			CC_BY_NC_4_0		Castro, F.			2024-04-29T09:01:39.461Z		COORDINATE_ROUNDED;INSTITUTION_MATCH_FUZZY;COLLECTION_MATCH_FUZZY
768765823	9b73f44e-bbe1-4fd1-a7a9-c96c38dcf884	SINCHI:COAH:58797	Plantae	Tracheophyta	Magnoliopsida	Malvales	Malvaceae	Theobroma	Theobroma cacao		SPECIES	Theobroma cacao L.	Theobroma cacao	L.	CO	vda. La Unión	Meta	PRESENT		9d77fdeb-100f-4b29-98ad-4effdd824457	2.434964	-74.597533			486.0	0.0			2004-07-13	13	7	2004	3152205	3152205	PRESERVED_SPECIMEN	Instituto Amazónico de Investigaciones Científicas - SINCHI	COAH	58797	8421	Ramírez, J.G.	2004-09-01T00:00:00	CC_BY_NC_4_0		Ramírez, J.G.			2024-04-29T09:01:56.481Z		COORDINATE_ROUNDED;INSTITUTION_MATCH_FUZZY;COLLECTION_MATCH_FUZZY
768763453	9b73f44e-bbe1-4fd1-a7a9-c96c38dcf884	SINCHI:COAH:55276	Plantae	Tracheophyta	Magnoliopsida	Malvales	Malvaceae	Theobroma	Theobroma cacao		SPECIES	Theobroma cacao L.	Theobroma cacao	L.	CO	inspección de policía Cerritos, bosque intervenido, con especies pioneras, área de potrero y rastrojo, finca de Roberto Salgado, a 5 minutos del caserío	Guaviare	PRESENT		9d77fdeb-100f-4b29-98ad-4effdd824457	2.33628	-72.7585							2003-06-22	22	6	2003	3152205	3152205	PRESERVED_SPECIMEN	Instituto Amazónico de Investigaciones Científicas - SINCHI	COAH	55276	7953	Montero, I.	2004-08-01T00:00:00	CC_BY_NC_4_0		López-C., R.			2024-04-29T09:01:44.190Z		INSTITUTION_MATCH_FUZZY;COLLECTION_MATCH_FUZZY
768760317	9b73f44e-bbe1-4fd1-a7a9-c96c38dcf884	SINCHI:COAH:50857	Plantae	Tracheophyta	Magnoliopsida	Malvales	Malvaceae	Theobroma	Theobroma cacao		SPECIES	Theobroma cacao L.	Theobroma cacao	L.	CO	vda. Bajo Caldas, finca La Turbina	Caquetá	PRESENT		9d77fdeb-100f-4b29-98ad-4effdd824457	1.65194	-75.65111			688.0	0.0			2002-02-12	12	2	2002	3152205	3152205	PRESERVED_SPECIMEN	Instituto Amazónico de Investigaciones Científicas - SINCHI	COAH	50857	51			CC_BY_NC_4_0		Díaz, J.			2024-04-29T09:01:55.345Z		INSTITUTION_MATCH_FUZZY;COLLECTION_MATCH_FUZZY
768759585	9b73f44e-bbe1-4fd1-a7a9-c96c38dcf884	SINCHI:COAH:49880	Plantae	Tracheophyta	Magnoliopsida	Malvales	Malvaceae	Theobroma	Theobroma cacao		SPECIES	Theobroma cacao L.	Theobroma cacao	L.	CO	serranía de Los Churumbelos, sector bocana del río Ponchayaco, vda. Bajo Afán	Putumayo	PRESENT		9d77fdeb-100f-4b29-98ad-4effdd824457	1.16625	-76.63056			1250.0	0.0			2001-11-13	13	11	2001	3152205	3152205	PRESERVED_SPECIMEN	Instituto Amazónico de Investigaciones Científicas - SINCHI	COAH	49880	2234	Marín C., C.A.		CC_BY_NC_4_0		Marín, C.			2024-04-29T09:01:38.830Z		INSTITUTION_MATCH_FUZZY;COLLECTION_MATCH_FUZZY
768758409	9b73f44e-bbe1-4fd1-a7a9-c96c38dcf884	SINCHI:COAH:48200	Plantae	Tracheophyta	Magnoliopsida	Malvales	Malvaceae	Theobroma	Theobroma cacao		SPECIES	Theobroma cacao L.	Theobroma cacao	L.	CO	vda. Bajo Afan, finca San Francisco	Putumayo	PRESENT		9d77fdeb-100f-4b29-98ad-4effdd824457	1.15056	-76.6275							2000-10-10	10	10	2000	3152205	3152205	PRESERVED_SPECIMEN	Instituto Amazónico de Investigaciones Científicas - SINCHI	COAH	48200	1370			CC_BY_NC_4_0		Suárez, S.			2024-04-29T09:02:06.049Z		INSTITUTION_MATCH_FUZZY;COLLECTION_MATCH_FUZZY
768757279	9b73f44e-bbe1-4fd1-a7a9-c96c38dcf884	SINCHI:COAH:46586	Plantae	Tracheophyta	Magnoliopsida	Malvales	Malvaceae	Theobroma	Theobroma cacao		SPECIES	Theobroma cacao L.	Theobroma cacao	L.	CO	río Putumayo, a 100m de la margen izq.	Amazonas	PRESENT		9d77fdeb-100f-4b29-98ad-4effdd824457	-2.62247	-70.21211			200.0	0.0			1999-03-15	15	3	1999	3152205	3152205	PRESERVED_SPECIMEN	Instituto Amazónico de Investigaciones Científicas - SINCHI	COAH	46586	11262	López, R.	2000-08-01T00:00:00	CC_BY_NC_4_0		Cárdenas, D.			2024-04-29T09:01:59.285Z		INSTITUTION_MATCH_FUZZY;COLLECTION_MATCH_FUZZY
768757215	9b73f44e-bbe1-4fd1-a7a9-c96c38dcf884	SINCHI:COAH:46493	Plantae	Tracheophyta	Magnoliopsida	Malvales	Malvaceae	Theobroma	Theobroma cacao		SPECIES	Theobroma cacao L.	Theobroma cacao	L.	CO	río Putumayo, río Porvenir Grande, aguas arriba a 5km de la desembocadura, margen izq.	Amazonas	PRESENT		9d77fdeb-100f-4b29-98ad-4effdd824457	-2.56667	-70.21278							1998-12-11	11	12	1998	3152205	3152205	PRESERVED_SPECIMEN	Instituto Amazónico de Investigaciones Científicas - SINCHI	COAH	46493	9781	López, R.	2000-08-01T00:00:00	CC_BY_NC_4_0		Cárdenas, D.			2024-04-29T09:01:59.116Z		INSTITUTION_MATCH_FUZZY;COLLECTION_MATCH_FUZZY
768744032	9b73f44e-bbe1-4fd1-a7a9-c96c38dcf884	SINCHI:COAH:28552	Plantae	Tracheophyta	Magnoliopsida	Malvales	Malvaceae	Theobroma	Theobroma cacao		SPECIES	Theobroma cacao L.	Theobroma cacao	L.	CO	PNN Amacayacu, centro administrativo Amacayacu, trocha a la cabaña Mata-Matá	Amazonas	PRESENT		9d77fdeb-100f-4b29-98ad-4effdd824457	-3.78333	-70.28333			150.0	0.0			1991-03-20	20	3	1991	3152205	3152205	PRESERVED_SPECIMEN	Instituto Amazónico de Investigaciones Científicas - SINCHI	COAH	28552	1675	Rudas, A.	1993-01-01T00:00:00	CC_BY_NC_4_0		Rudas, A.			2024-04-29T09:02:08.915Z		INSTITUTION_MATCH_FUZZY;COLLECTION_MATCH_FUZZY
768739811	9b73f44e-bbe1-4fd1-a7a9-c96c38dcf884	SINCHI:COAH:22741	Plantae	Tracheophyta	Magnoliopsida	Malvales	Malvaceae	Theobroma	Theobroma cacao		SPECIES	Theobroma cacao L.	Theobroma cacao	L.	CO	vda. El Tapir, PNN sierra de La Macarena, río Guayabero, bocas de río Duda, cñ. Cabaña, sector Cielo Roto	Meta	PRESENT		9d77fdeb-100f-4b29-98ad-4effdd824457	2.51667	-73.9			250.0	0.0			1996-06-30	30	6	1996	3152205	3152205	PRESERVED_SPECIMEN	Instituto Amazónico de Investigaciones Científicas - SINCHI	COAH	22741	7244			CC_BY_NC_4_0		Cárdenas, D.			2024-04-29T09:01:48.768Z		INSTITUTION_MATCH_FUZZY;COLLECTION_MATCH_FUZZY
768736814	9b73f44e-bbe1-4fd1-a7a9-c96c38dcf884	SINCHI:COAH:18806	Plantae	Tracheophyta	Magnoliopsida	Malvales	Malvaceae	Theobroma	Theobroma cacao		SPECIES	Theobroma cacao L.	Theobroma cacao	L.	CO	PI del río Caquetá, bosque alto	Amazonas	PRESENT		9d77fdeb-100f-4b29-98ad-4effdd824457	-0.83333	-71.83333							1991-11-23	23	11	1991	3152205	3152205	PRESERVED_SPECIMEN	Instituto Amazónico de Investigaciones Científicas - SINCHI	COAH	18806	1403	Duivenvoorden, J.	1992-01-01T00:00:00	CC_BY_NC_4_0		Duivenvoorden, J.			2024-04-29T09:01:53.385Z		INSTITUTION_MATCH_FUZZY;COLLECTION_MATCH_FUZZY
768735584	9b73f44e-bbe1-4fd1-a7a9-c96c38dcf884	SINCHI:COAH:17220	Plantae	Tracheophyta	Magnoliopsida	Malvales	Malvaceae	Theobroma	Theobroma cacao		SPECIES	Theobroma cacao L.	Theobroma cacao	L.	CO	Araracuara, margen der. río Caquetá, 3km arriba de la isla Sumaeta, llanura aluvial inundable	Amazonas	PRESENT		9d77fdeb-100f-4b29-98ad-4effdd824457	-0.6	-72.16667							1990-05-04	4	5	1990	3152205	3152205	PRESERVED_SPECIMEN	Instituto Amazónico de Investigaciones Científicas - SINCHI	COAH	17220	284			CC_BY_NC_4_0		Álvarez, E.			2024-04-29T09:01:49.743Z		INSTITUTION_MATCH_FUZZY;COLLECTION_MATCH_FUZZY
768733645	9b73f44e-bbe1-4fd1-a7a9-c96c38dcf884	SINCHI:COAH:14673	Plantae	Tracheophyta	Magnoliopsida	Malvales	Malvaceae	Theobroma	Theobroma cacao		SPECIES	Theobroma cacao L.	Theobroma cacao	L.	CO	margen der. río Caquetá, frente a comunidad indígena de Villazul, terraza baja, parcela 34.	Amazonas	PRESENT		9d77fdeb-100f-4b29-98ad-4effdd824457	-0.5625	-72.22183							1989-11-11	11	11	1989	3152205	3152205	PRESERVED_SPECIMEN	Instituto Amazónico de Investigaciones Científicas - SINCHI	COAH	14673	460			CC_BY_NC_4_0		van Andel, T.			2024-04-29T09:02:05.848Z		INSTITUTION_MATCH_FUZZY;COLLECTION_MATCH_FUZZY
768733642	9b73f44e-bbe1-4fd1-a7a9-c96c38dcf884	SINCHI:COAH:14669	Plantae	Tracheophyta	Magnoliopsida	Malvales	Malvaceae	Theobroma	Theobroma cacao		SPECIES	Theobroma cacao L.	Theobroma cacao	L.	CO	margen der. río Caquetá, 4km W de la qda. El Quinché, bosque alto, plano aluvial bien drenado	Amazonas	PRESENT		9d77fdeb-100f-4b29-98ad-4effdd824457	-0.86745	-71.81075							1990-06-01	1	6	1990	3152205	3152205	PRESERVED_SPECIMEN	Instituto Amazónico de Investigaciones Científicas - SINCHI	COAH	14669	1823			CC_BY_NC_4_0		Urrego, L.E.			2024-04-29T09:02:05.849Z		INSTITUTION_MATCH_FUZZY;COLLECTION_MATCH_FUZZY
768733330	9b73f44e-bbe1-4fd1-a7a9-c96c38dcf884	SINCHI:COAH:14266	Plantae	Tracheophyta	Magnoliopsida	Malvales	Malvaceae	Theobroma	Theobroma cacao		SPECIES	Theobroma cacao L.	Theobroma cacao	L.	CO	margen der. río Caquetá, frente a la qda. del Tamanco, bosque alto bien drenado, dique aluvial	Amazonas	PRESENT		9d77fdeb-100f-4b29-98ad-4effdd824457	-0.81866	-71.825							1989-05-01	1	5	1989	3152205	3152205	PRESERVED_SPECIMEN	Instituto Amazónico de Investigaciones Científicas - SINCHI	COAH	14266	448			CC_BY_NC_4_0		Urrego, L.E.			2024-04-29T09:02:06.471Z		INSTITUTION_MATCH_FUZZY;COLLECTION_MATCH_FUZZY
768727857	9b73f44e-bbe1-4fd1-a7a9-c96c38dcf884	SINCHI:COAH:6911	Plantae	Tracheophyta	Magnoliopsida	Malvales	Malvaceae	Theobroma	Theobroma cacao		SPECIES	Theobroma cacao L.	Theobroma cacao	L.	CO	margen izq. río Caquetá (bajando), 200m abajo de la boca de la qda. El Engaño, 500m Tra. 69.	Amazonas	PRESENT		9d77fdeb-100f-4b29-98ad-4effdd824457	-0.75616	-71.8905							1988-05-17	17	5	1988	3152205	3152205	PRESERVED_SPECIMEN	Instituto Amazónico de Investigaciones Científicas - SINCHI	COAH	6911	477			CC_BY_NC_4_0		Sánchez, M.			2024-04-29T09:02:00.663Z		INSTITUTION_MATCH_FUZZY;COLLECTION_MATCH_FUZZY
768723026	9b73f44e-bbe1-4fd1-a7a9-c96c38dcf884	SINCHI:COAH:606	Plantae	Tracheophyta	Magnoliopsida	Malvales	Malvaceae	Theobroma	Theobroma cacao		SPECIES	Theobroma cacao L.	Theobroma cacao	L.	CO	río Miriti Paraná, sitio Providencia	Amazonas	PRESENT		9d77fdeb-100f-4b29-98ad-4effdd824457	-1.18479	-69.87917							1979-11-13	13	11	1979	3152205	3152205	PRESERVED_SPECIMEN	Instituto Amazónico de Investigaciones Científicas - SINCHI	COAH	606	852			CC_BY_NC_4_0		Pabón, M.			2024-04-29T09:01:45.242Z		INSTITUTION_MATCH_FUZZY;COLLECTION_MATCH_FUZZY
768723025	9b73f44e-bbe1-4fd1-a7a9-c96c38dcf884	SINCHI:COAH:604	Plantae	Tracheophyta	Magnoliopsida	Malvales	Malvaceae	Theobroma	Theobroma cacao		SPECIES	Theobroma cacao L.	Theobroma cacao	L.	CO	río Miriti Paraná, Juan Bro.	Amazonas	PRESENT		9d77fdeb-100f-4b29-98ad-4effdd824457	-1.18479	-69.87917							1979-11-15	15	11	1979	3152205	3152205	PRESERVED_SPECIMEN	Instituto Amazónico de Investigaciones Científicas - SINCHI	COAH	604	874			CC_BY_NC_4_0		Pabón, M.			2024-04-29T09:01:45.240Z		INSTITUTION_MATCH_FUZZY;COLLECTION_MATCH_FUZZY
735605860	dfcb0ee8-614f-11e2-897a-00145eb45e9a		Plantae	Tracheophyta	Magnoliopsida	Malvales	Malvaceae	Theobroma	Theobroma cacao		SPECIES	Theobroma cacao L.	Theobroma cacao L.					PRESENT		021121c0-f040-11d8-b22f-b8a03c50a862													3152205	3152205	LIVING_SPECIMEN	KIEL	Botanical Garden Kiel	307912				CC_BY_4_0					2024-01-25T14:57:44.384Z		COLLECTION_MATCH_NONE;INSTITUTION_MATCH_FUZZY
735605859	dfcb0ee8-614f-11e2-897a-00145eb45e9a		Plantae	Tracheophyta	Magnoliopsida	Malvales	Malvaceae	Theobroma	Theobroma cacao		SPECIES	Theobroma cacao L.	Theobroma cacao L.					PRESENT		021121c0-f040-11d8-b22f-b8a03c50a862													3152205	3152205	LIVING_SPECIMEN	KIEL	Botanical Garden Kiel	307911				CC_BY_4_0					2024-01-25T14:57:44.335Z		COLLECTION_MATCH_NONE;INSTITUTION_MATCH_FUZZY
735605858	dfcb0ee8-614f-11e2-897a-00145eb45e9a		Plantae	Tracheophyta	Magnoliopsida	Malvales	Malvaceae	Theobroma	Theobroma cacao		SPECIES	Theobroma cacao L.	Theobroma cacao L.					PRESENT		021121c0-f040-11d8-b22f-b8a03c50a862													3152205	3152205	LIVING_SPECIMEN	OSN	Botanical Garden Osnabrueck	544406				CC_BY_4_0					2024-01-25T14:57:44.514Z		COLLECTION_MATCH_NONE;INSTITUTION_MATCH_FUZZY
735605857	dfcb0ee8-614f-11e2-897a-00145eb45e9a		Plantae	Tracheophyta	Magnoliopsida	Malvales	Malvaceae	Theobroma	Theobroma cacao		SPECIES	Theobroma cacao L.	Theobroma cacao L.					PRESENT		021121c0-f040-11d8-b22f-b8a03c50a862													3152205	3152205	LIVING_SPECIMEN	OSN	Botanical Garden Osnabrueck	544405				CC_BY_4_0					2024-01-25T14:57:45.239Z		COLLECTION_MATCH_NONE;INSTITUTION_MATCH_FUZZY
735605856	dfcb0ee8-614f-11e2-897a-00145eb45e9a		Plantae	Tracheophyta	Magnoliopsida	Malvales	Malvaceae	Theobroma	Theobroma cacao		SPECIES	Theobroma cacao L.	Theobroma cacao L.					PRESENT		021121c0-f040-11d8-b22f-b8a03c50a862													3152205	3152205	LIVING_SPECIMEN	OSN	Botanical Garden Osnabrueck	544404				CC_BY_4_0					2024-01-25T14:57:44.516Z		COLLECTION_MATCH_NONE;INSTITUTION_MATCH_FUZZY
735605855	dfcb0ee8-614f-11e2-897a-00145eb45e9a		Plantae	Tracheophyta	Magnoliopsida	Malvales	Malvaceae	Theobroma	Theobroma cacao		SPECIES	Theobroma cacao L.	Theobroma cacao L.					PRESENT		021121c0-f040-11d8-b22f-b8a03c50a862													3152205	3152205	LIVING_SPECIMEN	OSN	Botanical Garden Osnabrueck	544403				CC_BY_4_0					2024-01-25T14:57:44.509Z		COLLECTION_MATCH_NONE;INSTITUTION_MATCH_FUZZY
735605854	dfcb0ee8-614f-11e2-897a-00145eb45e9a		Plantae	Tracheophyta	Magnoliopsida	Malvales	Malvaceae	Theobroma	Theobroma cacao		SPECIES	Theobroma cacao L.	Theobroma cacao L.					PRESENT		021121c0-f040-11d8-b22f-b8a03c50a862													3152205	3152205	LIVING_SPECIMEN	OSN	Botanical Garden Osnabrueck	544402				CC_BY_4_0					2024-01-25T14:57:45.322Z		COLLECTION_MATCH_NONE;INSTITUTION_MATCH_FUZZY
735605853	dfcb0ee8-614f-11e2-897a-00145eb45e9a		Plantae	Tracheophyta	Magnoliopsida	Malvales	Malvaceae	Theobroma	Theobroma cacao		SPECIES	Theobroma cacao L.	Theobroma cacao L.					PRESENT		021121c0-f040-11d8-b22f-b8a03c50a862													3152205	3152205	LIVING_SPECIMEN	REG	Botanical Garden Regensburg	573060				CC_BY_4_0					2024-01-25T14:57:44.530Z		COLLECTION_MATCH_NONE;INSTITUTION_MATCH_FUZZY
735605851	dfcb0ee8-614f-11e2-897a-00145eb45e9a		Plantae	Tracheophyta	Magnoliopsida	Malvales	Malvaceae	Theobroma	Theobroma cacao		SPECIES	Theobroma cacao L.	Theobroma cacao L.					PRESENT		021121c0-f040-11d8-b22f-b8a03c50a862													3152205	3152205	LIVING_SPECIMEN	SAARB	Botanical Garden Saarbruecken	708325				CC_BY_4_0					2024-01-25T14:57:45.414Z		INSTITUTION_MATCH_NONE
735605849	dfcb0ee8-614f-11e2-897a-00145eb45e9a		Plantae	Tracheophyta	Magnoliopsida	Malvales	Malvaceae	Theobroma	Theobroma cacao		SPECIES	Theobroma cacao L.	Theobroma cacao L.					PRESENT		021121c0-f040-11d8-b22f-b8a03c50a862													3152205	3152205	LIVING_SPECIMEN	BOCH	Botanical Garden Bochum	385887				CC_BY_4_0					2024-01-25T14:57:44.419Z		COLLECTION_MATCH_NONE;INSTITUTION_MATCH_FUZZY
735605848	dfcb0ee8-614f-11e2-897a-00145eb45e9a		Plantae	Tracheophyta	Magnoliopsida	Malvales	Malvaceae	Theobroma	Theobroma cacao		SPECIES	Theobroma cacao L.	Theobroma cacao L.					PRESENT		021121c0-f040-11d8-b22f-b8a03c50a862													3152205	3152205	LIVING_SPECIMEN	BOCH	Botanical Garden Bochum	231112				CC_BY_4_0					2024-01-25T14:57:45.170Z		COLLECTION_MATCH_NONE;INSTITUTION_MATCH_FUZZY
735605847	dfcb0ee8-614f-11e2-897a-00145eb45e9a		Plantae	Tracheophyta	Magnoliopsida	Malvales	Malvaceae	Theobroma	Theobroma cacao		SPECIES	Theobroma cacao L.	Theobroma cacao L.					PRESENT		021121c0-f040-11d8-b22f-b8a03c50a862													3152205	3152205	LIVING_SPECIMEN	BOCH	Botanical Garden Bochum	231110				CC_BY_4_0					2024-01-25T14:57:44.462Z		COLLECTION_MATCH_NONE;INSTITUTION_MATCH_FUZZY
735605845	dfcb0ee8-614f-11e2-897a-00145eb45e9a		Plantae	Tracheophyta	Magnoliopsida	Malvales	Malvaceae	Theobroma	Theobroma cacao		SPECIES	Theobroma cacao L.	Theobroma cacao L.					PRESENT		021121c0-f040-11d8-b22f-b8a03c50a862													3152205	3152205	LIVING_SPECIMEN	BONN	Botanical Garden Bonn	789713				CC_BY_4_0					2024-01-25T14:57:45.093Z		COLLECTION_MATCH_NONE;INSTITUTION_MATCH_FUZZY
735605844	dfcb0ee8-614f-11e2-897a-00145eb45e9a		Plantae	Tracheophyta	Magnoliopsida	Malvales	Malvaceae	Theobroma	Theobroma cacao		SPECIES	Theobroma cacao L.	Theobroma cacao L.					PRESENT		021121c0-f040-11d8-b22f-b8a03c50a862													3152205	3152205	LIVING_SPECIMEN	BONN	Botanical Garden Bonn	789712				CC_BY_4_0					2024-01-25T14:57:44.326Z		COLLECTION_MATCH_NONE;INSTITUTION_MATCH_FUZZY
735605843	dfcb0ee8-614f-11e2-897a-00145eb45e9a		Plantae	Tracheophyta	Magnoliopsida	Malvales	Malvaceae	Theobroma	Theobroma cacao		SPECIES	Theobroma cacao L.	Theobroma cacao L.					PRESENT		021121c0-f040-11d8-b22f-b8a03c50a862													3152205	3152205	LIVING_SPECIMEN	BONN	Botanical Garden Bonn	789711				CC_BY_4_0					2024-01-25T14:57:45.060Z		COLLECTION_MATCH_NONE;INSTITUTION_MATCH_FUZZY
735605842	dfcb0ee8-614f-11e2-897a-00145eb45e9a		Plantae	Tracheophyta	Magnoliopsida	Malvales	Malvaceae	Theobroma	Theobroma cacao		SPECIES	Theobroma cacao L.	Theobroma cacao L.					PRESENT		021121c0-f040-11d8-b22f-b8a03c50a862													3152205	3152205	LIVING_SPECIMEN	BONN	Botanical Garden Bonn	789710				CC_BY_4_0					2024-01-25T14:57:45.124Z		COLLECTION_MATCH_NONE;INSTITUTION_MATCH_FUZZY
735605841	dfcb0ee8-614f-11e2-897a-00145eb45e9a		Plantae	Tracheophyta	Magnoliopsida	Malvales	Malvaceae	Theobroma	Theobroma cacao		SPECIES	Theobroma cacao L.	Theobroma cacao L.					PRESENT		021121c0-f040-11d8-b22f-b8a03c50a862													3152205	3152205	LIVING_SPECIMEN	BONN	Botanical Garden Bonn	789709				CC_BY_4_0					2024-01-25T14:57:44.376Z		COLLECTION_MATCH_NONE;INSTITUTION_MATCH_FUZZY
735605840	dfcb0ee8-614f-11e2-897a-00145eb45e9a		Plantae	Tracheophyta	Magnoliopsida	Malvales	Malvaceae	Theobroma	Theobroma cacao		SPECIES	Theobroma cacao L.	Theobroma cacao L.					PRESENT		021121c0-f040-11d8-b22f-b8a03c50a862													3152205	3152205	LIVING_SPECIMEN	BONN	Botanical Garden Bonn	789708				CC_BY_4_0					2024-01-25T14:57:45.163Z		COLLECTION_MATCH_NONE;INSTITUTION_MATCH_FUZZY
735605838	dfcb0ee8-614f-11e2-897a-00145eb45e9a		Plantae	Tracheophyta	Magnoliopsida	Malvales	Malvaceae	Theobroma	Theobroma cacao		SPECIES	Theobroma cacao L.	Theobroma cacao L.					PRESENT		021121c0-f040-11d8-b22f-b8a03c50a862													3152205	3152205	LIVING_SPECIMEN	NGOET	New Botanical Garden Goettingen	376513				CC_BY_4_0					2024-01-25T14:57:45.432Z		INSTITUTION_MATCH_NONE
735605837	dfcb0ee8-614f-11e2-897a-00145eb45e9a		Plantae	Tracheophyta	Magnoliopsida	Malvales	Malvaceae	Theobroma	Theobroma cacao		SPECIES	Theobroma cacao L.	Theobroma cacao L. 'Typ Meyer'					PRESENT		021121c0-f040-11d8-b22f-b8a03c50a862													3152205	3152205	LIVING_SPECIMEN	THARF	Forest Botanical Garden Tharandt	236626				CC_BY_4_0					2024-01-25T14:57:45.409Z		INSTITUTION_MATCH_NONE
735605836	dfcb0ee8-614f-11e2-897a-00145eb45e9a		Plantae	Tracheophyta	Magnoliopsida	Malvales	Malvaceae	Theobroma	Theobroma cacao		SPECIES	Theobroma cacao L.	Theobroma cacao L.					PRESENT		021121c0-f040-11d8-b22f-b8a03c50a862													3152205	3152205	LIVING_SPECIMEN	MB	Botanical Garden Marburg	339341				CC_BY_4_0					2024-01-25T14:57:45.175Z		AMBIGUOUS_INSTITUTION
735605835	dfcb0ee8-614f-11e2-897a-00145eb45e9a		Plantae	Tracheophyta	Magnoliopsida	Malvales	Malvaceae	Theobroma	Theobroma cacao		SPECIES	Theobroma cacao L.	Theobroma cacao L.					PRESENT		021121c0-f040-11d8-b22f-b8a03c50a862													3152205	3152205	LIVING_SPECIMEN	MB	Botanical Garden Marburg	339340				CC_BY_4_0					2024-01-25T14:57:44.397Z		AMBIGUOUS_INSTITUTION
735605834	dfcb0ee8-614f-11e2-897a-00145eb45e9a		Plantae	Tracheophyta	Magnoliopsida	Malvales	Malvaceae	Theobroma	Theobroma cacao		SPECIES	Theobroma cacao L.	Theobroma cacao L.					PRESENT		021121c0-f040-11d8-b22f-b8a03c50a862													3152205	3152205	LIVING_SPECIMEN	GIESS	Botanical Garden Giessen	163417				CC_BY_4_0					2024-01-25T14:57:45.271Z		INSTITUTION_MATCH_NONE
735605833	dfcb0ee8-614f-11e2-897a-00145eb45e9a		Plantae	Tracheophyta	Magnoliopsida	Malvales	Malvaceae	Theobroma	Theobroma cacao		SPECIES	Theobroma cacao L.	Theobroma cacao L.					PRESENT		021121c0-f040-11d8-b22f-b8a03c50a862													3152205	3152205	LIVING_SPECIMEN	BAYRT	Ecological Botanical Gardens Bayreuth	765809				CC_BY_4_0					2024-01-25T14:57:45.438Z		INSTITUTION_MATCH_NONE
735605832	dfcb0ee8-614f-11e2-897a-00145eb45e9a		Plantae	Tracheophyta	Magnoliopsida	Malvales	Malvaceae	Theobroma	Theobroma cacao		SPECIES	Theobroma cacao L.	Theobroma cacao L.					PRESENT		021121c0-f040-11d8-b22f-b8a03c50a862													3152205	3152205	LIVING_SPECIMEN	BAYRT	Ecological Botanical Gardens Bayreuth	765808				CC_BY_4_0					2024-01-25T14:57:44.872Z		INSTITUTION_MATCH_NONE
735605831	dfcb0ee8-614f-11e2-897a-00145eb45e9a		Plantae	Tracheophyta	Magnoliopsida	Malvales	Malvaceae	Theobroma	Theobroma cacao		SPECIES	Theobroma cacao L.	Theobroma cacao L.					PRESENT		021121c0-f040-11d8-b22f-b8a03c50a862													3152205	3152205	LIVING_SPECIMEN	BAYRT	Ecological Botanical Gardens Bayreuth	765807				CC_BY_4_0					2024-01-25T14:57:45.486Z		INSTITUTION_MATCH_NONE
735605830	dfcb0ee8-614f-11e2-897a-00145eb45e9a		Plantae	Tracheophyta	Magnoliopsida	Malvales	Malvaceae	Theobroma	Theobroma cacao		SPECIES	Theobroma cacao L.	Theobroma cacao L.					PRESENT		021121c0-f040-11d8-b22f-b8a03c50a862													3152205	3152205	LIVING_SPECIMEN	BAYRT	Ecological Botanical Gardens Bayreuth	765806				CC_BY_4_0					2024-01-25T14:57:44.779Z		INSTITUTION_MATCH_NONE
735605828	dfcb0ee8-614f-11e2-897a-00145eb45e9a		Plantae	Tracheophyta	Magnoliopsida	Malvales	Malvaceae	Theobroma	Theobroma cacao		SPECIES	Theobroma cacao L.	Theobroma cacao L.					PRESENT		021121c0-f040-11d8-b22f-b8a03c50a862													3152205	3152205	LIVING_SPECIMEN	ULM	Botanical Garden Ulm	775745				CC_BY_4_0					2024-01-25T14:57:45.090Z		COLLECTION_MATCH_NONE;INSTITUTION_MATCH_FUZZY
735605827	dfcb0ee8-614f-11e2-897a-00145eb45e9a		Plantae	Tracheophyta	Magnoliopsida	Malvales	Malvaceae	Theobroma	Theobroma cacao		SPECIES	Theobroma cacao L.	Theobroma cacao L.					PRESENT		021121c0-f040-11d8-b22f-b8a03c50a862													3152205	3152205	LIVING_SPECIMEN	ULM	Botanical Garden Ulm	637157				CC_BY_4_0					2024-01-25T14:57:45.040Z		COLLECTION_MATCH_NONE;INSTITUTION_MATCH_FUZZY
735605826	dfcb0ee8-614f-11e2-897a-00145eb45e9a		Plantae	Tracheophyta	Magnoliopsida	Malvales	Malvaceae	Theobroma	Theobroma cacao		SPECIES	Theobroma cacao L.	Theobroma cacao L.					PRESENT		021121c0-f040-11d8-b22f-b8a03c50a862													3152205	3152205	LIVING_SPECIMEN	ULM	Botanical Garden Ulm	634948				CC_BY_4_0					2024-01-25T14:57:44.254Z		COLLECTION_MATCH_NONE;INSTITUTION_MATCH_FUZZY
735605825	dfcb0ee8-614f-11e2-897a-00145eb45e9a		Plantae	Tracheophyta	Magnoliopsida	Malvales	Malvaceae	Theobroma	Theobroma cacao		SPECIES	Theobroma cacao L.	Theobroma cacao L.					PRESENT		021121c0-f040-11d8-b22f-b8a03c50a862													3152205	3152205	LIVING_SPECIMEN	ULM	Botanical Garden Ulm	377087				CC_BY_4_0					2024-01-25T14:57:44.250Z		COLLECTION_MATCH_NONE;INSTITUTION_MATCH_FUZZY
735605824	dfcb0ee8-614f-11e2-897a-00145eb45e9a		Plantae	Tracheophyta	Magnoliopsida	Malvales	Malvaceae	Theobroma	Theobroma cacao		SPECIES	Theobroma cacao L.	Theobroma cacao L.					PRESENT		021121c0-f040-11d8-b22f-b8a03c50a862													3152205	3152205	LIVING_SPECIMEN	ULM	Botanical Garden Ulm	294				CC_BY_4_0					2024-01-25T14:57:44.180Z		COLLECTION_MATCH_NONE;INSTITUTION_MATCH_FUZZY
735481371	f4419c70-614f-11e2-897a-00145eb45e9a		Plantae	Tracheophyta	Magnoliopsida	Malvales	Malvaceae	Theobroma	Theobroma cacao		SPECIES	Theobroma cacao L.	Theobroma cacao L.					PRESENT		021121c0-f040-11d8-b22f-b8a03c50a862													3152205	3152205	PRESERVED_SPECIMEN	ULM	Herbarium University Ulm	7599				CC_BY_4_0					2024-01-25T02:26:49.497Z		COLLECTION_MATCH_NONE;INSTITUTION_MATCH_FUZZY
735481368	f4419c70-614f-11e2-897a-00145eb45e9a		Plantae	Tracheophyta	Magnoliopsida	Malvales	Malvaceae	Theobroma	Theobroma cacao		SPECIES	Theobroma cacao L.	Theobroma cacao L.					PRESENT		021121c0-f040-11d8-b22f-b8a03c50a862													3152205	3152205	PRESERVED_SPECIMEN	ULM	Herbarium University Ulm	7312				CC_BY_4_0					2024-01-25T02:26:48.448Z		COLLECTION_MATCH_NONE;INSTITUTION_MATCH_FUZZY
735481364	f4419c70-614f-11e2-897a-00145eb45e9a		Plantae	Tracheophyta	Magnoliopsida	Malvales	Malvaceae	Theobroma	Theobroma cacao		SPECIES	Theobroma cacao L.	Theobroma cacao L.					PRESENT		021121c0-f040-11d8-b22f-b8a03c50a862													3152205	3152205	PRESERVED_SPECIMEN	ULM	Herbarium University Ulm	6490				CC_BY_4_0					2024-01-25T02:27:01.713Z		COLLECTION_MATCH_NONE;INSTITUTION_MATCH_FUZZY
735481353	f4419c70-614f-11e2-897a-00145eb45e9a		Plantae	Tracheophyta	Magnoliopsida	Malvales	Malvaceae	Theobroma	Theobroma cacao		SPECIES	Theobroma cacao L.	Theobroma cacao L.					PRESENT		021121c0-f040-11d8-b22f-b8a03c50a862													3152205	3152205	PRESERVED_SPECIMEN	ULM	Herbarium University Ulm	12055		Webber A.		CC_BY_4_0					2024-01-25T02:26:54.836Z		COLLECTION_MATCH_NONE;INSTITUTION_MATCH_FUZZY
730306151	d6fa86b9-8906-4622-9ebc-24d393c9ac12		Plantae	Tracheophyta	Magnoliopsida	Malvales	Malvaceae	Theobroma	Theobroma cacao		SPECIES	Theobroma cacao L.	Theobroma cacao				Otra zona o región	PRESENT		a4d6cc6b-4c62-4015-ad7b-1ba69847a616	0.0	0.0											3152205	3152205	LIVING_SPECIMEN	OTS	Wilson Botanical Garden - Las Cruces Biological Station	20120213		-		CC_BY_4_0		Zahawi, Zak			2024-01-25T00:57:05.497Z		ZERO_COORDINATE;GEODETIC_DATUM_ASSUMED_WGS84;COUNTRY_INVALID;INSTITUTION_MATCH_NONE
694687560	b5cdf794-8fa4-4a85-8b26-755d087bf531	http://coldb.mnhn.fr/catalognumber/mnhn/p/p06626289	Plantae	Tracheophyta	Magnoliopsida	Malvales	Malvaceae	Theobroma	Theobroma cacao		SPECIES	Theobroma cacao L.	Theobroma cacao L.	L.				PRESENT		2cd829bb-b713-433d-99cf-64bef11e5b3e													3152205	3152205	PRESERVED_SPECIMEN	MNHN	P	P06626289		Colli-Silva		CC_BY_4_0					2024-06-19T16:06:15.306Z	StillImage
694536949	b5cdf794-8fa4-4a85-8b26-755d087bf531	http://coldb.mnhn.fr/catalognumber/mnhn/p/p06631660	Plantae	Tracheophyta	Magnoliopsida	Malvales	Malvaceae	Theobroma	Theobroma cacao		SPECIES	Theobroma pentagonum Bernoulli	Theobroma pentagonum Bernoulli	Bernoulli				PRESENT		2cd829bb-b713-433d-99cf-64bef11e5b3e													3669296	3152205	PRESERVED_SPECIMEN	MNHN	P	P06631660				CC_BY_4_0					2024-06-19T16:05:18.849Z	StillImage
694472827	b5cdf794-8fa4-4a85-8b26-755d087bf531	http://coldb.mnhn.fr/catalognumber/mnhn/p/p06631659	Plantae	Tracheophyta	Magnoliopsida	Malvales	Malvaceae	Theobroma	Theobroma cacao		SPECIES	Theobroma pentagonum Bernoulli	Theobroma pentagonum Bernoulli	Bernoulli				PRESENT		2cd829bb-b713-433d-99cf-64bef11e5b3e													3669296	3152205	PRESERVED_SPECIMEN	MNHN	P	P06631659				CC_BY_4_0					2024-06-19T16:05:19.715Z	StillImage
694272915	b5cdf794-8fa4-4a85-8b26-755d087bf531	http://coldb.mnhn.fr/catalognumber/mnhn/p/p00310230	Plantae	Tracheophyta	Magnoliopsida	Malvales	Malvaceae	Theobroma	Theobroma cacao		SPECIES	Theobroma cacao L.	Theobroma cacao L.	L.				PRESENT		2cd829bb-b713-433d-99cf-64bef11e5b3e													3152205	3152205	PRESERVED_SPECIMEN	MNHN	P	P00310230				CC_BY_4_0					2024-06-19T16:05:39.279Z	StillImage
694272914	b5cdf794-8fa4-4a85-8b26-755d087bf531	http://coldb.mnhn.fr/catalognumber/mnhn/p/p06626173	Plantae	Tracheophyta	Magnoliopsida	Malvales	Malvaceae	Theobroma	Theobroma cacao		SPECIES	Theobroma cacao L.	Theobroma cacao L.	L.				PRESENT		2cd829bb-b713-433d-99cf-64bef11e5b3e													3152205	3152205	PRESERVED_SPECIMEN	MNHN	P	P06626173				CC_BY_4_0					2024-06-19T16:05:41.651Z	StillImage
694272913	b5cdf794-8fa4-4a85-8b26-755d087bf531	http://coldb.mnhn.fr/catalognumber/mnhn/p/p06626238	Plantae	Tracheophyta	Magnoliopsida	Malvales	Malvaceae	Theobroma	Theobroma cacao		SPECIES	Theobroma cacao L.	Theobroma cacao L.	L.				PRESENT		2cd829bb-b713-433d-99cf-64bef11e5b3e													3152205	3152205	PRESERVED_SPECIMEN	MNHN	P	P06626238				CC_BY_4_0					2024-06-19T16:05:41.105Z	StillImage
694272912	b5cdf794-8fa4-4a85-8b26-755d087bf531	http://coldb.mnhn.fr/catalognumber/mnhn/p/p06626279	Plantae	Tracheophyta	Magnoliopsida	Malvales	Malvaceae	Theobroma	Theobroma cacao		SPECIES	Theobroma cacao L.	Theobroma cacao L.	L.	BR		Bahia	PRESENT		2cd829bb-b713-433d-99cf-64bef11e5b3e													3152205	3152205	PRESERVED_SPECIMEN	MNHN	P	P06626279				CC_BY_4_0		Blanchet			2024-06-19T16:05:18.989Z	StillImage	CONTINENT_DERIVED_FROM_COUNTRY
694272911	b5cdf794-8fa4-4a85-8b26-755d087bf531	http://coldb.mnhn.fr/catalognumber/mnhn/p/p06626293	Plantae	Tracheophyta	Magnoliopsida	Malvales	Malvaceae	Theobroma	Theobroma cacao		SPECIES	Theobroma cacao L.	Theobroma cacao L.	L.				PRESENT		2cd829bb-b713-433d-99cf-64bef11e5b3e													3152205	3152205	PRESERVED_SPECIMEN	MNHN	P	P06626293				CC_BY_4_0					2024-06-19T16:06:15.493Z	StillImage
694272910	b5cdf794-8fa4-4a85-8b26-755d087bf531	http://coldb.mnhn.fr/catalognumber/mnhn/p/p06626294	Plantae	Tracheophyta	Magnoliopsida	Malvales	Malvaceae	Theobroma	Theobroma cacao		SPECIES	Theobroma cacao L.	Theobroma cacao L.	L.				PRESENT		2cd829bb-b713-433d-99cf-64bef11e5b3e													3152205	3152205	PRESERVED_SPECIMEN	MNHN	P	P06626294				CC_BY_4_0					2024-06-19T16:06:15.238Z	StillImage
694272909	b5cdf794-8fa4-4a85-8b26-755d087bf531	http://coldb.mnhn.fr/catalognumber/mnhn/p/p06626296	Plantae	Tracheophyta	Magnoliopsida	Malvales	Malvaceae	Theobroma	Theobroma cacao		SPECIES	Theobroma cacao L.	Theobroma cacao L.	L.				PRESENT		2cd829bb-b713-433d-99cf-64bef11e5b3e													3152205	3152205	PRESERVED_SPECIMEN	MNHN	P	P06626296				CC_BY_4_0					2024-06-19T16:06:12.816Z	StillImage
694272908	b5cdf794-8fa4-4a85-8b26-755d087bf531	http://coldb.mnhn.fr/catalognumber/mnhn/p/p06626298	Plantae	Tracheophyta	Magnoliopsida	Malvales	Malvaceae	Theobroma	Theobroma cacao		SPECIES	Theobroma cacao L.	Theobroma cacao L.	L.				PRESENT		2cd829bb-b713-433d-99cf-64bef11e5b3e													3152205	3152205	PRESERVED_SPECIMEN	MNHN	P	P06626298				CC_BY_4_0					2024-06-19T16:06:13.317Z	StillImage
694272907	b5cdf794-8fa4-4a85-8b26-755d087bf531	http://coldb.mnhn.fr/catalognumber/mnhn/p/p06626300	Plantae	Tracheophyta	Magnoliopsida	Malvales	Malvaceae	Theobroma	Theobroma cacao		SPECIES	Theobroma cacao L.	Theobroma cacao L.	L.				PRESENT		2cd829bb-b713-433d-99cf-64bef11e5b3e													3152205	3152205	PRESERVED_SPECIMEN	MNHN	P	P06626300				CC_BY_4_0					2024-06-19T16:05:40.645Z	StillImage
694272906	b5cdf794-8fa4-4a85-8b26-755d087bf531	http://coldb.mnhn.fr/catalognumber/mnhn/p/p06626301	Plantae	Tracheophyta	Magnoliopsida	Malvales	Malvaceae	Theobroma	Theobroma cacao		SPECIES	Theobroma cacao L.	Theobroma cacao L.	L.				PRESENT		2cd829bb-b713-433d-99cf-64bef11e5b3e													3152205	3152205	PRESERVED_SPECIMEN	MNHN	P	P06626301				CC_BY_4_0					2024-06-19T16:05:20.987Z	StillImage
694272905	b5cdf794-8fa4-4a85-8b26-755d087bf531	http://coldb.mnhn.fr/catalognumber/mnhn/p/p06626302	Plantae	Tracheophyta	Magnoliopsida	Malvales	Malvaceae	Theobroma	Theobroma cacao		SPECIES	Theobroma cacao L.	Theobroma cacao L.	L.				PRESENT		2cd829bb-b713-433d-99cf-64bef11e5b3e													3152205	3152205	PRESERVED_SPECIMEN	MNHN	P	P06626302				CC_BY_4_0					2024-06-19T16:05:41.651Z	StillImage
694272904	b5cdf794-8fa4-4a85-8b26-755d087bf531	http://coldb.mnhn.fr/catalognumber/mnhn/p/p06626303	Plantae	Tracheophyta	Magnoliopsida	Malvales	Malvaceae	Theobroma	Theobroma cacao		SPECIES	Theobroma cacao L.	Theobroma cacao L.	L.				PRESENT		2cd829bb-b713-433d-99cf-64bef11e5b3e													3152205	3152205	PRESERVED_SPECIMEN	MNHN	P	P06626303				CC_BY_4_0					2024-06-19T16:05:20.598Z	StillImage
694272903	b5cdf794-8fa4-4a85-8b26-755d087bf531	http://coldb.mnhn.fr/catalognumber/mnhn/p/p06626304	Plantae	Tracheophyta	Magnoliopsida	Malvales	Malvaceae	Theobroma	Theobroma cacao		SPECIES	Theobroma cacao L.	Theobroma cacao L.	L.				PRESENT		2cd829bb-b713-433d-99cf-64bef11e5b3e													3152205	3152205	PRESERVED_SPECIMEN	MNHN	P	P06626304				CC_BY_4_0					2024-06-19T16:05:41.106Z	StillImage
694272902	b5cdf794-8fa4-4a85-8b26-755d087bf531	http://coldb.mnhn.fr/catalognumber/mnhn/p/p06626305	Plantae	Tracheophyta	Magnoliopsida	Malvales	Malvaceae	Theobroma	Theobroma cacao		SPECIES	Theobroma cacao L.	Theobroma cacao L.	L.				PRESENT		2cd829bb-b713-433d-99cf-64bef11e5b3e													3152205	3152205	PRESERVED_SPECIMEN	MNHN	P	P06626305				CC_BY_4_0					2024-06-19T16:05:19.883Z	StillImage
694272901	b5cdf794-8fa4-4a85-8b26-755d087bf531	http://coldb.mnhn.fr/catalognumber/mnhn/p/p06626306	Plantae	Tracheophyta	Magnoliopsida	Malvales	Malvaceae	Theobroma	Theobroma cacao		SPECIES	Theobroma cacao L.	Theobroma cacao L.	L.				PRESENT		2cd829bb-b713-433d-99cf-64bef11e5b3e													3152205	3152205	PRESERVED_SPECIMEN	MNHN	P	P06626306				CC_BY_4_0					2024-06-19T16:05:41.215Z	StillImage
694272900	b5cdf794-8fa4-4a85-8b26-755d087bf531	http://coldb.mnhn.fr/catalognumber/mnhn/p/p06626307	Plantae	Tracheophyta	Magnoliopsida	Malvales	Malvaceae	Theobroma	Theobroma cacao		SPECIES	Theobroma cacao L.	Theobroma cacao L.	L.				PRESENT		2cd829bb-b713-433d-99cf-64bef11e5b3e													3152205	3152205	PRESERVED_SPECIMEN	MNHN	P	P06626307				CC_BY_4_0					2024-06-19T16:05:21.583Z	StillImage
694272899	b5cdf794-8fa4-4a85-8b26-755d087bf531	http://coldb.mnhn.fr/catalognumber/mnhn/p/p06626308	Plantae	Tracheophyta	Magnoliopsida	Malvales	Malvaceae	Theobroma	Theobroma cacao		SPECIES	Theobroma cacao L.	Theobroma cacao L.	L.				PRESENT		2cd829bb-b713-433d-99cf-64bef11e5b3e													3152205	3152205	PRESERVED_SPECIMEN	MNHN	P	P06626308				CC_BY_4_0					2024-06-19T16:05:40.547Z	StillImage
694272898	b5cdf794-8fa4-4a85-8b26-755d087bf531	http://coldb.mnhn.fr/catalognumber/mnhn/p/p06626310	Plantae	Tracheophyta	Magnoliopsida	Malvales	Malvaceae	Theobroma	Theobroma cacao		SPECIES	Theobroma cacao L.	Theobroma cacao L.	L.				PRESENT		2cd829bb-b713-433d-99cf-64bef11e5b3e													3152205	3152205	PRESERVED_SPECIMEN	MNHN	P	P06626310				CC_BY_4_0					2024-06-19T16:05:21.583Z	StillImage
694272897	b5cdf794-8fa4-4a85-8b26-755d087bf531	http://coldb.mnhn.fr/catalognumber/mnhn/p/p06626312	Plantae	Tracheophyta	Magnoliopsida	Malvales	Malvaceae	Theobroma	Theobroma cacao		SPECIES	Theobroma cacao L.	Theobroma cacao L.	L.				PRESENT		2cd829bb-b713-433d-99cf-64bef11e5b3e													3152205	3152205	PRESERVED_SPECIMEN	MNHN	P	P06626312				CC_BY_4_0					2024-06-19T16:05:18.989Z	StillImage
694272896	b5cdf794-8fa4-4a85-8b26-755d087bf531	http://coldb.mnhn.fr/catalognumber/mnhn/p/p06626313	Plantae	Tracheophyta	Magnoliopsida	Malvales	Malvaceae	Theobroma	Theobroma cacao		SPECIES	Theobroma cacao L.	Theobroma cacao L.	L.				PRESENT		2cd829bb-b713-433d-99cf-64bef11e5b3e													3152205	3152205	PRESERVED_SPECIMEN	MNHN	P	P06626313				CC_BY_4_0					2024-06-19T16:05:18.811Z	StillImage
694272895	b5cdf794-8fa4-4a85-8b26-755d087bf531	http://coldb.mnhn.fr/catalognumber/mnhn/p/p06626327	Plantae	Tracheophyta	Magnoliopsida	Malvales	Malvaceae	Theobroma	Theobroma cacao		SPECIES	Theobroma cacao L.	Theobroma cacao L.	L.				PRESENT		2cd829bb-b713-433d-99cf-64bef11e5b3e													3152205	3152205	PRESERVED_SPECIMEN	MNHN	P	P06626327				CC_BY_4_0					2024-06-19T16:06:12.981Z	StillImage
694272894	b5cdf794-8fa4-4a85-8b26-755d087bf531	http://coldb.mnhn.fr/catalognumber/mnhn/p/p06626329	Plantae	Tracheophyta	Magnoliopsida	Malvales	Malvaceae	Theobroma	Theobroma cacao		SPECIES	Theobroma cacao L.	Theobroma cacao L.	L.	BR		Rio de Janeiro	PRESENT		2cd829bb-b713-433d-99cf-64bef11e5b3e									1880-11-24	24	11	1880	3152205	3152205	PRESERVED_SPECIMEN	MNHN	P	P06626329				CC_BY_4_0		Glaziou, A.			2024-06-19T16:05:21.157Z	StillImage	CONTINENT_DERIVED_FROM_COUNTRY
694272893	b5cdf794-8fa4-4a85-8b26-755d087bf531	http://coldb.mnhn.fr/catalognumber/mnhn/p/p06626333	Plantae	Tracheophyta	Magnoliopsida	Malvales	Malvaceae	Theobroma	Theobroma cacao		SPECIES	Theobroma cacao L.	Theobroma cacao L.	L.	BO			PRESENT		2cd829bb-b713-433d-99cf-64bef11e5b3e									1907-11-01	1	11	1907	3152205	3152205	PRESERVED_SPECIMEN	MNHN	P	P06626333				CC_BY_4_0		Buchtien, O.			2024-06-19T16:05:40.645Z	StillImage	CONTINENT_DERIVED_FROM_COUNTRY
694272892	b5cdf794-8fa4-4a85-8b26-755d087bf531	http://coldb.mnhn.fr/catalognumber/mnhn/p/p06626334	Plantae	Tracheophyta	Magnoliopsida	Malvales	Malvaceae	Theobroma	Theobroma cacao		SPECIES	Theobroma cacao L.	Theobroma cacao L.	L.	GF			PRESENT		2cd829bb-b713-433d-99cf-64bef11e5b3e									1858-01-01	1	1	1858	3152205	3152205	PRESERVED_SPECIMEN	MNHN	P	P06626334		Dorr		CC_BY_4_0		Sagot			2024-06-19T16:05:20.987Z	StillImage	CONTINENT_DERIVED_FROM_COUNTRY
694272891	b5cdf794-8fa4-4a85-8b26-755d087bf531	http://coldb.mnhn.fr/catalognumber/mnhn/p/p06626335	Plantae	Tracheophyta	Magnoliopsida	Malvales	Malvaceae	Theobroma	Theobroma cacao		SPECIES	Theobroma cacao L.	Theobroma cacao L.	L.	BR		Amazonas	PRESENT		2cd829bb-b713-433d-99cf-64bef11e5b3e													3152205	3152205	PRESERVED_SPECIMEN	MNHN	P	P06626335				CC_BY_4_0		Traill			2024-06-19T16:05:41.652Z	StillImage	CONTINENT_DERIVED_FROM_COUNTRY
694272890	b5cdf794-8fa4-4a85-8b26-755d087bf531	http://coldb.mnhn.fr/catalognumber/mnhn/p/p06626336	Plantae	Tracheophyta	Magnoliopsida	Malvales	Malvaceae	Theobroma	Theobroma cacao		SPECIES	Theobroma cacao L.	Theobroma cacao L.	L.	BR			PRESENT		2cd829bb-b713-433d-99cf-64bef11e5b3e									1874-11-21	21	11	1874	3152205	3152205	PRESERVED_SPECIMEN	MNHN	P	P06626336				CC_BY_4_0		Trail, J.W.H.			2024-06-19T16:05:20.598Z	StillImage	CONTINENT_DERIVED_FROM_COUNTRY
694272889	b5cdf794-8fa4-4a85-8b26-755d087bf531	http://coldb.mnhn.fr/catalognumber/mnhn/p/p06626337	Plantae	Tracheophyta	Magnoliopsida	Malvales	Malvaceae	Theobroma	Theobroma cacao		SPECIES	Theobroma cacao L.	Theobroma cacao L.	L.	BR			PRESENT		2cd829bb-b713-433d-99cf-64bef11e5b3e									1862-01-01	1	1	1862	3152205	3152205	PRESERVED_SPECIMEN	MNHN	P	P06626337				CC_BY_4_0		Nadeaud, J.			2024-06-19T16:05:41.106Z	StillImage	CONTINENT_DERIVED_FROM_COUNTRY
694272888	b5cdf794-8fa4-4a85-8b26-755d087bf531	http://coldb.mnhn.fr/catalognumber/mnhn/p/p06626271	Plantae	Tracheophyta	Magnoliopsida	Malvales	Malvaceae	Theobroma	Theobroma cacao		SPECIES	Theobroma cacao L.	Theobroma cacao L.	L.	BR		Rio de Janeiro	PRESENT		2cd829bb-b713-433d-99cf-64bef11e5b3e													3152205	3152205	PRESERVED_SPECIMEN	MNHN	P	P06626271				CC_BY_4_0		Glaziou			2024-06-19T16:05:20.987Z	StillImage	CONTINENT_DERIVED_FROM_COUNTRY
694272887	b5cdf794-8fa4-4a85-8b26-755d087bf531	http://coldb.mnhn.fr/catalognumber/mnhn/p/p06626272	Plantae	Tracheophyta	Magnoliopsida	Malvales	Malvaceae	Theobroma	Theobroma cacao		SPECIES	Theobroma cacao L.	Theobroma cacao L.	L.	BR		Rio de Janeiro	PRESENT		2cd829bb-b713-433d-99cf-64bef11e5b3e									1880-01-01	1	1	1880	3152205	3152205	PRESERVED_SPECIMEN	MNHN	P	P06626272				CC_BY_4_0		Glaziou			2024-06-19T16:05:41.651Z	StillImage	CONTINENT_DERIVED_FROM_COUNTRY
694272886	b5cdf794-8fa4-4a85-8b26-755d087bf531	http://coldb.mnhn.fr/catalognumber/mnhn/p/p06626273	Plantae	Tracheophyta	Magnoliopsida	Malvales	Malvaceae	Theobroma	Theobroma cacao		SPECIES	Theobroma cacao L.	Theobroma cacao L.	L.	BR		Rio de Janeiro	PRESENT		2cd829bb-b713-433d-99cf-64bef11e5b3e													3152205	3152205	PRESERVED_SPECIMEN	MNHN	P	P06626273				CC_BY_4_0		Glaziou, A.			2024-06-19T16:05:20.598Z	StillImage	CONTINENT_DERIVED_FROM_COUNTRY
694272885	b5cdf794-8fa4-4a85-8b26-755d087bf531	http://coldb.mnhn.fr/catalognumber/mnhn/p/p06626274	Plantae	Tracheophyta	Magnoliopsida	Malvales	Malvaceae	Theobroma	Theobroma cacao		SPECIES	Theobroma cacao L.	Theobroma cacao L.	L.	BR		Rio de Janeiro	PRESENT		2cd829bb-b713-433d-99cf-64bef11e5b3e									1862-01-01	1	1	1862	3152205	3152205	PRESERVED_SPECIMEN	MNHN	P	P06626274				CC_BY_4_0		Nadeaud			2024-06-19T16:05:41.105Z	StillImage	CONTINENT_DERIVED_FROM_COUNTRY
694272884	b5cdf794-8fa4-4a85-8b26-755d087bf531	http://coldb.mnhn.fr/catalognumber/mnhn/p/p06626275	Plantae	Tracheophyta	Magnoliopsida	Malvales	Malvaceae	Theobroma	Theobroma cacao		SPECIES	Theobroma cacao L.	Theobroma cacao L.	L.	BR		Amazonas	PRESENT		2cd829bb-b713-433d-99cf-64bef11e5b3e									1877-01-01	1	1	1877	3152205	3152205	PRESERVED_SPECIMEN	MNHN	P	P06626275				CC_BY_4_0		Jobert			2024-06-19T16:05:19.883Z	StillImage	CONTINENT_DERIVED_FROM_COUNTRY
694272883	b5cdf794-8fa4-4a85-8b26-755d087bf531	http://coldb.mnhn.fr/catalognumber/mnhn/p/p06626276	Plantae	Tracheophyta	Magnoliopsida	Malvales	Malvaceae	Theobroma	Theobroma cacao		SPECIES	Theobroma cacao L.	Theobroma cacao L.	L.	BR			PRESENT		2cd829bb-b713-433d-99cf-64bef11e5b3e									1862-01-01	1	1	1862	3152205	3152205	PRESERVED_SPECIMEN	MNHN	P	P06626276				CC_BY_4_0		Nadeuad, J.			2024-06-19T16:05:41.215Z	StillImage	CONTINENT_DERIVED_FROM_COUNTRY
694272882	b5cdf794-8fa4-4a85-8b26-755d087bf531	http://coldb.mnhn.fr/catalognumber/mnhn/p/p06626277	Plantae	Tracheophyta	Magnoliopsida	Malvales	Malvaceae	Theobroma	Theobroma cacao		SPECIES	Theobroma cacao L.	Theobroma cacao L.	L.	BR		Bahia	PRESENT		2cd829bb-b713-433d-99cf-64bef11e5b3e													3152205	3152205	PRESERVED_SPECIMEN	MNHN	P	P06626277				CC_BY_4_0		Salzmann			2024-06-19T16:05:21.582Z	StillImage	CONTINENT_DERIVED_FROM_COUNTRY
694272881	b5cdf794-8fa4-4a85-8b26-755d087bf531	http://coldb.mnhn.fr/catalognumber/mnhn/p/p06626278	Plantae	Tracheophyta	Magnoliopsida	Malvales	Malvaceae	Theobroma	Theobroma cacao		SPECIES	Theobroma cacao L.	Theobroma cacao L.	L.	BR		Bahia	PRESENT		2cd829bb-b713-433d-99cf-64bef11e5b3e													3152205	3152205	PRESERVED_SPECIMEN	MNHN	P	P06626278				CC_BY_4_0		Blanchet			2024-06-19T16:05:40.546Z	StillImage	CONTINENT_DERIVED_FROM_COUNTRY
694272880	b5cdf794-8fa4-4a85-8b26-755d087bf531	http://coldb.mnhn.fr/catalognumber/mnhn/p/p06626280	Plantae	Tracheophyta	Magnoliopsida	Malvales	Malvaceae	Theobroma	Theobroma cacao		SPECIES	Theobroma cacao L.	Theobroma cacao L.	L.				PRESENT		2cd829bb-b713-433d-99cf-64bef11e5b3e													3152205	3152205	PRESERVED_SPECIMEN	MNHN	P	P06626280				CC_BY_4_0					2024-06-19T16:05:21.583Z	StillImage
694272879	b5cdf794-8fa4-4a85-8b26-755d087bf531	http://coldb.mnhn.fr/catalognumber/mnhn/p/p06626282	Plantae	Tracheophyta	Magnoliopsida	Malvales	Malvaceae	Theobroma	Theobroma cacao		SPECIES	Theobroma cacao L.	Theobroma cacao L.	L.	BR		Amazonas	PRESENT		2cd829bb-b713-433d-99cf-64bef11e5b3e									1931-09-24	24	9	1931	3152205	3152205	PRESERVED_SPECIMEN	MNHN	P	P06626282				CC_BY_4_0		Ducke			2024-06-19T16:05:18.989Z	StillImage	CONTINENT_DERIVED_FROM_COUNTRY
694272877	b5cdf794-8fa4-4a85-8b26-755d087bf531	http://coldb.mnhn.fr/catalognumber/mnhn/p/p06631677	Plantae	Tracheophyta	Magnoliopsida	Malvales	Malvaceae	Theobroma	Theobroma cacao		SPECIES	Theobroma cacao L.	Theobroma cacao L.	L.				PRESENT		2cd829bb-b713-433d-99cf-64bef11e5b3e													3152205	3152205	PRESERVED_SPECIMEN	MNHN	P	P06631677				CC_BY_4_0					2024-06-19T16:05:21.006Z	StillImage
694272876	b5cdf794-8fa4-4a85-8b26-755d087bf531	http://coldb.mnhn.fr/catalognumber/mnhn/p/p06631681	Plantae	Tracheophyta	Magnoliopsida	Malvales	Malvaceae	Theobroma	Theobroma cacao		SPECIES	Theobroma cacao L.	Theobroma cacao L.	L.				PRESENT		2cd829bb-b713-433d-99cf-64bef11e5b3e													3152205	3152205	PRESERVED_SPECIMEN	MNHN	P	P06631681				CC_BY_4_0					2024-06-19T16:05:41.672Z	StillImage
694272875	b5cdf794-8fa4-4a85-8b26-755d087bf531	http://coldb.mnhn.fr/catalognumber/mnhn/p/p06631683	Plantae	Tracheophyta	Magnoliopsida	Malvales	Malvaceae	Theobroma	Theobroma cacao		SPECIES	Theobroma cacao L.	Theobroma cacao L.	L.				PRESENT		2cd829bb-b713-433d-99cf-64bef11e5b3e													3152205	3152205	PRESERVED_SPECIMEN	MNHN	P	P06631683				CC_BY_4_0					2024-06-19T16:05:41.137Z	StillImage
694272874	b5cdf794-8fa4-4a85-8b26-755d087bf531	http://coldb.mnhn.fr/catalognumber/mnhn/p/p06631686	Plantae	Tracheophyta	Magnoliopsida	Malvales	Malvaceae	Theobroma	Theobroma cacao		SPECIES	Theobroma cacao L.	Theobroma cacao L.	L.				PRESENT		2cd829bb-b713-433d-99cf-64bef11e5b3e													3152205	3152205	PRESERVED_SPECIMEN	MNHN	P	P06631686				CC_BY_4_0					2024-06-19T16:05:21.607Z	StillImage
694272873	b5cdf794-8fa4-4a85-8b26-755d087bf531	http://coldb.mnhn.fr/catalognumber/mnhn/p/p06631687	Plantae	Tracheophyta	Magnoliopsida	Malvales	Malvaceae	Theobroma	Theobroma cacao		SPECIES	Theobroma cacao L.	Theobroma cacao L.	L.				PRESENT		2cd829bb-b713-433d-99cf-64bef11e5b3e													3152205	3152205	PRESERVED_SPECIMEN	MNHN	P	P06631687				CC_BY_4_0					2024-06-19T16:05:40.578Z	StillImage
694272872	b5cdf794-8fa4-4a85-8b26-755d087bf531	http://coldb.mnhn.fr/catalognumber/mnhn/p/p06631661	Plantae	Tracheophyta	Magnoliopsida	Malvales	Malvaceae	Theobroma	Theobroma cacao		SPECIES	Theobroma cacao L.	Theobroma cacao L.	L.				PRESENT		2cd829bb-b713-433d-99cf-64bef11e5b3e													3152205	3152205	PRESERVED_SPECIMEN	MNHN	P	P06631661				CC_BY_4_0					2024-06-19T16:05:20.067Z	StillImage
694272871	b5cdf794-8fa4-4a85-8b26-755d087bf531	http://coldb.mnhn.fr/catalognumber/mnhn/p/p06631662	Plantae	Tracheophyta	Magnoliopsida	Malvales	Malvaceae	Theobroma	Theobroma cacao		SPECIES	Theobroma cacao L.	Theobroma cacao L.	L.				PRESENT		2cd829bb-b713-433d-99cf-64bef11e5b3e													3152205	3152205	PRESERVED_SPECIMEN	MNHN	P	P06631662				CC_BY_4_0					2024-06-19T16:05:19.715Z	StillImage
694272870	b5cdf794-8fa4-4a85-8b26-755d087bf531	http://coldb.mnhn.fr/catalognumber/mnhn/p/p06631663	Plantae	Tracheophyta	Magnoliopsida	Malvales	Malvaceae	Theobroma	Theobroma cacao		SPECIES	Theobroma cacao L.	Theobroma cacao L.	L.				PRESENT		2cd829bb-b713-433d-99cf-64bef11e5b3e													3152205	3152205	PRESERVED_SPECIMEN	MNHN	P	P06631663				CC_BY_4_0					2024-06-19T16:06:15.157Z	StillImage
694272869	b5cdf794-8fa4-4a85-8b26-755d087bf531	http://coldb.mnhn.fr/catalognumber/mnhn/p/p06631664	Plantae	Tracheophyta	Magnoliopsida	Malvales	Malvaceae	Theobroma	Theobroma cacao		SPECIES	Theobroma cacao L.	Theobroma cacao L.	L.				PRESENT		2cd829bb-b713-433d-99cf-64bef11e5b3e													3152205	3152205	PRESERVED_SPECIMEN	MNHN	P	P06631664				CC_BY_4_0					2024-06-19T16:06:15.155Z	StillImage
694272868	b5cdf794-8fa4-4a85-8b26-755d087bf531	http://coldb.mnhn.fr/catalognumber/mnhn/p/p06631666	Plantae	Tracheophyta	Magnoliopsida	Malvales	Malvaceae	Theobroma	Theobroma cacao		SPECIES	Theobroma cacao L.	Theobroma cacao L.	L.				PRESENT		2cd829bb-b713-433d-99cf-64bef11e5b3e													3152205	3152205	PRESERVED_SPECIMEN	MNHN	P	P06631666				CC_BY_4_0					2024-06-19T16:06:15.505Z	StillImage
694272867	b5cdf794-8fa4-4a85-8b26-755d087bf531	http://coldb.mnhn.fr/catalognumber/mnhn/p/p06631667	Plantae	Tracheophyta	Magnoliopsida	Malvales	Malvaceae	Theobroma	Theobroma cacao		SPECIES	Theobroma cacao L.	Theobroma cacao L.	L.				PRESENT		2cd829bb-b713-433d-99cf-64bef11e5b3e													3152205	3152205	PRESERVED_SPECIMEN	MNHN	P	P06631667				CC_BY_4_0					2024-06-19T16:06:15.254Z	StillImage
694272866	b5cdf794-8fa4-4a85-8b26-755d087bf531	http://coldb.mnhn.fr/catalognumber/mnhn/p/p06631669	Plantae	Tracheophyta	Magnoliopsida	Malvales	Malvaceae	Theobroma	Theobroma cacao		SPECIES	Theobroma cacao L.	Theobroma cacao L.	L.				PRESENT		2cd829bb-b713-433d-99cf-64bef11e5b3e													3152205	3152205	PRESERVED_SPECIMEN	MNHN	P	P06631669				CC_BY_4_0					2024-06-19T16:06:12.840Z	StillImage
694272865	b5cdf794-8fa4-4a85-8b26-755d087bf531	http://coldb.mnhn.fr/catalognumber/mnhn/p/p06631670	Plantae	Tracheophyta	Magnoliopsida	Malvales	Malvaceae	Theobroma	Theobroma cacao		SPECIES	Theobroma cacao L.	Theobroma cacao L.	L.				PRESENT		2cd829bb-b713-433d-99cf-64bef11e5b3e													3152205	3152205	PRESERVED_SPECIMEN	MNHN	P	P06631670				CC_BY_4_0					2024-06-19T16:06:15.254Z	StillImage
694272864	b5cdf794-8fa4-4a85-8b26-755d087bf531	http://coldb.mnhn.fr/catalognumber/mnhn/p/p06631671	Plantae	Tracheophyta	Magnoliopsida	Malvales	Malvaceae	Theobroma	Theobroma cacao		SPECIES	Theobroma cacao L.	Theobroma cacao L.	L.				PRESENT		2cd829bb-b713-433d-99cf-64bef11e5b3e													3152205	3152205	PRESERVED_SPECIMEN	MNHN	P	P06631671				CC_BY_4_0					2024-06-19T16:06:11.149Z	StillImage
694272863	b5cdf794-8fa4-4a85-8b26-755d087bf531	http://coldb.mnhn.fr/catalognumber/mnhn/p/p06631672	Plantae	Tracheophyta	Magnoliopsida	Malvales	Malvaceae	Theobroma	Theobroma cacao		SPECIES	Theobroma cacao L.	Theobroma cacao L.	L.				PRESENT		2cd829bb-b713-433d-99cf-64bef11e5b3e													3152205	3152205	PRESERVED_SPECIMEN	MNHN	P	P06631672				CC_BY_4_0					2024-06-19T16:06:12.840Z	StillImage
694272862	b5cdf794-8fa4-4a85-8b26-755d087bf531	http://coldb.mnhn.fr/catalognumber/mnhn/p/p06631674	Plantae	Tracheophyta	Magnoliopsida	Malvales	Malvaceae	Theobroma	Theobroma cacao		SPECIES	Theobroma cacao L.	Theobroma cacao L.	L.				PRESENT		2cd829bb-b713-433d-99cf-64bef11e5b3e													3152205	3152205	PRESERVED_SPECIMEN	MNHN	P	P06631674				CC_BY_4_0					2024-06-19T16:06:13.340Z	StillImage
694272861	b5cdf794-8fa4-4a85-8b26-755d087bf531	http://coldb.mnhn.fr/catalognumber/mnhn/p/p06631676	Plantae	Tracheophyta	Magnoliopsida	Malvales	Malvaceae	Theobroma	Theobroma cacao		SPECIES	Theobroma cacao L.	Theobroma cacao L.	L.				PRESENT		2cd829bb-b713-433d-99cf-64bef11e5b3e													3152205	3152205	PRESERVED_SPECIMEN	MNHN	P	P06631676				CC_BY_4_0					2024-06-19T16:05:40.665Z	StillImage
694272860	b5cdf794-8fa4-4a85-8b26-755d087bf531	http://coldb.mnhn.fr/catalognumber/mnhn/p/p06723300	Plantae	Tracheophyta	Magnoliopsida	Malvales	Malvaceae	Theobroma	Theobroma cacao		SPECIES	Theobroma cacao L.	Theobroma cacao L.	L.				PRESENT		2cd829bb-b713-433d-99cf-64bef11e5b3e													3152205	3152205	PRESERVED_SPECIMEN	MNHN	P	P06723300				CC_BY_4_0					2024-06-19T16:05:19.103Z	StillImage
694272859	b5cdf794-8fa4-4a85-8b26-755d087bf531	http://coldb.mnhn.fr/catalognumber/mnhn/p/p06723301	Plantae	Tracheophyta	Magnoliopsida	Malvales	Malvaceae	Theobroma	Theobroma cacao		SPECIES	Theobroma cacao L.	Theobroma cacao L.	L.				PRESENT		2cd829bb-b713-433d-99cf-64bef11e5b3e													3152205	3152205	PRESERVED_SPECIMEN	MNHN	P	P06723301				CC_BY_4_0					2024-06-19T16:05:19.613Z	StillImage
694272858	b5cdf794-8fa4-4a85-8b26-755d087bf531	http://coldb.mnhn.fr/catalognumber/mnhn/p/p06723302	Plantae	Tracheophyta	Magnoliopsida	Malvales	Malvaceae	Theobroma	Theobroma cacao		SPECIES	Theobroma cacao L.	Theobroma cacao L.	L.				PRESENT		2cd829bb-b713-433d-99cf-64bef11e5b3e													3152205	3152205	PRESERVED_SPECIMEN	MNHN	P	P06723302				CC_BY_4_0					2024-06-19T16:05:20.684Z	StillImage
694272857	b5cdf794-8fa4-4a85-8b26-755d087bf531	http://coldb.mnhn.fr/catalognumber/mnhn/p/p06723303	Plantae	Tracheophyta	Magnoliopsida	Malvales	Malvaceae	Theobroma	Theobroma cacao		SPECIES	Theobroma cacao L.	Theobroma cacao L.	L.				PRESENT		2cd829bb-b713-433d-99cf-64bef11e5b3e													3152205	3152205	PRESERVED_SPECIMEN	MNHN	P	P06723303				CC_BY_4_0					2024-06-19T16:05:20.095Z	StillImage
694272856	b5cdf794-8fa4-4a85-8b26-755d087bf531	http://coldb.mnhn.fr/catalognumber/mnhn/p/p06723304	Plantae	Tracheophyta	Magnoliopsida	Malvales	Malvaceae	Theobroma	Theobroma cacao		SPECIES	Theobroma cacao L.	Theobroma cacao L.	L.				PRESENT		2cd829bb-b713-433d-99cf-64bef11e5b3e													3152205	3152205	PRESERVED_SPECIMEN	MNHN	P	P06723304				CC_BY_4_0					2024-06-19T16:06:15.516Z	StillImage
694272855	b5cdf794-8fa4-4a85-8b26-755d087bf531	http://coldb.mnhn.fr/catalognumber/mnhn/p/p06723305	Plantae	Tracheophyta	Magnoliopsida	Malvales	Malvaceae	Theobroma	Theobroma cacao		SPECIES	Theobroma cacao L.	Theobroma cacao L.	L.				PRESENT		2cd829bb-b713-433d-99cf-64bef11e5b3e													3152205	3152205	PRESERVED_SPECIMEN	MNHN	P	P06723305				CC_BY_4_0					2024-06-19T16:06:15.480Z	StillImage
694272854	b5cdf794-8fa4-4a85-8b26-755d087bf531	http://coldb.mnhn.fr/catalognumber/mnhn/p/p06723306	Plantae	Tracheophyta	Magnoliopsida	Malvales	Malvaceae	Theobroma	Theobroma cacao		SPECIES	Theobroma cacao L.	Theobroma cacao L.	L.				PRESENT		2cd829bb-b713-433d-99cf-64bef11e5b3e													3152205	3152205	PRESERVED_SPECIMEN	MNHN	P	P06723306				CC_BY_4_0					2024-06-19T16:06:15.677Z	StillImage
694272853	b5cdf794-8fa4-4a85-8b26-755d087bf531	http://coldb.mnhn.fr/catalognumber/mnhn/p/p06723307	Plantae	Tracheophyta	Magnoliopsida	Malvales	Malvaceae	Theobroma	Theobroma cacao		SPECIES	Theobroma cacao L.	Theobroma cacao L.	L.				PRESENT		2cd829bb-b713-433d-99cf-64bef11e5b3e													3152205	3152205	PRESERVED_SPECIMEN	MNHN	P	P06723307				CC_BY_4_0					2024-06-19T16:06:15.855Z	StillImage
694272852	b5cdf794-8fa4-4a85-8b26-755d087bf531	http://coldb.mnhn.fr/catalognumber/mnhn/p/p06723309	Plantae	Tracheophyta	Magnoliopsida	Malvales	Malvaceae	Theobroma	Theobroma cacao		SPECIES	Theobroma cacao L.	Theobroma cacao L.	L.				PRESENT		2cd829bb-b713-433d-99cf-64bef11e5b3e													3152205	3152205	PRESERVED_SPECIMEN	MNHN	P	P06723309				CC_BY_4_0					2024-06-19T16:06:11.435Z	StillImage
694272851	b5cdf794-8fa4-4a85-8b26-755d087bf531	http://coldb.mnhn.fr/catalognumber/mnhn/p/p06723311	Plantae	Tracheophyta	Magnoliopsida	Malvales	Malvaceae	Theobroma	Theobroma cacao		SPECIES	Theobroma cacao L.	Theobroma cacao L.	L.				PRESENT		2cd829bb-b713-433d-99cf-64bef11e5b3e													3152205	3152205	PRESERVED_SPECIMEN	MNHN	P	P06723311				CC_BY_4_0					2024-06-19T16:06:15.617Z	StillImage
694272850	b5cdf794-8fa4-4a85-8b26-755d087bf531	http://coldb.mnhn.fr/catalognumber/mnhn/p/p06723312	Plantae	Tracheophyta	Magnoliopsida	Malvales	Malvaceae	Theobroma	Theobroma cacao		SPECIES	Theobroma cacao L.	Theobroma cacao L.	L.				PRESENT		2cd829bb-b713-433d-99cf-64bef11e5b3e													3152205	3152205	PRESERVED_SPECIMEN	MNHN	P	P06723312				CC_BY_4_0					2024-06-19T16:06:11.435Z	StillImage
694272849	b5cdf794-8fa4-4a85-8b26-755d087bf531	http://coldb.mnhn.fr/catalognumber/mnhn/p/p06723313	Plantae	Tracheophyta	Magnoliopsida	Malvales	Malvaceae	Theobroma	Theobroma cacao		SPECIES	Theobroma cacao L.	Theobroma cacao L.	L.				PRESENT		2cd829bb-b713-433d-99cf-64bef11e5b3e													3152205	3152205	PRESERVED_SPECIMEN	MNHN	P	P06723313				CC_BY_4_0					2024-06-19T16:06:13.212Z	StillImage
694272848	b5cdf794-8fa4-4a85-8b26-755d087bf531	http://coldb.mnhn.fr/catalognumber/mnhn/p/p06723314	Plantae	Tracheophyta	Magnoliopsida	Malvales	Malvaceae	Theobroma	Theobroma cacao		SPECIES	Theobroma cacao L.	Theobroma cacao L.	L.				PRESENT		2cd829bb-b713-433d-99cf-64bef11e5b3e													3152205	3152205	PRESERVED_SPECIMEN	MNHN	P	P06723314				CC_BY_4_0					2024-06-19T16:06:13.373Z	StillImage
694272847	b5cdf794-8fa4-4a85-8b26-755d087bf531	http://coldb.mnhn.fr/catalognumber/mnhn/p/p06723315	Plantae	Tracheophyta	Magnoliopsida	Malvales	Malvaceae	Theobroma	Theobroma cacao		SPECIES	Theobroma cacao L.	Theobroma cacao L.	L.				PRESENT		2cd829bb-b713-433d-99cf-64bef11e5b3e													3152205	3152205	PRESERVED_SPECIMEN	MNHN	P	P06723315				CC_BY_4_0					2024-06-19T16:06:13.609Z	StillImage
694272846	b5cdf794-8fa4-4a85-8b26-755d087bf531	http://coldb.mnhn.fr/catalognumber/mnhn/p/p06723320	Plantae	Tracheophyta	Magnoliopsida	Malvales	Malvaceae	Theobroma	Theobroma cacao		SPECIES	Theobroma cacao L.	Theobroma cacao L.	L.				PRESENT		2cd829bb-b713-433d-99cf-64bef11e5b3e													3152205	3152205	PRESERVED_SPECIMEN	MNHN	P	P06723320				CC_BY_4_0					2024-06-19T16:05:41.270Z	StillImage
694272845	b5cdf794-8fa4-4a85-8b26-755d087bf531	http://coldb.mnhn.fr/catalognumber/mnhn/p/p06723322	Plantae	Tracheophyta	Magnoliopsida	Malvales	Malvaceae	Theobroma	Theobroma cacao		SPECIES	Theobroma cacao L.	Theobroma cacao L.	L.				PRESENT		2cd829bb-b713-433d-99cf-64bef11e5b3e													3152205	3152205	PRESERVED_SPECIMEN	MNHN	P	P06723322				CC_BY_4_0					2024-06-19T16:05:42.255Z	StillImage
694272844	b5cdf794-8fa4-4a85-8b26-755d087bf531	http://coldb.mnhn.fr/catalognumber/mnhn/p/p06723323	Plantae	Tracheophyta	Magnoliopsida	Malvales	Malvaceae	Theobroma	Theobroma cacao		SPECIES	Theobroma cacao L.	Theobroma cacao L.	L.				PRESENT		2cd829bb-b713-433d-99cf-64bef11e5b3e													3152205	3152205	PRESERVED_SPECIMEN	MNHN	P	P06723323				CC_BY_4_0					2024-06-19T16:05:20.986Z	StillImage
694272843	b5cdf794-8fa4-4a85-8b26-755d087bf531	http://coldb.mnhn.fr/catalognumber/mnhn/p/p06723329	Plantae	Tracheophyta	Magnoliopsida	Malvales	Malvaceae	Theobroma	Theobroma cacao		SPECIES	Theobroma cacao L.	Theobroma cacao L.	L.				PRESENT		2cd829bb-b713-433d-99cf-64bef11e5b3e													3152205	3152205	PRESERVED_SPECIMEN	MNHN	P	P06723329				CC_BY_4_0					2024-06-19T16:05:19.775Z	StillImage
694272842	b5cdf794-8fa4-4a85-8b26-755d087bf531	http://coldb.mnhn.fr/catalognumber/mnhn/p/p06645466	Plantae	Tracheophyta	Magnoliopsida	Malvales	Malvaceae	Theobroma	Theobroma cacao		SPECIES	Theobroma cacao L.	Theobroma cacao L.	L.	NC			PRESENT		2cd829bb-b713-433d-99cf-64bef11e5b3e	-21.52778	165.895							1970-05-25	25	5	1970	3152205	3152205	PRESERVED_SPECIMEN	MNHN	P	P06645466				CC_BY_4_0		MacKee, H.S.			2024-06-19T16:06:12.923Z	StillImage	GEODETIC_DATUM_ASSUMED_WGS84;CONTINENT_DERIVED_FROM_COORDINATES
694272841	b5cdf794-8fa4-4a85-8b26-755d087bf531	http://coldb.mnhn.fr/catalognumber/mnhn/p/p06738538	Plantae	Tracheophyta	Magnoliopsida	Malvales	Malvaceae	Theobroma	Theobroma cacao		SPECIES	Theobroma cacao L.	Theobroma cacao L.	L.				PRESENT		2cd829bb-b713-433d-99cf-64bef11e5b3e													3152205	3152205	PRESERVED_SPECIMEN	MNHN	P	P06738538				CC_BY_4_0					2024-06-19T16:05:20.488Z	StillImage
694272840	b5cdf794-8fa4-4a85-8b26-755d087bf531	http://coldb.mnhn.fr/catalognumber/mnhn/p/p06738539	Plantae	Tracheophyta	Magnoliopsida	Malvales	Malvaceae	Theobroma	Theobroma cacao		SPECIES	Theobroma cacao L.	Theobroma cacao L.	L.				PRESENT		2cd829bb-b713-433d-99cf-64bef11e5b3e													3152205	3152205	PRESERVED_SPECIMEN	MNHN	P	P06738539				CC_BY_4_0					2024-06-19T16:05:42.074Z	StillImage
694272839	b5cdf794-8fa4-4a85-8b26-755d087bf531	http://coldb.mnhn.fr/catalognumber/mnhn/p/p06738540	Plantae	Tracheophyta	Magnoliopsida	Malvales	Malvaceae	Theobroma	Theobroma cacao		SPECIES	Theobroma cacao L.	Theobroma cacao L.	L.				PRESENT		2cd829bb-b713-433d-99cf-64bef11e5b3e													3152205	3152205	PRESERVED_SPECIMEN	MNHN	P	P06738540				CC_BY_4_0					2024-06-19T16:05:41.772Z	StillImage
694272838	b5cdf794-8fa4-4a85-8b26-755d087bf531	http://coldb.mnhn.fr/catalognumber/mnhn/p/p06738541	Plantae	Tracheophyta	Magnoliopsida	Malvales	Malvaceae	Theobroma	Theobroma cacao		SPECIES	Theobroma cacao L.	Theobroma cacao L.	L.				PRESENT		2cd829bb-b713-433d-99cf-64bef11e5b3e													3152205	3152205	PRESERVED_SPECIMEN	MNHN	P	P06738541				CC_BY_4_0					2024-06-19T16:05:20.488Z	StillImage
694272837	b5cdf794-8fa4-4a85-8b26-755d087bf531	http://coldb.mnhn.fr/catalognumber/mnhn/p/p06738543	Plantae	Tracheophyta	Magnoliopsida	Malvales	Malvaceae	Theobroma	Theobroma cacao		SPECIES	Theobroma cacao L.	Theobroma cacao L.	L.				PRESENT		2cd829bb-b713-433d-99cf-64bef11e5b3e													3152205	3152205	PRESERVED_SPECIMEN	MNHN	P	P06738543				CC_BY_4_0					2024-06-19T16:05:22.079Z	StillImage
694272836	b5cdf794-8fa4-4a85-8b26-755d087bf531	http://coldb.mnhn.fr/catalognumber/mnhn/p/p05252967	Plantae	Tracheophyta	Magnoliopsida	Malvales	Malvaceae	Theobroma	Theobroma cacao		SPECIES	Theobroma cacao L.	Theobroma cacao L.	L.				PRESENT		2cd829bb-b713-433d-99cf-64bef11e5b3e													3152205	3152205	PRESERVED_SPECIMEN	MNHN	P	P05252967				CC_BY_4_0					2024-06-19T16:05:18.133Z	StillImage
694272835	b5cdf794-8fa4-4a85-8b26-755d087bf531	http://coldb.mnhn.fr/catalognumber/mnhn/p/p05252968	Plantae	Tracheophyta	Magnoliopsida	Malvales	Malvaceae	Theobroma	Theobroma cacao		SPECIES	Theobroma cacao L.	Theobroma cacao L.	L.				PRESENT		2cd829bb-b713-433d-99cf-64bef11e5b3e													3152205	3152205	PRESERVED_SPECIMEN	MNHN	P	P05252968				CC_BY_4_0					2024-06-19T16:05:38.708Z	StillImage
694272834	b5cdf794-8fa4-4a85-8b26-755d087bf531	http://coldb.mnhn.fr/catalognumber/mnhn/p/p05252969	Plantae	Tracheophyta	Magnoliopsida	Malvales	Malvaceae	Theobroma	Theobroma cacao		SPECIES	Theobroma cacao L.	Theobroma cacao L.	L.				PRESENT		2cd829bb-b713-433d-99cf-64bef11e5b3e													3152205	3152205	PRESERVED_SPECIMEN	MNHN	P	P05252969				CC_BY_4_0					2024-06-19T16:05:17.856Z	StillImage
694272833	b5cdf794-8fa4-4a85-8b26-755d087bf531	http://coldb.mnhn.fr/catalognumber/mnhn/p/p04643594	Plantae	Tracheophyta	Magnoliopsida	Malvales	Malvaceae	Theobroma	Theobroma cacao		SPECIES	Theobroma cacao L.	Theobroma cacao L.	L.				PRESENT		2cd829bb-b713-433d-99cf-64bef11e5b3e													3152205	3152205	PRESERVED_SPECIMEN	MNHN	P	P04643594				CC_BY_4_0					2024-06-19T16:05:32.993Z	StillImage
694272832	b5cdf794-8fa4-4a85-8b26-755d087bf531	http://coldb.mnhn.fr/catalognumber/mnhn/p/p04643595	Plantae	Tracheophyta	Magnoliopsida	Malvales	Malvaceae	Theobroma	Theobroma cacao		SPECIES	Theobroma cacao L.	Theobroma cacao L.	L.				PRESENT		2cd829bb-b713-433d-99cf-64bef11e5b3e													3152205	3152205	PRESERVED_SPECIMEN	MNHN	P	P04643595				CC_BY_4_0					2024-06-19T16:05:14.037Z	StillImage
694272831	b5cdf794-8fa4-4a85-8b26-755d087bf531	http://coldb.mnhn.fr/catalognumber/mnhn/p/p04643596	Plantae	Tracheophyta	Magnoliopsida	Malvales	Malvaceae	Theobroma	Theobroma cacao		SPECIES	Theobroma cacao L.	Theobroma cacao L.	L.	NC			PRESENT		2cd829bb-b713-433d-99cf-64bef11e5b3e	-21.52778	165.895							1966-01-18	18	1	1966	3152205	3152205	PRESERVED_SPECIMEN	MNHN	P	P04643596				CC_BY_4_0		MacKee, H.S.			2024-06-19T16:05:33.656Z	StillImage	GEODETIC_DATUM_ASSUMED_WGS84;CONTINENT_DERIVED_FROM_COORDINATES
694272830	b5cdf794-8fa4-4a85-8b26-755d087bf531	http://coldb.mnhn.fr/catalognumber/mnhn/p/p04643597	Plantae	Tracheophyta	Magnoliopsida	Malvales	Malvaceae	Theobroma	Theobroma cacao		SPECIES	Theobroma cacao L.	Theobroma cacao L.	L.	NC			PRESENT		2cd829bb-b713-433d-99cf-64bef11e5b3e	-21.52778	165.895							1966-01-18	18	1	1966	3152205	3152205	PRESERVED_SPECIMEN	MNHN	P	P04643597				CC_BY_4_0		MacKee, H.S.			2024-06-19T16:05:13.457Z	StillImage	GEODETIC_DATUM_ASSUMED_WGS84;CONTINENT_DERIVED_FROM_COORDINATES
694272829	b5cdf794-8fa4-4a85-8b26-755d087bf531	http://coldb.mnhn.fr/catalognumber/mnhn/p/p04643601	Plantae	Tracheophyta	Magnoliopsida	Malvales	Malvaceae	Theobroma	Theobroma cacao		SPECIES	Theobroma cacao L.	Theobroma cacao L.	L.				PRESENT		2cd829bb-b713-433d-99cf-64bef11e5b3e													3152205	3152205	PRESERVED_SPECIMEN	MNHN	P	P04643601				CC_BY_4_0					2024-06-19T16:05:14.193Z	StillImage
694272828	b5cdf794-8fa4-4a85-8b26-755d087bf531	http://coldb.mnhn.fr/catalognumber/mnhn/p/p04643615	Plantae	Tracheophyta	Magnoliopsida	Malvales	Malvaceae	Theobroma	Theobroma cacao		SPECIES	Theobroma cacao L.	Theobroma cacao L.	L.	PE			PRESENT		2cd829bb-b713-433d-99cf-64bef11e5b3e	-12.83333	-12.9			260.0				1989-07-15	15	7	1989	3152205	3152205	PRESERVED_SPECIMEN	MNHN	P	P04643615				CC_BY_4_0		Alexiades, M.;Diaz, C.			2024-06-19T16:06:07.722Z	StillImage	GEODETIC_DATUM_ASSUMED_WGS84;COUNTRY_COORDINATE_MISMATCH
694272827	b5cdf794-8fa4-4a85-8b26-755d087bf531	http://coldb.mnhn.fr/catalognumber/mnhn/p/p04643616	Plantae	Tracheophyta	Magnoliopsida	Malvales	Malvaceae	Theobroma	Theobroma cacao		SPECIES	Theobroma cacao L.	Theobroma cacao L.	L.	PE			PRESENT		2cd829bb-b713-433d-99cf-64bef11e5b3e	-3.5	-72.83333			80.0				1990-09-25	25	9	1990	3152205	3152205	PRESERVED_SPECIMEN	MNHN	P	P04643616				CC_BY_4_0		Pipoly, J.J.			2024-06-19T16:06:05.322Z	StillImage	GEODETIC_DATUM_ASSUMED_WGS84;CONTINENT_DERIVED_FROM_COORDINATES
694272826	b5cdf794-8fa4-4a85-8b26-755d087bf531	http://coldb.mnhn.fr/catalognumber/mnhn/p/p06626284	Plantae	Tracheophyta	Magnoliopsida	Malvales	Malvaceae	Theobroma	Theobroma cacao		SPECIES	Theobroma cacao L.	Theobroma cacao L.	L.	BR			PRESENT		2cd829bb-b713-433d-99cf-64bef11e5b3e									1968-03-12	12	3	1968	3152205	3152205	PRESERVED_SPECIMEN	MNHN	P	P06626284				CC_BY_4_0		Sastre, C.			2024-06-19T16:05:18.833Z	StillImage	CONTINENT_DERIVED_FROM_COUNTRY
694272825	b5cdf794-8fa4-4a85-8b26-755d087bf531	http://coldb.mnhn.fr/catalognumber/mnhn/p/p06626292	Plantae	Tracheophyta	Magnoliopsida	Malvales	Malvaceae	Theobroma	Theobroma cacao		SPECIES	Theobroma cacao L.	Theobroma cacao L.	L.				PRESENT		2cd829bb-b713-433d-99cf-64bef11e5b3e													3152205	3152205	PRESERVED_SPECIMEN	MNHN	P	P06626292				CC_BY_4_0					2024-06-19T16:06:15.306Z	StillImage
694272824	b5cdf794-8fa4-4a85-8b26-755d087bf531	http://coldb.mnhn.fr/catalognumber/mnhn/p/p06626297	Plantae	Tracheophyta	Magnoliopsida	Malvales	Malvaceae	Theobroma	Theobroma cacao		SPECIES	Theobroma cacao L.	Theobroma cacao L.	L.				PRESENT		2cd829bb-b713-433d-99cf-64bef11e5b3e													3152205	3152205	PRESERVED_SPECIMEN	MNHN	P	P06626297				CC_BY_4_0					2024-06-19T16:06:12.981Z	StillImage
694272823	b5cdf794-8fa4-4a85-8b26-755d087bf531	http://coldb.mnhn.fr/catalognumber/mnhn/p/p06626309	Plantae	Tracheophyta	Magnoliopsida	Malvales	Malvaceae	Theobroma	Theobroma cacao		SPECIES	Theobroma cacao L.	Theobroma cacao L.	L.				PRESENT		2cd829bb-b713-433d-99cf-64bef11e5b3e													3152205	3152205	PRESERVED_SPECIMEN	MNHN	P	P06626309				CC_BY_4_0					2024-06-19T16:05:18.989Z	StillImage
694272822	b5cdf794-8fa4-4a85-8b26-755d087bf531	http://coldb.mnhn.fr/catalognumber/mnhn/p/p06626328	Plantae	Tracheophyta	Magnoliopsida	Malvales	Malvaceae	Theobroma	Theobroma cacao		SPECIES	Theobroma cacao L.	Theobroma cacao L.	L.	CO			PRESENT		2cd829bb-b713-433d-99cf-64bef11e5b3e													3152205	3152205	PRESERVED_SPECIMEN	MNHN	P	P06626328				CC_BY_4_0		Engel, F.			2024-06-19T16:06:13.317Z	StillImage
694272821	b5cdf794-8fa4-4a85-8b26-755d087bf531	http://coldb.mnhn.fr/catalognumber/mnhn/p/p06626330	Plantae	Tracheophyta	Magnoliopsida	Malvales	Malvaceae	Theobroma	Theobroma cacao		SPECIES	Theobroma cacao L.	Theobroma cacao L.	L.	CO			PRESENT		2cd829bb-b713-433d-99cf-64bef11e5b3e					200.0				1945-03-05	5	3	1945	3152205	3152205	PRESERVED_SPECIMEN	MNHN	P	P06626330				CC_BY_4_0		Little, R.R.			2024-06-19T16:06:12.981Z	StillImage
694272820	b5cdf794-8fa4-4a85-8b26-755d087bf531	http://coldb.mnhn.fr/catalognumber/mnhn/p/p06626331	Plantae	Tracheophyta	Magnoliopsida	Malvales	Malvaceae	Theobroma	Theobroma cacao		SPECIES	Theobroma cacao L.	Theobroma cacao L.	L.	PE			PRESENT		2cd829bb-b713-433d-99cf-64bef11e5b3e													3152205	3152205	PRESERVED_SPECIMEN	MNHN	P	P06626331				CC_BY_4_0		Pavon			2024-06-19T16:06:13.317Z	StillImage	CONTINENT_DERIVED_FROM_COUNTRY
694272819	b5cdf794-8fa4-4a85-8b26-755d087bf531	http://coldb.mnhn.fr/catalognumber/mnhn/p/p06626332	Plantae	Tracheophyta	Magnoliopsida	Malvales	Malvaceae	Theobroma	Theobroma cacao		SPECIES	Theobroma cacao L.	Theobroma cacao L.	L.	CO			PRESENT		2cd829bb-b713-433d-99cf-64bef11e5b3e													3152205	3152205	PRESERVED_SPECIMEN	MNHN	P	P06626332				CC_BY_4_0		Engel, F.			2024-06-19T16:05:21.157Z	StillImage
694272818	b5cdf794-8fa4-4a85-8b26-755d087bf531	http://coldb.mnhn.fr/catalognumber/mnhn/p/p06620844	Plantae	Tracheophyta	Magnoliopsida	Malvales	Malvaceae	Theobroma	Theobroma cacao		SPECIES	Theobroma cacao L.	Theobroma cacao L.	L.				PRESENT		2cd829bb-b713-433d-99cf-64bef11e5b3e													3152205	3152205	PRESERVED_SPECIMEN	MNHN	P	P06620844				CC_BY_4_0					2024-06-19T16:06:11.125Z	StillImage
694272817	b5cdf794-8fa4-4a85-8b26-755d087bf531	http://coldb.mnhn.fr/catalognumber/mnhn/p/p06631665	Plantae	Tracheophyta	Magnoliopsida	Malvales	Malvaceae	Theobroma	Theobroma cacao		SPECIES	Theobroma cacao L.	Theobroma cacao L.	L.				PRESENT		2cd829bb-b713-433d-99cf-64bef11e5b3e													3152205	3152205	PRESERVED_SPECIMEN	MNHN	P	P06631665				CC_BY_4_0					2024-06-19T16:06:15.326Z	StillImage
694272816	b5cdf794-8fa4-4a85-8b26-755d087bf531	http://coldb.mnhn.fr/catalognumber/mnhn/p/p06631668	Plantae	Tracheophyta	Magnoliopsida	Malvales	Malvaceae	Theobroma	Theobroma cacao		SPECIES	Theobroma cacao L.	Theobroma cacao L.	L.				PRESENT		2cd829bb-b713-433d-99cf-64bef11e5b3e													3152205	3152205	PRESERVED_SPECIMEN	MNHN	P	P06631668				CC_BY_4_0					2024-06-19T16:06:11.149Z	StillImage
694272815	b5cdf794-8fa4-4a85-8b26-755d087bf531	http://coldb.mnhn.fr/catalognumber/mnhn/p/p06723308	Plantae	Tracheophyta	Magnoliopsida	Malvales	Malvaceae	Theobroma	Theobroma cacao		SPECIES	Theobroma cacao L.	Theobroma cacao L.	L.				PRESENT		2cd829bb-b713-433d-99cf-64bef11e5b3e													3152205	3152205	PRESERVED_SPECIMEN	MNHN	P	P06723308				CC_BY_4_0					2024-06-19T16:06:15.617Z	StillImage
694272814	b5cdf794-8fa4-4a85-8b26-755d087bf531	http://coldb.mnhn.fr/catalognumber/mnhn/p/p06723310	Plantae	Tracheophyta	Magnoliopsida	Malvales	Malvaceae	Theobroma	Theobroma cacao		SPECIES	Theobroma cacao L.	Theobroma cacao L.	L.				PRESENT		2cd829bb-b713-433d-99cf-64bef11e5b3e													3152205	3152205	PRESERVED_SPECIMEN	MNHN	P	P06723310				CC_BY_4_0					2024-06-19T16:06:15.855Z	StillImage
694272813	b5cdf794-8fa4-4a85-8b26-755d087bf531	http://coldb.mnhn.fr/catalognumber/mnhn/p/p06723326	Plantae	Tracheophyta	Magnoliopsida	Malvales	Malvaceae	Theobroma	Theobroma cacao		SPECIES	Theobroma cacao L.	Theobroma cacao L.	L.				PRESENT		2cd829bb-b713-433d-99cf-64bef11e5b3e													3152205	3152205	PRESERVED_SPECIMEN	MNHN	P	P06723326				CC_BY_4_0					2024-06-19T16:05:41.806Z	StillImage
694272812	b5cdf794-8fa4-4a85-8b26-755d087bf531	http://coldb.mnhn.fr/catalognumber/mnhn/p/p06631678	Plantae	Tracheophyta	Magnoliopsida	Malvales	Malvaceae	Theobroma	Theobroma cacao		SPECIES	Theobroma cacao L.	Theobroma cacao L.	L.				PRESENT		2cd829bb-b713-433d-99cf-64bef11e5b3e													3152205	3152205	PRESERVED_SPECIMEN	MNHN	P	P06631678				CC_BY_4_0					2024-06-19T16:05:41.672Z	StillImage
694272811	b5cdf794-8fa4-4a85-8b26-755d087bf531	http://coldb.mnhn.fr/catalognumber/mnhn/p/p06631684	Plantae	Tracheophyta	Magnoliopsida	Malvales	Malvaceae	Theobroma	Theobroma cacao		SPECIES	Theobroma cacao L.	Theobroma cacao L.	L.				PRESENT		2cd829bb-b713-433d-99cf-64bef11e5b3e													3152205	3152205	PRESERVED_SPECIMEN	MNHN	P	P06631684				CC_BY_4_0					2024-06-19T16:05:20.015Z	StillImage
694272810	b5cdf794-8fa4-4a85-8b26-755d087bf531	http://coldb.mnhn.fr/catalognumber/mnhn/p/p06631685	Plantae	Tracheophyta	Magnoliopsida	Malvales	Malvaceae	Theobroma	Theobroma cacao		SPECIES	Theobroma cacao L.	Theobroma cacao L.	L.				PRESENT		2cd829bb-b713-433d-99cf-64bef11e5b3e													3152205	3152205	PRESERVED_SPECIMEN	MNHN	P	P06631685				CC_BY_4_0					2024-06-19T16:05:41.240Z	StillImage
694272809	b5cdf794-8fa4-4a85-8b26-755d087bf531	http://coldb.mnhn.fr/catalognumber/mnhn/p/p05252970	Plantae	Tracheophyta	Magnoliopsida	Malvales	Malvaceae	Theobroma	Theobroma cacao		SPECIES	Theobroma cacao L.	Theobroma cacao L.	L.				PRESENT		2cd829bb-b713-433d-99cf-64bef11e5b3e													3152205	3152205	PRESERVED_SPECIMEN	MNHN	P	P05252970				CC_BY_4_0					2024-06-19T16:05:18.133Z	StillImage
694272808	b5cdf794-8fa4-4a85-8b26-755d087bf531	http://coldb.mnhn.fr/catalognumber/mnhn/p/p04643599	Plantae	Tracheophyta	Magnoliopsida	Malvales	Malvaceae	Theobroma	Theobroma cacao		SPECIES	Theobroma cacao L.	Theobroma cacao L.	L.				PRESENT		2cd829bb-b713-433d-99cf-64bef11e5b3e													3152205	3152205	PRESERVED_SPECIMEN	MNHN	P	P04643599				CC_BY_4_0					2024-06-19T16:05:11.843Z	StillImage
694272807	b5cdf794-8fa4-4a85-8b26-755d087bf531	http://coldb.mnhn.fr/catalognumber/mnhn/p/p04650565	Plantae	Tracheophyta	Magnoliopsida	Malvales	Malvaceae	Theobroma	Theobroma cacao		SPECIES	Theobroma cacao L.	Theobroma cacao L.	L.				PRESENT		2cd829bb-b713-433d-99cf-64bef11e5b3e													3152205	3152205	PRESERVED_SPECIMEN	MNHN	P	P04650565				CC_BY_4_0					2024-06-19T16:05:32.713Z	StillImage
694272806	b5cdf794-8fa4-4a85-8b26-755d087bf531	http://coldb.mnhn.fr/catalognumber/mnhn/p/p06738542	Plantae	Tracheophyta	Magnoliopsida	Malvales	Malvaceae	Theobroma	Theobroma cacao		SPECIES	Theobroma cacao L.	Theobroma cacao L.	L.				PRESENT		2cd829bb-b713-433d-99cf-64bef11e5b3e													3152205	3152205	PRESERVED_SPECIMEN	MNHN	P	P06738542				CC_BY_4_0					2024-06-19T16:05:42.074Z	StillImage
694272805	b5cdf794-8fa4-4a85-8b26-755d087bf531	http://coldb.mnhn.fr/catalognumber/mnhn/p/p06626295	Plantae	Tracheophyta	Magnoliopsida	Malvales	Malvaceae	Theobroma	Theobroma cacao		SPECIES	Theobroma cacao L.	Theobroma cacao L.	L.				PRESENT		2cd829bb-b713-433d-99cf-64bef11e5b3e													3152205	3152205	PRESERVED_SPECIMEN	MNHN	P	P06626295				CC_BY_4_0					2024-06-19T16:06:11.138Z	StillImage
694272804	b5cdf794-8fa4-4a85-8b26-755d087bf531	http://coldb.mnhn.fr/catalognumber/mnhn/p/p06626299	Plantae	Tracheophyta	Magnoliopsida	Malvales	Malvaceae	Theobroma	Theobroma cacao		SPECIES	Theobroma cacao L.	Theobroma cacao L.	L.				PRESENT		2cd829bb-b713-433d-99cf-64bef11e5b3e													3152205	3152205	PRESERVED_SPECIMEN	MNHN	P	P06626299				CC_BY_4_0					2024-06-19T16:05:21.157Z	StillImage
694272803	b5cdf794-8fa4-4a85-8b26-755d087bf531	http://coldb.mnhn.fr/catalognumber/mnhn/p/p06626338	Plantae	Tracheophyta	Magnoliopsida	Malvales	Malvaceae	Theobroma	Theobroma cacao		SPECIES	Theobroma cacao L.	Theobroma cacao L.	L.	GF			PRESENT		2cd829bb-b713-433d-99cf-64bef11e5b3e									1973-09-09	9	9	1973	3152205	3152205	PRESERVED_SPECIMEN	MNHN	P	P06626338		Dorr		CC_BY_4_0		Oldeman			2024-06-19T16:05:19.883Z	StillImage	CONTINENT_DERIVED_FROM_COUNTRY
694272802	b5cdf794-8fa4-4a85-8b26-755d087bf531	http://coldb.mnhn.fr/catalognumber/mnhn/p/p06626269	Plantae	Tracheophyta	Magnoliopsida	Malvales	Malvaceae	Theobroma	Theobroma cacao		SPECIES	Theobroma cacao L.	Theobroma cacao L.	L.	BR		Rio de Janeiro	PRESENT		2cd829bb-b713-433d-99cf-64bef11e5b3e									1880-11-24	24	11	1880	3152205	3152205	PRESERVED_SPECIMEN	MNHN	P	P06626269				CC_BY_4_0		Glaziou, A.			2024-06-19T16:05:41.651Z	StillImage	CONTINENT_DERIVED_FROM_COUNTRY
694272801	b5cdf794-8fa4-4a85-8b26-755d087bf531	http://coldb.mnhn.fr/catalognumber/mnhn/p/p06626281	Plantae	Tracheophyta	Magnoliopsida	Malvales	Malvaceae	Theobroma	Theobroma cacao		SPECIES	Theobroma cacao L.	Theobroma cacao L.	L.	BR		Pará	PRESENT		2cd829bb-b713-433d-99cf-64bef11e5b3e									1908-07-01	1	7	1908	3152205	3152205	PRESERVED_SPECIMEN	MNHN	P	P06626281				CC_BY_4_0		Baker, O.F.			2024-06-19T16:05:40.547Z	StillImage	CONTINENT_DERIVED_FROM_COUNTRY
694272800	b5cdf794-8fa4-4a85-8b26-755d087bf531	http://coldb.mnhn.fr/catalognumber/mnhn/p/p06631675	Plantae	Tracheophyta	Magnoliopsida	Malvales	Malvaceae	Theobroma	Theobroma cacao		SPECIES	Theobroma cacao L.	Theobroma cacao L.	L.				PRESENT		2cd829bb-b713-433d-99cf-64bef11e5b3e													3152205	3152205	PRESERVED_SPECIMEN	MNHN	P	P06631675				CC_BY_4_0					2024-06-19T16:05:21.172Z	StillImage
694272799	b5cdf794-8fa4-4a85-8b26-755d087bf531	http://coldb.mnhn.fr/catalognumber/mnhn/p/p06723327	Plantae	Tracheophyta	Magnoliopsida	Malvales	Malvaceae	Theobroma	Theobroma cacao		SPECIES	Theobroma cacao L.	Theobroma cacao L.	L.				PRESENT		2cd829bb-b713-433d-99cf-64bef11e5b3e													3152205	3152205	PRESERVED_SPECIMEN	MNHN	P	P06723327				CC_BY_4_0					2024-06-19T16:05:22.020Z	StillImage
694272798	b5cdf794-8fa4-4a85-8b26-755d087bf531	http://coldb.mnhn.fr/catalognumber/mnhn/p/p06723328	Plantae	Tracheophyta	Magnoliopsida	Malvales	Malvaceae	Theobroma	Theobroma cacao		SPECIES	Theobroma cacao L.	Theobroma cacao L.	L.				PRESENT		2cd829bb-b713-433d-99cf-64bef11e5b3e													3152205	3152205	PRESERVED_SPECIMEN	MNHN	P	P06723328				CC_BY_4_0					2024-06-19T16:05:41.320Z	StillImage
694272797	b5cdf794-8fa4-4a85-8b26-755d087bf531	http://coldb.mnhn.fr/catalognumber/mnhn/p/p06631680	Plantae	Tracheophyta	Magnoliopsida	Malvales	Malvaceae	Theobroma	Theobroma cacao		SPECIES	Theobroma cacao L.	Theobroma cacao L.	L.				PRESENT		2cd829bb-b713-433d-99cf-64bef11e5b3e													3152205	3152205	PRESERVED_SPECIMEN	MNHN	P	P06631680				CC_BY_4_0					2024-06-19T16:05:21.006Z	StillImage
694272796	b5cdf794-8fa4-4a85-8b26-755d087bf531	http://coldb.mnhn.fr/catalognumber/mnhn/p/p04643600	Plantae	Tracheophyta	Magnoliopsida	Malvales	Malvaceae	Theobroma	Theobroma cacao		SPECIES	Theobroma cacao L.	Theobroma cacao L.	L.				PRESENT		2cd829bb-b713-433d-99cf-64bef11e5b3e													3152205	3152205	PRESERVED_SPECIMEN	MNHN	P	P04643600				CC_BY_4_0					2024-06-19T16:05:33.136Z	StillImage
694272795	b5cdf794-8fa4-4a85-8b26-755d087bf531	http://coldb.mnhn.fr/catalognumber/mnhn/p/p04643614	Plantae	Tracheophyta	Magnoliopsida	Malvales	Malvaceae	Theobroma	Theobroma cacao		SPECIES	Theobroma cacao L.	Theobroma cacao L.	L.	BR			PRESENT		2cd829bb-b713-433d-99cf-64bef11e5b3e									1862-01-01	1	1	1862	3152205	3152205	PRESERVED_SPECIMEN	MNHN	P	P04643614				CC_BY_4_0		Nadeaud			2024-06-19T16:06:07.999Z	StillImage	CONTINENT_DERIVED_FROM_COUNTRY
685425317	dfcb0ee8-614f-11e2-897a-00145eb45e9a		Plantae	Tracheophyta	Magnoliopsida	Malvales	Malvaceae	Theobroma	Theobroma cacao		SPECIES	Theobroma cacao L.	Theobroma cacao L.					PRESENT		021121c0-f040-11d8-b22f-b8a03c50a862													3152205	3152205	LIVING_SPECIMEN	PI	Orto Botanico di Pisa	249456				CC_BY_4_0					2024-01-25T14:57:44.217Z		COLLECTION_MATCH_NONE;INSTITUTION_MATCH_FUZZY
685425316	dfcb0ee8-614f-11e2-897a-00145eb45e9a		Plantae	Tracheophyta	Magnoliopsida	Malvales	Malvaceae	Theobroma	Theobroma cacao		SPECIES	Theobroma cacao L.	Theobroma cacao L.					PRESENT		021121c0-f040-11d8-b22f-b8a03c50a862													3152205	3152205	LIVING_SPECIMEN	PI	Orto Botanico di Pisa	248781				CC_BY_4_0					2024-01-25T14:57:44.214Z		COLLECTION_MATCH_NONE;INSTITUTION_MATCH_FUZZY
685425315	dfcb0ee8-614f-11e2-897a-00145eb45e9a		Plantae	Tracheophyta	Magnoliopsida	Malvales	Malvaceae	Theobroma	Theobroma cacao		SPECIES	Theobroma cacao L.	Theobroma cacao L.					PRESENT		021121c0-f040-11d8-b22f-b8a03c50a862													3152205	3152205	LIVING_SPECIMEN	PI	Orto Botanico di Pisa	248362				CC_BY_4_0					2024-01-25T14:57:45.118Z		COLLECTION_MATCH_NONE;INSTITUTION_MATCH_FUZZY
685425314	dfcb0ee8-614f-11e2-897a-00145eb45e9a		Plantae	Tracheophyta	Magnoliopsida	Malvales	Malvaceae	Theobroma	Theobroma cacao		SPECIES	Theobroma cacao L.	Theobroma cacao L.					PRESENT		021121c0-f040-11d8-b22f-b8a03c50a862													3152205	3152205	LIVING_SPECIMEN	PI	Orto Botanico di Pisa	248361				CC_BY_4_0					2024-01-25T14:57:44.212Z		COLLECTION_MATCH_NONE;INSTITUTION_MATCH_FUZZY
685425295	dfcb0ee8-614f-11e2-897a-00145eb45e9a		Plantae	Tracheophyta	Magnoliopsida	Malvales	Malvaceae	Theobroma	Theobroma cacao		SPECIES	Theobroma cacao L.	Theobroma cacao L.					PRESENT		021121c0-f040-11d8-b22f-b8a03c50a862													3152205	3152205	LIVING_SPECIMEN	FRT	Botanischer Garten Frankfurt	570237				CC_BY_4_0					2024-01-25T14:57:44.675Z		INSTITUTION_MATCH_NONE
685425289	dfcb0ee8-614f-11e2-897a-00145eb45e9a		Plantae	Tracheophyta	Magnoliopsida	Malvales	Malvaceae	Theobroma	Theobroma cacao		SPECIES	Theobroma cacao L.	Theobroma cacao L. 'Forastelle'					PRESENT		021121c0-f040-11d8-b22f-b8a03c50a862													3152205	3152205	LIVING_SPECIMEN	DR	Botanischer Garten TU Dresden	416537				CC_BY_4_0					2024-01-25T14:57:45.347Z		COLLECTION_MATCH_NONE;INSTITUTION_MATCH_FUZZY
685425286	dfcb0ee8-614f-11e2-897a-00145eb45e9a		Plantae	Tracheophyta	Magnoliopsida	Malvales	Malvaceae	Theobroma	Theobroma cacao		SPECIES	Theobroma cacao L.	Theobroma cacao L. 'Forastelle'					PRESENT		021121c0-f040-11d8-b22f-b8a03c50a862													3152205	3152205	LIVING_SPECIMEN	DR	Botanischer Garten TU Dresden	415491				CC_BY_4_0					2024-01-25T14:57:45.316Z		COLLECTION_MATCH_NONE;INSTITUTION_MATCH_FUZZY
685425281	dfcb0ee8-614f-11e2-897a-00145eb45e9a		Plantae	Tracheophyta	Magnoliopsida	Malvales	Malvaceae	Theobroma	Theobroma cacao		SPECIES	Theobroma cacao L.	Theobroma cacao L.					PRESENT		021121c0-f040-11d8-b22f-b8a03c50a862													3152205	3152205	LIVING_SPECIMEN	DATH	Botanischer Garten Darmstadt	579680				CC_BY_4_0					2024-01-25T14:57:44.680Z		INSTITUTION_MATCH_NONE
63999497	85daead6-f762-11e1-a439-00145eb45e9a		Plantae	Tracheophyta	Magnoliopsida	Malvales	Malvaceae	Theobroma	Theobroma cacao		SPECIES	Theobroma cacao L.	Theobroma cacao		DE			PRESENT		5353b120-c0bc-11db-b2dd-b8a03c50a862													3152205	3152205	PRESERVED_SPECIMEN	University of Hohenheim	HOH	JH GE DF 0029				CC_BY_4_0					2024-06-10T08:11:13.515Z		CONTINENT_DERIVED_FROM_COUNTRY;INSTITUTION_MATCH_NONE
63999489	85d1878e-f762-11e1-a439-00145eb45e9a		Plantae	Tracheophyta	Magnoliopsida	Malvales	Malvaceae	Theobroma	Theobroma cacao		SPECIES	Theobroma cacao L.	Theobroma cacao		EC			PRESENT		5353b120-c0bc-11db-b2dd-b8a03c50a862													3152205	3152205	PRESERVED_SPECIMEN	University of Hohenheim	HOH	FW EC SL 1-09-11				CC_BY_4_0					2024-06-18T00:39:42.678Z		CONTINENT_DERIVED_FROM_COUNTRY;INSTITUTION_MATCH_NONE
614626584	7a7244fc-13b9-43ee-93c9-0d5c4457a86a	3331-1959	Plantae	Tracheophyta	Magnoliopsida	Malvales	Malvaceae	Theobroma	Theobroma cacao		SPECIES	Theobroma cacao L.	Theobroma cacao L.					PRESENT		38c97c54-2ff1-42f1-aeff-0d40c8d16cdb													3152205	3152205	LIVING_SPECIMEN	Jardin Botanique de Montréal	JBM	3331-1959				CC0_1_0	Jardin Botanique de Montréal				2024-01-24T20:16:17.953Z		MODIFIED_DATE_INVALID;INSTITUTION_MATCH_NONE
614623543	7a7244fc-13b9-43ee-93c9-0d5c4457a86a	2821-2004	Plantae	Tracheophyta	Magnoliopsida	Malvales	Malvaceae	Theobroma	Theobroma cacao		SPECIES	Theobroma cacao L.	Theobroma cacao L.					PRESENT		38c97c54-2ff1-42f1-aeff-0d40c8d16cdb													3152205	3152205	LIVING_SPECIMEN	Jardin Botanique de Montréal	JBM	2821-2004				CC0_1_0	Jardin Botanique de Montréal				2024-01-24T20:16:16.085Z		MODIFIED_DATE_INVALID;INSTITUTION_MATCH_NONE
614578582	7a7244fc-13b9-43ee-93c9-0d5c4457a86a	986-2000	Plantae	Tracheophyta	Magnoliopsida	Malvales	Malvaceae	Theobroma	Theobroma cacao		SPECIES	Theobroma cacao L.	Theobroma cacao L.					PRESENT		38c97c54-2ff1-42f1-aeff-0d40c8d16cdb													3152205	3152205	LIVING_SPECIMEN	Jardin Botanique de Montréal	JBM	986-2000				CC0_1_0	Jardin Botanique de Montréal				2024-01-24T20:16:15.293Z		MODIFIED_DATE_INVALID;INSTITUTION_MATCH_NONE
614559489	7a7244fc-13b9-43ee-93c9-0d5c4457a86a	4-2006	Plantae	Tracheophyta	Magnoliopsida	Malvales	Malvaceae	Theobroma	Theobroma cacao		SPECIES	Theobroma cacao L.	Theobroma cacao L.					PRESENT		38c97c54-2ff1-42f1-aeff-0d40c8d16cdb													3152205	3152205	LIVING_SPECIMEN	Jardin Botanique de Montréal	JBM	4-2006				CC0_1_0	Jardin Botanique de Montréal				2024-01-24T20:16:19.443Z		MODIFIED_DATE_INVALID;INSTITUTION_MATCH_NONE
575223813	bf2a4bf0-5f31-11de-b67e-b8a03c50a862	https://data.rbge.org.uk/herb/E00224831	Plantae	Tracheophyta	Magnoliopsida	Malvales	Malvaceae	Theobroma	Theobroma cacao		SPECIES	Theobroma cacao L.	Theobroma cacao L.		PE	Peru		PRESENT		98e934b0-5f31-11de-b67e-b8a03c50a862									1990-08		8	1990	3152205	3152205	PRESERVED_SPECIMEN	E	E	E00224831	1988			CC0_1_0					2024-06-20T20:48:52.758Z	InteractiveResource;StillImage	CONTINENT_DERIVED_FROM_COUNTRY;INSTITUTION_MATCH_FUZZY
574836860	7adf20e0-c955-11de-95c0-b8a03c50a862	http://data.rbge.org.uk/living/19697822	Plantae	Tracheophyta	Magnoliopsida	Malvales	Malvaceae	Theobroma	Theobroma cacao		SPECIES	Theobroma cacao L.	Theobroma cacao L.					PRESENT		98e934b0-5f31-11de-b67e-b8a03c50a862													3152205	3152205	LIVING_SPECIMEN	E	E	19697822				CC_BY_NC_4_0					2024-06-03T01:31:31.998Z	StillImage	INSTITUTION_MATCH_FUZZY
4893320547	a08070a9-ff2c-40a0-9265-06b92cebae43	d40752f4-d744-44bc-b5cf-18fdd3ea7ed5	Plantae	Tracheophyta	Magnoliopsida	Malvales	Malvaceae	Theobroma	Theobroma cacao		SPECIES	Theobroma cacao L.	Theobroma cacao			Unknown, [no collection information]		PRESENT		a131b3ed-5783-4a90-81d3-31acdfab5d8f													3152205	3152205	PRESERVED_SPECIMEN	NMNZ	WELT	SP115682				CC_BY_4_0	Museum of New Zealand Te Papa Tongarewa	UNKNOWN OR ANONYMOUS			2024-06-19T05:23:05.372Z		TAXON_MATCH_TAXON_CONCEPT_ID_IGNORED
4892219382	50c9509d-22c7-4a22-a47d-8c48425ef4a7	https://www.inaturalist.org/observations/220658312	Plantae	Tracheophyta	Magnoliopsida	Malvales	Malvaceae	Theobroma	Theobroma cacao		SPECIES	Theobroma cacao L.	Theobroma cacao		EC		Los Rios	PRESENT		28eb1a3f-1c15-4a95-931a-4af90ecb574d	-0.929855	-79.478401	10041.0						2024-05-29T18:00:17	29	5	2024	3152205	3152205	HUMAN_OBSERVATION	iNaturalist	Observations	220658312		adrianacandelario_	2024-06-05T12:00:14	CC_BY_NC_4_0	adrianacandelario_	adrianacandelario_			2024-06-19T02:12:55.179Z	StillImage	COORDINATE_ROUNDED;CONTINENT_DERIVED_FROM_COORDINATES;TAXON_MATCH_TAXON_ID_IGNORED
4892056043	50c9509d-22c7-4a22-a47d-8c48425ef4a7	https://www.inaturalist.org/observations/222025620	Plantae	Tracheophyta	Magnoliopsida	Malvales	Malvaceae	Theobroma	Theobroma cacao		SPECIES	Theobroma cacao L.	Theobroma cacao		EC		Napo	PRESENT		28eb1a3f-1c15-4a95-931a-4af90ecb574d	-1.037424	-77.665791	56.0						2024-05-30T19:56	30	5	2024	3152205	3152205	HUMAN_OBSERVATION	iNaturalist	Observations	222025620		Steve Collins	2024-06-11T13:33:07	CC_BY_4_0	Steve Collins	Steve Collins			2024-06-19T01:38:50.087Z		COORDINATE_ROUNDED;CONTINENT_DERIVED_FROM_COORDINATES;TAXON_MATCH_TAXON_ID_IGNORED
4891996308	50c9509d-22c7-4a22-a47d-8c48425ef4a7	https://www.inaturalist.org/observations/207019986	Plantae	Tracheophyta	Magnoliopsida	Malvales	Malvaceae	Theobroma	Theobroma cacao		SPECIES	Theobroma cacao L.	Theobroma cacao		PE		Loreto	PRESENT		28eb1a3f-1c15-4a95-931a-4af90ecb574d	-3.293531	-72.879792	31425.0						2018-03-08T15:41	8	3	2018	3152205	3152205	HUMAN_OBSERVATION	iNaturalist	Observations	207019986		Miles Buddy	2024-04-13T19:39:33	CC_BY_NC_4_0	Miles Buddy	Miles Buddy			2024-06-19T01:37:39.272Z	StillImage	COORDINATE_ROUNDED;CONTINENT_DERIVED_FROM_COORDINATES;TAXON_MATCH_TAXON_ID_IGNORED
4891872067	50c9509d-22c7-4a22-a47d-8c48425ef4a7	https://www.inaturalist.org/observations/220606609	Plantae	Tracheophyta	Magnoliopsida	Malvales	Malvaceae	Theobroma	Theobroma cacao		SPECIES	Theobroma cacao L.	Theobroma cacao		MX		Tabasco	PRESENT		28eb1a3f-1c15-4a95-931a-4af90ecb574d	18.193163	-92.993565	23.0						2024-06-04T20:56:24	4	6	2024	3152205	3152205	HUMAN_OBSERVATION	iNaturalist	Observations	220606609		perlahernandez20	2024-06-05T02:56:46	CC_BY_NC_4_0	perlahernandez20	perlahernandez20			2024-06-19T01:38:49.468Z	StillImage	COORDINATE_ROUNDED;CONTINENT_DERIVED_FROM_COORDINATES;TAXON_MATCH_TAXON_ID_IGNORED
4891807016	50c9509d-22c7-4a22-a47d-8c48425ef4a7	https://www.inaturalist.org/observations/221619354	Plantae	Tracheophyta	Magnoliopsida	Malvales	Malvaceae	Theobroma	Theobroma cacao		SPECIES	Theobroma cacao L.	Theobroma cacao		BR		Santa Catarina	PRESENT		28eb1a3f-1c15-4a95-931a-4af90ecb574d	-27.540664	-48.565287	29727.0						2024-06-09T10:58:18	9	6	2024	3152205	3152205	HUMAN_OBSERVATION	iNaturalist	Observations	221619354		Pere Valls	2024-06-09T17:41:55	CC_BY_NC_4_0	Pere Valls	Pere Valls			2024-06-19T02:14:57.708Z	StillImage	COORDINATE_ROUNDED;CONTINENT_DERIVED_FROM_COORDINATES;TAXON_MATCH_TAXON_ID_IGNORED
4891650303	50c9509d-22c7-4a22-a47d-8c48425ef4a7	https://www.inaturalist.org/observations/143745421	Plantae	Tracheophyta	Magnoliopsida	Malvales	Malvaceae	Theobroma	Theobroma cacao		SPECIES	Theobroma cacao L.	Theobroma cacao		BO		La Paz	PRESENT		28eb1a3f-1c15-4a95-931a-4af90ecb574d	-15.458667	-67.477544							2022-11-13T16:07	13	11	2022	3152205	3152205	HUMAN_OBSERVATION	iNaturalist	Observations	143745421		Alfredo F. Fuentes Claros	2022-12-06T18:48:30	CC_BY_NC_4_0	Alfredo F. Fuentes Claros	Alfredo F. Fuentes Claros			2024-06-19T02:00:00.338Z	StillImage	COORDINATE_ROUNDED;CONTINENT_DERIVED_FROM_COORDINATES;TAXON_MATCH_TAXON_ID_IGNORED
4875584685	50c9509d-22c7-4a22-a47d-8c48425ef4a7	https://www.inaturalist.org/observations/219998434	Plantae	Tracheophyta	Magnoliopsida	Malvales	Malvaceae	Theobroma	Theobroma cacao		SPECIES	Theobroma cacao L.	Theobroma cacao		EC		Guayas	PRESENT		28eb1a3f-1c15-4a95-931a-4af90ecb574d	-1.807742	-80.015518	85.0						2024-06-02T09:33:18	2	6	2024	3152205	3152205	HUMAN_OBSERVATION	iNaturalist	Observations	219998434		jesuabenjamin04	2024-06-02T14:33:30	CC_BY_NC_4_0	jesuabenjamin04	jesuabenjamin04			2024-06-19T02:12:23.404Z	StillImage	COORDINATE_ROUNDED;CONTINENT_DERIVED_FROM_COORDINATES;TAXON_MATCH_TAXON_ID_IGNORED
4875567097	50c9509d-22c7-4a22-a47d-8c48425ef4a7	https://www.inaturalist.org/observations/219333158	Plantae	Tracheophyta	Magnoliopsida	Malvales	Malvaceae	Theobroma	Theobroma cacao		SPECIES	Theobroma cacao L.	Theobroma cacao		SG		North	PRESENT		28eb1a3f-1c15-4a95-931a-4af90ecb574d	1.398636	103.776489							2024-05-29T13:01:21	29	5	2024	3152205	3152205	HUMAN_OBSERVATION	iNaturalist	Observations	219333158		HP Lim	2024-05-30T15:05:30	CC_BY_NC_4_0	HP Lim	HP Lim			2024-06-19T01:37:10.924Z	StillImage	COORDINATE_ROUNDED;CONTINENT_DERIVED_FROM_COORDINATES;TAXON_MATCH_TAXON_ID_IGNORED
4875514867	50c9509d-22c7-4a22-a47d-8c48425ef4a7	https://www.inaturalist.org/observations/220357994	Plantae	Tracheophyta	Magnoliopsida	Malvales	Malvaceae	Theobroma	Theobroma cacao		SPECIES	Theobroma cacao L.	Theobroma cacao		CR		Alajuela	PRESENT		28eb1a3f-1c15-4a95-931a-4af90ecb574d	10.462425	-84.654572	1414.0						2024-05-31T15:56:08	31	5	2024	3152205	3152205	HUMAN_OBSERVATION	iNaturalist	Observations	220357994		enorack	2024-06-04T20:24:57	CC_BY_NC_4_0	tiffany7693	tiffany7693			2024-06-19T01:37:47.866Z	StillImage	COORDINATE_ROUNDED;CONTINENT_DERIVED_FROM_COORDINATES;TAXON_MATCH_TAXON_ID_IGNORED
4875396044	50c9509d-22c7-4a22-a47d-8c48425ef4a7	https://www.inaturalist.org/observations/219027628	Plantae	Tracheophyta	Magnoliopsida	Malvales	Malvaceae	Theobroma	Theobroma cacao		SPECIES	Theobroma cacao L.	Theobroma cacao		PA		Bocas del Toro	PRESENT		28eb1a3f-1c15-4a95-931a-4af90ecb574d	9.385474	-82.567311	264.0						2024-05-25T09:43	25	5	2024	3152205	3152205	HUMAN_OBSERVATION	iNaturalist	Observations	219027628		Aitor	2024-05-29T02:01:41	CC_BY_4_0	Aitor	Aitor			2024-06-19T01:38:09.551Z	StillImage	COORDINATE_ROUNDED;CONTINENT_DERIVED_FROM_COORDINATES;TAXON_MATCH_TAXON_ID_IGNORED
4875360983	50c9509d-22c7-4a22-a47d-8c48425ef4a7	https://www.inaturalist.org/observations/219888320	Plantae	Tracheophyta	Magnoliopsida	Malvales	Malvaceae	Theobroma	Theobroma cacao		SPECIES	Theobroma cacao L.	Theobroma cacao		US		Oklahoma	PRESENT		28eb1a3f-1c15-4a95-931a-4af90ecb574d	35.465258	-97.517953	4.0						2024-05-12T13:07:54	12	5	2024	3152205	3152205	HUMAN_OBSERVATION	iNaturalist	Observations	219888320		krasik	2024-06-02T01:09:27	CC_BY_4_0	krasik	krasik			2024-06-19T01:37:46.741Z	StillImage	COORDINATE_ROUNDED;CONTINENT_DERIVED_FROM_COORDINATES;TAXON_MATCH_TAXON_ID_IGNORED
4875102152	50c9509d-22c7-4a22-a47d-8c48425ef4a7	https://www.inaturalist.org/observations/219451815	Plantae	Tracheophyta	Magnoliopsida	Malvales	Malvaceae	Theobroma	Theobroma cacao		SPECIES	Theobroma cacao L.	Theobroma cacao		CR		Alajuela	PRESENT		28eb1a3f-1c15-4a95-931a-4af90ecb574d	10.480592	-84.636688	52.0						2024-01-18T10:18:37	18	1	2024	3152205	3152205	HUMAN_OBSERVATION	iNaturalist	Observations	219451815		firestrike	2024-05-31T01:50:24	CC_BY_NC_4_0	firestrike	firestrike			2024-06-19T01:37:15.453Z	StillImage	COORDINATE_ROUNDED;CONTINENT_DERIVED_FROM_COORDINATES;TAXON_MATCH_TAXON_ID_IGNORED
4872569953	50c9509d-22c7-4a22-a47d-8c48425ef4a7	https://www.inaturalist.org/observations/192412959	Plantae	Tracheophyta	Magnoliopsida	Malvales	Malvaceae	Theobroma	Theobroma cacao		SPECIES	Theobroma cacao L.	Theobroma cacao		EC		El Oro	PRESENT		28eb1a3f-1c15-4a95-931a-4af90ecb574d	-3.322135	-79.722445	2166.0						2023-11-26	26	11	2023	3152205	3152205	HUMAN_OBSERVATION	iNaturalist	Observations	192412959		nelson_miranda	2024-02-14T01:11:36	CC_BY_NC_4_0	geane123	geane123			2024-06-19T01:34:24.992Z	StillImage	COORDINATE_ROUNDED;CONTINENT_DERIVED_FROM_COORDINATES;TAXON_MATCH_TAXON_ID_IGNORED
4872521779	50c9509d-22c7-4a22-a47d-8c48425ef4a7	https://www.inaturalist.org/observations/218713555	Plantae	Tracheophyta	Magnoliopsida	Malvales	Malvaceae	Theobroma	Theobroma cacao		SPECIES	Theobroma cacao L.	Theobroma cacao		EC		Pichincha	PRESENT		28eb1a3f-1c15-4a95-931a-4af90ecb574d	-0.0527	-78.7823	50.0						2024-02-23T13:36	23	2	2024	3152205	3152205	HUMAN_OBSERVATION	iNaturalist	Observations	218713555		Bas Drost	2024-05-27T19:06:06	CC_BY_NC_4_0	Bas Drost	Bas Drost			2024-06-19T01:37:41.241Z	StillImage	CONTINENT_DERIVED_FROM_COORDINATES;TAXON_MATCH_TAXON_ID_IGNORED
4872518774	50c9509d-22c7-4a22-a47d-8c48425ef4a7	https://www.inaturalist.org/observations/216783926	Plantae	Tracheophyta	Magnoliopsida	Malvales	Malvaceae	Theobroma	Theobroma cacao		SPECIES	Theobroma cacao L.	Theobroma cacao		PR		Maricao	PRESENT		28eb1a3f-1c15-4a95-931a-4af90ecb574d	18.184805	-66.980011	360.0						2024-05-15T17:45	15	5	2024	3152205	3152205	HUMAN_OBSERVATION	iNaturalist	Observations	216783926		sarahbee7	2024-05-19T13:58:16	CC_BY_NC_4_0	sarahbee7	sarahbee7			2024-06-19T02:12:10.001Z	StillImage	CONTINENT_DERIVED_FROM_COORDINATES;TAXON_MATCH_TAXON_ID_IGNORED
4872378253	50c9509d-22c7-4a22-a47d-8c48425ef4a7	https://www.inaturalist.org/observations/145897849	Plantae	Tracheophyta	Magnoliopsida	Malvales	Malvaceae	Theobroma	Theobroma cacao		SPECIES	Theobroma cacao L.	Theobroma cacao		BR		Pará	PRESENT		28eb1a3f-1c15-4a95-931a-4af90ecb574d	-6.062289	-50.05753	4.0						2023-01-05T10:53:12	5	1	2023	3152205	3152205	HUMAN_OBSERVATION	iNaturalist	Observations	145897849		André L. R. Cardoso	2024-05-22T17:45:54	CC_BY_NC_4_0	Nereston (Nelinho) Camargo	Nereston (Nelinho) Camargo			2024-06-19T01:24:27.361Z	StillImage	COORDINATE_ROUNDED;CONTINENT_DERIVED_FROM_COORDINATES;TAXON_MATCH_TAXON_ID_IGNORED
4872363628	50c9509d-22c7-4a22-a47d-8c48425ef4a7	https://www.inaturalist.org/observations/216847174	Plantae	Tracheophyta	Magnoliopsida	Malvales	Malvaceae	Theobroma	Theobroma cacao		SPECIES	Theobroma cacao L.	Theobroma cacao		PR		Ponce	PRESENT		28eb1a3f-1c15-4a95-931a-4af90ecb574d	18.036751	-66.642654	4.0						2024-05-19T11:36:06	19	5	2024	3152205	3152205	HUMAN_OBSERVATION	iNaturalist	Observations	216847174		carnalls	2024-05-19T17:48:09	CC_BY_NC_4_0	carnalls	carnalls			2024-06-19T01:37:02.586Z	StillImage	COORDINATE_ROUNDED;CONTINENT_DERIVED_FROM_COORDINATES;TAXON_MATCH_TAXON_ID_IGNORED
4872345491	50c9509d-22c7-4a22-a47d-8c48425ef4a7	https://www.inaturalist.org/observations/218619074	Plantae	Tracheophyta	Magnoliopsida	Malvales	Malvaceae	Theobroma	Theobroma cacao		SPECIES	Theobroma cacao L.	Theobroma cacao		TT		Tunapuna/Piarco	PRESENT		28eb1a3f-1c15-4a95-931a-4af90ecb574d	10.657481	-61.328009	31179.0						2018-08-25T13:06	25	8	2018	3152205	3152205	HUMAN_OBSERVATION	iNaturalist	Observations	218619074		Sage Levy	2024-05-27T12:05:51	CC_BY_NC_4_0	Sage Levy	Sage Levy			2024-06-19T02:14:20.222Z	StillImage	COORDINATE_ROUNDED;CONTINENT_DERIVED_FROM_COORDINATES;TAXON_MATCH_TAXON_ID_IGNORED
4872209194	50c9509d-22c7-4a22-a47d-8c48425ef4a7	https://www.inaturalist.org/observations/218662857	Plantae	Tracheophyta	Magnoliopsida	Malvales	Malvaceae	Theobroma	Theobroma cacao		SPECIES	Theobroma cacao L.	Theobroma cacao		MX		Chiapas	PRESENT		28eb1a3f-1c15-4a95-931a-4af90ecb574d	14.924007	-92.407071	5.0						2024-05-26T12:27:43	26	5	2024	3152205	3152205	HUMAN_OBSERVATION	iNaturalist	Observations	218662857		Rene Villanueva	2024-05-27T15:51:36	CC_BY_NC_4_0	Rene Villanueva	Rene Villanueva			2024-06-19T02:13:42.784Z	StillImage	COORDINATE_ROUNDED;CONTINENT_DERIVED_FROM_COORDINATES;TAXON_MATCH_TAXON_ID_IGNORED
4872060094	50c9509d-22c7-4a22-a47d-8c48425ef4a7	https://www.inaturalist.org/observations/192352305	Plantae	Tracheophyta	Magnoliopsida	Malvales	Malvaceae	Theobroma	Theobroma cacao		SPECIES	Theobroma cacao L.	Theobroma cacao		EC		El Oro	PRESENT		28eb1a3f-1c15-4a95-931a-4af90ecb574d	-3.297096	-79.877948	8.0						2023-11-27T11:57:16	27	11	2023	3152205	3152205	HUMAN_OBSERVATION	iNaturalist	Observations	192352305		nelson_miranda	2024-02-14T01:14:16	CC_BY_NC_4_0	javiersalinas98	javiersalinas98			2024-06-19T01:34:30.630Z	StillImage	COORDINATE_ROUNDED;CONTINENT_DERIVED_FROM_COORDINATES;TAXON_MATCH_TAXON_ID_IGNORED
4872028268	50c9509d-22c7-4a22-a47d-8c48425ef4a7	https://www.inaturalist.org/observations/217515068	Plantae	Tracheophyta	Magnoliopsida	Malvales	Malvaceae	Theobroma	Theobroma cacao		SPECIES	Theobroma cacao L.	Theobroma cacao		EC		Esmeraldas	PRESENT		28eb1a3f-1c15-4a95-931a-4af90ecb574d	0.526092	-79.212895	206.0						2023-03-21T11:15	21	3	2023	3152205	3152205	HUMAN_OBSERVATION	iNaturalist	Observations	217515068		Diego Quinónez Sánchez	2024-05-22T16:15:32	CC_BY_NC_4_0	Diego Quinónez Sánchez	Diego Quinónez Sánchez			2024-06-19T02:12:17.439Z	StillImage	COORDINATE_ROUNDED;CONTINENT_DERIVED_FROM_COORDINATES;TAXON_MATCH_TAXON_ID_IGNORED
4870430027	821cc27a-e3bb-4bc5-ac34-89ada245069d	http://n2t.net/ark:/65665/39287e6ee-933f-408f-8b26-370a00e80083	Plantae	Tracheophyta	Magnoliopsida	Malvales	Malvaceae	Theobroma	Theobroma cacao		SPECIES	Theobroma cacao L.	Theobroma cacao 'Amelonado'					PRESENT	1	bc092ff0-02e4-11dc-991f-b8a03c50a862													3152205	3152205	MACHINE_OBSERVATION	US	US					CC0_1_0					2024-06-02T12:43:11.904Z	StillImage	OCCURRENCE_STATUS_INFERRED_FROM_INDIVIDUAL_COUNT
4870424992	821cc27a-e3bb-4bc5-ac34-89ada245069d	http://n2t.net/ark:/65665/32cc95667-363d-4b84-8ab4-c0206601a6db	Plantae	Tracheophyta	Magnoliopsida	Malvales	Malvaceae	Theobroma	Theobroma cacao		SPECIES	Theobroma cacao L.	Theobroma cacao 'Angoleta'					PRESENT	1	bc092ff0-02e4-11dc-991f-b8a03c50a862													3152205	3152205	MACHINE_OBSERVATION	US	US					CC0_1_0					2024-06-02T12:44:03.245Z	StillImage	OCCURRENCE_STATUS_INFERRED_FROM_INDIVIDUAL_COUNT
4868063654	50c9509d-22c7-4a22-a47d-8c48425ef4a7	https://www.inaturalist.org/observations/134179098	Plantae	Tracheophyta	Magnoliopsida	Malvales	Malvaceae	Theobroma	Theobroma cacao		SPECIES	Theobroma cacao L.	Theobroma cacao		GH		Western	PRESENT		28eb1a3f-1c15-4a95-931a-4af90ecb574d	5.774464	-2.519937							2022-09-08T14:00Z	8	9	2022	3152205	3152205	HUMAN_OBSERVATION	iNaturalist	Observations	134179098		Martin de Jong	2022-09-09T09:54:07	CC_BY_NC_4_0	Roman Grossmann	Roman Grossmann			2024-06-19T01:22:43.237Z	StillImage	CONTINENT_DERIVED_FROM_COORDINATES;TAXON_MATCH_TAXON_ID_IGNORED
4867982799	50c9509d-22c7-4a22-a47d-8c48425ef4a7	https://www.inaturalist.org/observations/162906233	Plantae	Tracheophyta	Magnoliopsida	Malvales	Malvaceae	Theobroma	Theobroma cacao		SPECIES	Theobroma cacao L.	Theobroma cacao		EC		Pichincha	PRESENT		28eb1a3f-1c15-4a95-931a-4af90ecb574d	-0.214551	-78.432658	10.0						2023-05-21T10:41:44	21	5	2023	3152205	3152205	HUMAN_OBSERVATION	iNaturalist	Observations	162906233		nelson_miranda	2024-02-14T01:41:34	CC_BY_NC_4_0	mariabarragan	mariabarragan			2024-06-19T02:06:52.455Z	StillImage	COORDINATE_ROUNDED;CONTINENT_DERIVED_FROM_COORDINATES;TAXON_MATCH_TAXON_ID_IGNORED
4867847258	50c9509d-22c7-4a22-a47d-8c48425ef4a7	https://www.inaturalist.org/observations/216356502	Plantae	Tracheophyta	Magnoliopsida	Malvales	Malvaceae	Theobroma	Theobroma cacao		SPECIES	Theobroma cacao L.	Theobroma cacao		GD		Saint George	PRESENT		28eb1a3f-1c15-4a95-931a-4af90ecb574d	12.088913	-61.717224	4.0						2024-05-17T14:20:28	17	5	2024	3152205	3152205	HUMAN_OBSERVATION	iNaturalist	Observations	216356502		Steve Maldonado Silvestrini	2024-05-18T03:14:04	CC_BY_NC_4_0	Press Wilson	Press Wilson			2024-06-19T01:37:21.824Z	StillImage	COORDINATE_ROUNDED;CONTINENT_DERIVED_FROM_COORDINATES;TAXON_MATCH_TAXON_ID_IGNORED
4867785161	50c9509d-22c7-4a22-a47d-8c48425ef4a7	https://www.inaturalist.org/observations/217169692	Plantae	Tracheophyta	Magnoliopsida	Malvales	Malvaceae	Theobroma	Theobroma cacao		SPECIES	Theobroma cacao L.	Theobroma cacao		PR		Ponce	PRESENT		28eb1a3f-1c15-4a95-931a-4af90ecb574d	18.084939	-66.654913	20.0						2024-05-19T11:40:19	19	5	2024	3152205	3152205	HUMAN_OBSERVATION	iNaturalist	Observations	217169692		schwendemana1	2024-05-20T22:32:09	CC_BY_NC_4_0	schwendemana1	schwendemana1			2024-06-19T02:12:05.444Z	StillImage	COORDINATE_ROUNDED;CONTINENT_DERIVED_FROM_COORDINATES;TAXON_MATCH_TAXON_ID_IGNORED
4867749694	50c9509d-22c7-4a22-a47d-8c48425ef4a7	https://www.inaturalist.org/observations/216860797	Plantae	Tracheophyta	Magnoliopsida	Malvales	Malvaceae	Theobroma	Theobroma cacao		SPECIES	Theobroma cacao L.	Theobroma cacao		PR		Ponce	PRESENT		28eb1a3f-1c15-4a95-931a-4af90ecb574d	17.966772	-66.589054	5847.0						2024-05-19T11:36:22	19	5	2024	3152205	3152205	HUMAN_OBSERVATION	iNaturalist	Observations	216860797		brigidlynch	2024-05-19T18:33:13	CC_BY_NC_4_0	brigidlynch	brigidlynch			2024-06-19T01:36:57.324Z	StillImage	COORDINATE_ROUNDED;CONTINENT_DERIVED_FROM_COORDINATES;TAXON_MATCH_TAXON_ID_IGNORED
4867629184	50c9509d-22c7-4a22-a47d-8c48425ef4a7	https://www.inaturalist.org/observations/209968225	Plantae	Tracheophyta	Magnoliopsida	Malvales	Malvaceae	Theobroma	Theobroma cacao		SPECIES	Theobroma cacao L.	Theobroma cacao		TH		Pathum Thani	PRESENT		28eb1a3f-1c15-4a95-931a-4af90ecb574d	14.049442	100.714932	10.0						2024-04-27T11:22:15	27	4	2024	3152205	3152205	HUMAN_OBSERVATION	iNaturalist	Observations	209968225		กวินภพ ไชยยางพานิช	2024-04-27T04:23:28	CC_BY_NC_4_0	กวินภพ ไชยยางพานิช	กวินภพ ไชยยางพานิช			2024-06-19T01:37:24.043Z	StillImage	COORDINATE_ROUNDED;CONTINENT_DERIVED_FROM_COORDINATES;TAXON_MATCH_TAXON_ID_IGNORED
4866400622	3b8e9d83-b2d4-4a97-973c-31d98b67b1e9	BRA:MBM:MBM:315261	Plantae	Tracheophyta	Magnoliopsida	Malvales	Malvaceae	Theobroma	Theobroma cacao		SPECIES	Theobroma cacao L.	Theobroma cacao	L.	BR		Pará	PRESENT		ab5c0b99-5af3-4958-b03c-0b7e85481cc1	-2.472778	-48.36							2016-11-04	4	11	2016	3152205	3152205	PRESERVED_SPECIMEN	MBM	MBM	315261	s.n.	Raial, K.	2016-11-04T00:00:00	CC_BY_NC_4_0	MBM - Herbário do Museu Botânico Municipal	Raial, K.			2024-06-21T11:42:39.940Z		COORDINATE_ROUNDED;GEODETIC_DATUM_ASSUMED_WGS84;CONTINENT_DERIVED_FROM_COORDINATES;PRESUMED_SWAPPED_COORDINATE;INSTITUTION_MATCH_FUZZY;COLLECTION_MATCH_FUZZY;DIFFERENT_OWNER_INSTITUTION
4865263393	eda63f13-cdbb-417f-9085-ce31eb5f3c28	UJ-KRA-P-208347-N	Plantae	Tracheophyta	Magnoliopsida	Malvales	Malvaceae	Theobroma	Theobroma cacao		SPECIES	Theobroma cacao L.	Theobroma cacao L.	L.				PRESENT		97a3ce10-3e54-11d9-8439-b8a03c50a862													3152205	3152205	PRESERVED_SPECIMEN	Uniwersytet Jagielloński	UJ: Zbiory roślin naczyniowych		KRA-P-32747			CC_BY_NC_4_0					2024-05-22T07:10:56.911Z		INSTITUTION_MATCH_NONE
4865135071	eda63f13-cdbb-417f-9085-ce31eb5f3c28	UJ-KRA-P-208348-N	Plantae	Tracheophyta	Magnoliopsida	Malvales	Malvaceae	Theobroma	Theobroma cacao		SPECIES	Theobroma cacao L.	Theobroma cacao L.	L.	SR			PRESENT		97a3ce10-3e54-11d9-8439-b8a03c50a862													3152205	3152205	PRESERVED_SPECIMEN	Uniwersytet Jagielloński	UJ: Zbiory roślin naczyniowych		KRA-P-32746			CC_BY_NC_4_0					2024-05-22T07:10:56.952Z		CONTINENT_DERIVED_FROM_COUNTRY;INSTITUTION_MATCH_NONE
4863822736	50c9509d-22c7-4a22-a47d-8c48425ef4a7	https://www.inaturalist.org/observations/205048789	Plantae	Tracheophyta	Magnoliopsida	Malvales	Malvaceae	Theobroma	Theobroma cacao		SPECIES	Theobroma cacao L.	Theobroma cacao		ID		Nusa Tenggara Barat	PRESENT		28eb1a3f-1c15-4a95-931a-4af90ecb574d	-8.537954	116.417065	4.0						2024-04-02T13:14:58	2	4	2024	3152205	3152205	HUMAN_OBSERVATION	iNaturalist	Observations	205048789		Samuel Brown	2024-04-02T12:12:18	CC_BY_NC_4_0	amandafarazi	amandafarazi			2024-06-19T02:10:41.700Z	StillImage	COORDINATE_ROUNDED;CONTINENT_DERIVED_FROM_COORDINATES;TAXON_MATCH_TAXON_ID_IGNORED
4863814063	50c9509d-22c7-4a22-a47d-8c48425ef4a7	https://www.inaturalist.org/observations/213852388	Plantae	Tracheophyta	Magnoliopsida	Malvales	Malvaceae	Theobroma	Theobroma cacao		SPECIES	Theobroma cacao L.	Theobroma cacao		PH		Compostela Valley	PRESENT		28eb1a3f-1c15-4a95-931a-4af90ecb574d	7.61353	126.041748							2024-05-05T10:42	5	5	2024	3152205	3152205	HUMAN_OBSERVATION	iNaturalist	Observations	213852388		BJ	2024-05-06T00:12:01	CC_BY_NC_4_0	BJ	BJ			2024-06-19T02:12:27.082Z	StillImage	COORDINATE_ROUNDED;CONTINENT_DERIVED_FROM_COORDINATES;TAXON_MATCH_TAXON_ID_IGNORED
4863742808	50c9509d-22c7-4a22-a47d-8c48425ef4a7	https://www.inaturalist.org/observations/69585825	Plantae	Tracheophyta	Magnoliopsida	Malvales	Malvaceae	Theobroma	Theobroma cacao		SPECIES	Theobroma cacao L.	Theobroma cacao		ST		São Tomé	PRESENT		28eb1a3f-1c15-4a95-931a-4af90ecb574d	0.309004	6.689981	244.0						2021-02-14T08:51Z	14	2	2021	3152205	3152205	HUMAN_OBSERVATION	iNaturalist	Observations	69585825		Ricardo Lima	2021-02-14T22:41:07	CC0_1_0	Ricardo Lima	Ricardo Lima			2024-06-19T01:50:40.338Z	StillImage	COORDINATE_ROUNDED;CONTINENT_DERIVED_FROM_COORDINATES;TAXON_MATCH_TAXON_ID_IGNORED
4863728558	50c9509d-22c7-4a22-a47d-8c48425ef4a7	https://www.inaturalist.org/observations/214911546	Plantae	Tracheophyta	Magnoliopsida	Malvales	Malvaceae	Theobroma	Theobroma cacao		SPECIES	Theobroma cacao L.	Theobroma cacao		HN		Cortés	PRESENT		28eb1a3f-1c15-4a95-931a-4af90ecb574d	14.939493	-88.019718	203.0						2024-05-09T15:03:24	9	5	2024	3152205	3152205	HUMAN_OBSERVATION	iNaturalist	Observations	214911546		dennis_medina	2024-05-11T12:50:23	CC_BY_NC_4_0	Jary Kristel C. Sagastume	Jary Kristel C. Sagastume			2024-06-19T02:12:14.339Z	StillImage	COORDINATE_ROUNDED;CONTINENT_DERIVED_FROM_COORDINATES;TAXON_MATCH_TAXON_ID_IGNORED
4863688173	50c9509d-22c7-4a22-a47d-8c48425ef4a7	https://www.inaturalist.org/observations/215319333	Plantae	Tracheophyta	Magnoliopsida	Malvales	Malvaceae	Theobroma	Theobroma cacao		SPECIES	Theobroma cacao L.	Theobroma cacao		EC		Napo	PRESENT		28eb1a3f-1c15-4a95-931a-4af90ecb574d	-1.015231	-77.890681							2024-02-11T11:31:59	11	2	2024	3152205	3152205	HUMAN_OBSERVATION	iNaturalist	Observations	215319333		Jaela Naranjo	2024-05-12T18:55:54	CC_BY_NC_4_0	Jaela Naranjo	Jaela Naranjo			2024-06-19T01:38:16.321Z	StillImage	COORDINATE_ROUNDED;CONTINENT_DERIVED_FROM_COORDINATES;TAXON_MATCH_TAXON_ID_IGNORED
4863636205	50c9509d-22c7-4a22-a47d-8c48425ef4a7	https://www.inaturalist.org/observations/215491031	Plantae	Tracheophyta	Magnoliopsida	Malvales	Malvaceae	Theobroma	Theobroma cacao		SPECIES	Theobroma cacao L.	Theobroma cacao		PR		Mayagüez	PRESENT		28eb1a3f-1c15-4a95-931a-4af90ecb574d	18.212978	-67.138599	35.0						2024-05-13T09:34:52	13	5	2024	3152205	3152205	HUMAN_OBSERVATION	iNaturalist	Observations	215491031		Benjamin vanEe	2024-05-13T13:36:59	CC_BY_NC_4_0	Benjamin vanEe	Benjamin vanEe			2024-06-19T01:37:25.645Z	StillImage	COORDINATE_ROUNDED;CONTINENT_DERIVED_FROM_COORDINATES;TAXON_MATCH_TAXON_ID_IGNORED
4863419232	50c9509d-22c7-4a22-a47d-8c48425ef4a7	https://www.inaturalist.org/observations/68699788	Plantae	Tracheophyta	Magnoliopsida	Malvales	Malvaceae	Theobroma	Theobroma cacao		SPECIES	Theobroma cacao L.	Theobroma cacao		PR		Yabucoa	PRESENT		28eb1a3f-1c15-4a95-931a-4af90ecb574d	18.05052	-65.879329	1258.0						2021-01-27T18:14:40	27	1	2021	3152205	3152205	HUMAN_OBSERVATION	iNaturalist	Observations	68699788		Steve Maldonado Silvestrini	2021-03-02T17:48:43	CC_BY_NC_4_0	Jayra	Jayra			2024-06-19T01:09:00.407Z	StillImage	COORDINATE_ROUNDED;CONTINENT_DERIVED_FROM_COORDINATES;TAXON_MATCH_TAXON_ID_IGNORED
4858724803	7c4d2e24-6e2e-40c4-823f-062de238d144	WA0000019272	Plantae	Tracheophyta	Magnoliopsida	Malvales	Malvaceae	Theobroma	Theobroma cacao		SPECIES	Theobroma cacao L.	Theobroma cacao L.	L.				PRESENT		04665d80-7e5f-11d8-a1a0-b8a03c50a862									2012-06-01	1	6	2012	3152205	3152205	PRESERVED_SPECIMEN	Uniwersytet Warszawski	UW: Flora Polonica i Herbarium Generale					CC_BY_NC_4_0		Graniszewska Maja			2024-05-21T23:20:45.364Z		INSTITUTION_MATCH_NONE
4855632398	24217e09-f3b0-45a6-a0d5-e10b69a09370	BRA:UEPA:MFS-FRUTOS:160	Plantae	Tracheophyta	Magnoliopsida	Malvales	Malvaceae	Theobroma	Theobroma cacao		SPECIES	Theobroma cacao L.	Theobroma cacao	L.	BR	Campus de pesquisa do Museu Paraense Emilio Goeldi.	Pará	PRESENT		dbf378dd-b030-4049-bc9c-b5b8643e67cd	-1.455833	-48.490278							2013-03-20	20	3	2013	3152205	3152205	PRESERVED_SPECIMEN	UEPA	MFS-FRUTOS	160	1	Silva, C.A.S. da		CC_BY_NC_4_0	MFS-Frutos - Herbário Profª. Drª. Marlene Freitas da Silva - Coleção de Frutos	Gois, M.A.F.			2024-06-21T11:06:05.602Z		COORDINATE_ROUNDED;GEODETIC_DATUM_ASSUMED_WGS84;CONTINENT_DERIVED_FROM_COORDINATES;INSTITUTION_MATCH_NONE
4855632325	24217e09-f3b0-45a6-a0d5-e10b69a09370	BRA:UEPA:MFS-FRUTOS:62	Plantae	Tracheophyta	Magnoliopsida	Malvales	Malvaceae	Theobroma	Theobroma cacao		SPECIES	Theobroma cacao L.	Theobroma cacao	L.	BR	Campus de pesquisa do Museu Paraense Emilio Goeldi.	Pará	PRESENT		dbf378dd-b030-4049-bc9c-b5b8643e67cd	-1.450278	-48.446389							2011-12-29	29	12	2011	3152205	3152205	PRESERVED_SPECIMEN	UEPA	MFS-FRUTOS	62	47			CC_BY_NC_4_0	MFS-Frutos - Herbário Profª. Drª. Marlene Freitas da Silva - Coleção de Frutos	Sato, K.S.S.			2024-06-21T11:06:05.092Z		COORDINATE_ROUNDED;GEODETIC_DATUM_ASSUMED_WGS84;CONTINENT_DERIVED_FROM_COORDINATES;INSTITUTION_MATCH_NONE
4855324196	50c9509d-22c7-4a22-a47d-8c48425ef4a7	https://www.inaturalist.org/observations/212834063	Plantae	Tracheophyta	Magnoliopsida	Malvales	Malvaceae	Theobroma	Theobroma cacao		SPECIES	Theobroma cacao L.	Theobroma cacao		PH		Davao del Norte	PRESENT		28eb1a3f-1c15-4a95-931a-4af90ecb574d	7.496452	125.836851	244.0						2024-04-26T10:36	26	4	2024	3152205	3152205	HUMAN_OBSERVATION	iNaturalist	Observations	212834063		hrc_rocio	2024-05-02T08:05:33	CC_BY_NC_4_0	hrc_rocio	hrc_rocio			2024-06-19T02:12:20.581Z	StillImage	COORDINATE_ROUNDED;CONTINENT_DERIVED_FROM_COORDINATES;TAXON_MATCH_TAXON_ID_IGNORED
4855322267	50c9509d-22c7-4a22-a47d-8c48425ef4a7	https://www.inaturalist.org/observations/206933373	Plantae	Tracheophyta	Magnoliopsida	Malvales	Malvaceae	Theobroma	Theobroma cacao		SPECIES	Theobroma cacao L.	Theobroma cacao		LK		Gampaha	PRESENT		28eb1a3f-1c15-4a95-931a-4af90ecb574d	7.062344	79.930986							2024-04-13T16:58:25	13	4	2024	3152205	3152205	HUMAN_OBSERVATION	iNaturalist	Observations	206933373		Sumedha Milroy	2024-04-13T11:50:54	CC_BY_NC_4_0	Sumedha Milroy	Sumedha Milroy			2024-06-19T02:13:12.161Z	StillImage	COORDINATE_ROUNDED;CONTINENT_DERIVED_FROM_COORDINATES;TAXON_MATCH_TAXON_ID_IGNORED
4855164581	50c9509d-22c7-4a22-a47d-8c48425ef4a7	https://www.inaturalist.org/observations/211727584	Plantae	Tracheophyta	Magnoliopsida	Malvales	Malvaceae	Theobroma	Theobroma cacao		SPECIES	Theobroma cacao L.	Theobroma cacao		CO		Santander	PRESENT		28eb1a3f-1c15-4a95-931a-4af90ecb574d	7.126626	-73.102	216.0						2024-04-28T15:51:21	28	4	2024	3152205	3152205	HUMAN_OBSERVATION	iNaturalist	Observations	211727584		michael_aga	2024-04-29T18:03:06	CC_BY_NC_4_0	michael_aga	michael_aga			2024-06-19T02:13:09.910Z	StillImage	COORDINATE_ROUNDED;CONTINENT_DERIVED_FROM_COORDINATES;TAXON_MATCH_TAXON_ID_IGNORED
4855150492	50c9509d-22c7-4a22-a47d-8c48425ef4a7	https://www.inaturalist.org/observations/213103985	Plantae	Tracheophyta	Magnoliopsida	Malvales	Malvaceae	Theobroma	Theobroma cacao		SPECIES	Theobroma cacao L.	Theobroma cacao		SG		West	PRESENT		28eb1a3f-1c15-4a95-931a-4af90ecb574d	1.34442	103.780412							2024-04-28T15:08	28	4	2024	3152205	3152205	HUMAN_OBSERVATION	iNaturalist	Observations	213103985		Mike Hooper	2024-05-03T09:31:11	CC_BY_NC_4_0	Mike Hooper	Mike Hooper			2024-06-19T02:14:05.441Z		COORDINATE_ROUNDED;CONTINENT_DERIVED_FROM_COORDINATES;TAXON_MATCH_TAXON_ID_IGNORED
4855147036	50c9509d-22c7-4a22-a47d-8c48425ef4a7	https://www.inaturalist.org/observations/214020750	Plantae	Tracheophyta	Magnoliopsida	Malvales	Malvaceae	Theobroma	Theobroma cacao		SPECIES	Theobroma cacao L.	Theobroma cacao		EC		Pichincha	PRESENT		28eb1a3f-1c15-4a95-931a-4af90ecb574d	-0.031788	-78.75176	66.0						2024-01-05T12:22	5	1	2024	3152205	3152205	HUMAN_OBSERVATION	iNaturalist	Observations	214020750		Solana Oliver	2024-05-06T17:44:51	CC_BY_NC_4_0	Solana Oliver	Solana Oliver			2024-06-19T01:37:00.647Z	StillImage	COORDINATE_ROUNDED;CONTINENT_DERIVED_FROM_COORDINATES;TAXON_MATCH_TAXON_ID_IGNORED
4855118805	50c9509d-22c7-4a22-a47d-8c48425ef4a7	https://www.inaturalist.org/observations/213887594	Plantae	Tracheophyta	Magnoliopsida	Malvales	Malvaceae	Theobroma	Theobroma cacao		SPECIES	Theobroma cacao L.	Theobroma cacao		GH		Central	PRESENT		28eb1a3f-1c15-4a95-931a-4af90ecb574d	5.525714	-1.168803							2015-03-20T11:10Z	20	3	2015	3152205	3152205	HUMAN_OBSERVATION	iNaturalist	Observations	213887594		Whitney Wyche	2024-05-06T02:52:53	CC_BY_NC_4_0	Whitney Wyche	Whitney Wyche			2024-06-19T01:38:15.039Z	StillImage	COORDINATE_ROUNDED;CONTINENT_DERIVED_FROM_COORDINATES;TAXON_MATCH_TAXON_ID_IGNORED
4855045738	50c9509d-22c7-4a22-a47d-8c48425ef4a7	https://www.inaturalist.org/observations/209094896	Plantae	Tracheophyta	Magnoliopsida	Malvales	Malvaceae	Theobroma	Theobroma cacao		SPECIES	Theobroma cacao L.	Theobroma cacao		NI		Río San Juan	PRESENT		28eb1a3f-1c15-4a95-931a-4af90ecb574d	10.985418	-84.306704	142.0						2024-04-18T09:49	18	4	2024	3152205	3152205	HUMAN_OBSERVATION	iNaturalist	Observations	209094896		Abbott Dominguez	2024-04-24T17:01:20	CC_BY_NC_4_0	Jose Abelardo Sánchez	Jose Abelardo Sánchez			2024-06-19T01:37:41.607Z	StillImage	COORDINATE_ROUNDED;CONTINENT_DERIVED_FROM_COORDINATES;TAXON_MATCH_TAXON_ID_IGNORED
4854998896	50c9509d-22c7-4a22-a47d-8c48425ef4a7	https://www.inaturalist.org/observations/213063534	Plantae	Tracheophyta	Magnoliopsida	Malvales	Malvaceae	Theobroma	Theobroma cacao		SPECIES	Theobroma cacao L.	Theobroma cacao		EC		Zamora Chinchipe	PRESENT		28eb1a3f-1c15-4a95-931a-4af90ecb574d	-4.580769	-79.109596	11.0						2024-05-02T15:13	2	5	2024	3152205	3152205	HUMAN_OBSERVATION	iNaturalist	Observations	213063534		mayra_	2024-05-03T03:56:26	CC_BY_NC_4_0	mayra_	mayra_			2024-06-19T01:37:28.177Z	StillImage	COORDINATE_ROUNDED;CONTINENT_DERIVED_FROM_COORDINATES;TAXON_MATCH_TAXON_ID_IGNORED
4853003663	50c9509d-22c7-4a22-a47d-8c48425ef4a7	https://www.inaturalist.org/observations/208693512	Plantae	Tracheophyta	Magnoliopsida	Malvales	Malvaceae	Theobroma	Theobroma cacao		SPECIES	Theobroma cacao L.	Theobroma cacao		DM		Saint Patrick	PRESENT		28eb1a3f-1c15-4a95-931a-4af90ecb574d	15.285644	-61.269414	18.0						2024-04-09T10:29	9	4	2024	3152205	3152205	HUMAN_OBSERVATION	iNaturalist	Observations	208693512		Barry Cottam	2024-04-22T13:28:09	CC_BY_4_0	Barry Cottam	Barry Cottam			2024-06-19T01:37:02.604Z	StillImage	COORDINATE_ROUNDED;CONTINENT_DERIVED_FROM_COORDINATES;TAXON_MATCH_TAXON_ID_IGNORED
4852849533	50c9509d-22c7-4a22-a47d-8c48425ef4a7	https://www.inaturalist.org/observations/207839357	Plantae	Tracheophyta	Magnoliopsida	Malvales	Malvaceae	Theobroma	Theobroma cacao		SPECIES	Theobroma cacao L.	Theobroma cacao		PR		Mayagüez	PRESENT		28eb1a3f-1c15-4a95-931a-4af90ecb574d	18.165545	-67.147184	13670.0						2024-04-17T18:41:20	17	4	2024	3152205	3152205	HUMAN_OBSERVATION	iNaturalist	Observations	207839357		Steve Maldonado Silvestrini	2024-04-18T06:17:02	CC_BY_NC_4_0	slyyyyyyy_yr_	slyyyyyyy_yr_			2024-06-19T02:13:24.168Z	StillImage	COORDINATE_ROUNDED;CONTINENT_DERIVED_FROM_COORDINATES;TAXON_MATCH_TAXON_ID_IGNORED
4852820900	50c9509d-22c7-4a22-a47d-8c48425ef4a7	https://www.inaturalist.org/observations/207590395	Plantae	Tracheophyta	Magnoliopsida	Malvales	Malvaceae	Theobroma	Theobroma cacao		SPECIES	Theobroma cacao L.	Theobroma cacao		DM		Saint David	PRESENT		28eb1a3f-1c15-4a95-931a-4af90ecb574d	15.342803	-61.250678	49.0						2024-04-07T20:21	7	4	2024	3152205	3152205	HUMAN_OBSERVATION	iNaturalist	Observations	207590395		Barry Cottam	2024-04-16T15:40:48	CC_BY_4_0	Barry Cottam	Barry Cottam			2024-06-19T01:37:08.467Z	StillImage	COORDINATE_ROUNDED;CONTINENT_DERIVED_FROM_COORDINATES;TAXON_MATCH_TAXON_ID_IGNORED
4852597186	50c9509d-22c7-4a22-a47d-8c48425ef4a7	https://www.inaturalist.org/observations/211955970	Plantae	Tracheophyta	Magnoliopsida	Malvales	Malvaceae	Theobroma	Theobroma cacao		SPECIES	Theobroma cacao L.	Theobroma cacao		GT		Sacatepéquez	PRESENT		28eb1a3f-1c15-4a95-931a-4af90ecb574d	14.557347	-90.733908	35.0						2024-04-29T11:30	29	4	2024	3152205	3152205	HUMAN_OBSERVATION	iNaturalist	Observations	211955970		bugsforgen22	2024-04-29T23:42:55	CC_BY_NC_4_0	bugsforgen22	bugsforgen22			2024-06-19T01:36:42.058Z	StillImage	COORDINATE_ROUNDED;CONTINENT_DERIVED_FROM_COORDINATES;TAXON_MATCH_TAXON_ID_IGNORED
4852497540	50c9509d-22c7-4a22-a47d-8c48425ef4a7	https://www.inaturalist.org/observations/207720064	Plantae	Tracheophyta	Magnoliopsida	Malvales	Malvaceae	Theobroma	Theobroma cacao		SPECIES	Theobroma cacao L.	Theobroma cacao		SG		Central	PRESENT		28eb1a3f-1c15-4a95-931a-4af90ecb574d	1.318172	103.815918	40.0						2024-04-17T15:28:01	17	4	2024	3152205	3152205	HUMAN_OBSERVATION	iNaturalist	Observations	207720064		bambi_dont_give_in	2024-04-17T07:28:24	CC_BY_NC_4_0	bambi_dont_give_in	bambi_dont_give_in			2024-06-19T02:11:54.920Z	StillImage	COORDINATE_ROUNDED;CONTINENT_DERIVED_FROM_COORDINATES;TAXON_MATCH_TAXON_ID_IGNORED
4852298069	50c9509d-22c7-4a22-a47d-8c48425ef4a7	https://www.inaturalist.org/observations/211052362	Plantae	Tracheophyta	Magnoliopsida	Malvales	Malvaceae	Theobroma	Theobroma cacao		SPECIES	Theobroma cacao L.	Theobroma cacao		GF		Cayenne	PRESENT		28eb1a3f-1c15-4a95-931a-4af90ecb574d	4.901395	-52.270083	2.0						2024-04-28T11:15	28	4	2024	3152205	3152205	HUMAN_OBSERVATION	iNaturalist	Observations	211052362		anne-guillois	2024-04-28T19:39:36	CC_BY_NC_4_0	anne-guillois	anne-guillois			2024-06-19T02:10:25.179Z	StillImage	COORDINATE_ROUNDED;CONTINENT_DERIVED_FROM_COORDINATES;TAXON_MATCH_TAXON_ID_IGNORED
4852197133	50c9509d-22c7-4a22-a47d-8c48425ef4a7	https://www.inaturalist.org/observations/210109325	Plantae	Tracheophyta	Magnoliopsida	Malvales	Malvaceae	Theobroma	Theobroma cacao		SPECIES	Theobroma cacao L.	Theobroma cacao		SG		Central	PRESENT		28eb1a3f-1c15-4a95-931a-4af90ecb574d	1.31384	103.815913	1567.0						2024-04-27T18:01:52	27	4	2024	3152205	3152205	HUMAN_OBSERVATION	iNaturalist	Observations	210109325		hawkii	2024-04-27T12:35:33	CC_BY_NC_4_0	hawkii	hawkii			2024-06-19T02:13:27.753Z	StillImage	COORDINATE_ROUNDED;CONTINENT_DERIVED_FROM_COORDINATES;TAXON_MATCH_TAXON_ID_IGNORED
4852189893	50c9509d-22c7-4a22-a47d-8c48425ef4a7	https://www.inaturalist.org/observations/52343845	Plantae	Tracheophyta	Magnoliopsida	Malvales	Malvaceae	Theobroma	Theobroma cacao		SPECIES	Theobroma cacao L.	Theobroma cacao		GT		Petén	PRESENT		28eb1a3f-1c15-4a95-931a-4af90ecb574d	16.916203	-90.837999	263.0						2019-07-11	11	7	2019	3152205	3152205	HUMAN_OBSERVATION	iNaturalist	Observations	52343845		Saban-Sequén, E.A.	2020-07-08T07:39:28	CC_BY_4_0	Saban-Sequén, E.A.	Saban-Sequén, E.A.			2024-06-19T01:46:40.595Z	StillImage	COORDINATE_ROUNDED;CONTINENT_DERIVED_FROM_COORDINATES;TAXON_MATCH_TAXON_ID_IGNORED
4852139669	50c9509d-22c7-4a22-a47d-8c48425ef4a7	https://www.inaturalist.org/observations/207969637	Plantae	Tracheophyta	Magnoliopsida	Malvales	Malvaceae	Theobroma	Theobroma cacao		SPECIES	Theobroma cacao L.	Theobroma cacao		DO		Hato Mayor	PRESENT		28eb1a3f-1c15-4a95-931a-4af90ecb574d	19.040951	-69.445323	488.0						2024-03-17T14:50	17	3	2024	3152205	3152205	HUMAN_OBSERVATION	iNaturalist	Observations	207969637		Judith Allanson	2024-04-18T18:52:43	CC_BY_NC_4_0	Judith Allanson	Judith Allanson			2024-06-19T02:11:00.504Z	StillImage	COORDINATE_ROUNDED;CONTINENT_DERIVED_FROM_COORDINATES;TAXON_MATCH_TAXON_ID_IGNORED
4852032682	50c9509d-22c7-4a22-a47d-8c48425ef4a7	https://www.inaturalist.org/observations/208684944	Plantae	Tracheophyta	Magnoliopsida	Malvales	Malvaceae	Theobroma	Theobroma cacao		SPECIES	Theobroma cacao L.	Theobroma cacao		PG		Madang	PRESENT		28eb1a3f-1c15-4a95-931a-4af90ecb574d	-4.903554	145.782704	488.0						2010-03-16	16	3	2010	3152205	3152205	HUMAN_OBSERVATION	iNaturalist	Observations	208684944		Bryce van der Heide	2024-04-22T12:14:11	CC_BY_NC_4_0	Bryce van der Heide	Bryce van der Heide			2024-06-19T01:36:05.266Z	StillImage	COORDINATE_ROUNDED;CONTINENT_DERIVED_FROM_COORDINATES;TAXON_MATCH_TAXON_ID_IGNORED
4851934260	50c9509d-22c7-4a22-a47d-8c48425ef4a7	https://www.inaturalist.org/observations/208183753	Plantae	Tracheophyta	Magnoliopsida	Malvales	Malvaceae	Theobroma	Theobroma cacao		SPECIES	Theobroma cacao L.	Theobroma cacao		BR		São Paulo	PRESENT		28eb1a3f-1c15-4a95-931a-4af90ecb574d	-23.402603	-45.010942	26.0						2024-04-17T09:11:23	17	4	2024	3152205	3152205	HUMAN_OBSERVATION	iNaturalist	Observations	208183753		vitordematos12	2024-04-24T18:23:35	CC_BY_NC_4_0	Claudia Caliari	Claudia Caliari			2024-06-19T02:11:22.917Z	StillImage	COORDINATE_ROUNDED;CONTINENT_DERIVED_FROM_COORDINATES;TAXON_MATCH_TAXON_ID_IGNORED
4850326541	808d54a7-9884-4b1c-8112-39522fe004d4	4e02974d-ada0-43ab-b0de-f48eb74ddf5c	Plantae	Tracheophyta	Magnoliopsida	Malvales	Malvaceae	Theobroma	Theobroma cacao		SPECIES	Theobroma cacao L.	Theobroma cacao	L.	DM	Springfield Estate; Archbold Tropical Research Center. Imperial Highway. NNE of Roseau.	St. Paul Parish	PRESENT		b81636e9-2a0d-4020-a7a7-6e13f2721db1									1993-03-12	12	3	1993	3152205	3152205	PRESERVED_SPECIMEN	MU		000035131	6430			CC0_1_0		Horn, C.N.; Hill, S.R.			2024-06-11T07:22:12.526Z	StillImage	CONTINENT_DERIVED_FROM_COUNTRY;TAXON_MATCH_TAXON_ID_IGNORED;AMBIGUOUS_INSTITUTION
4849518144	46eb90e8-a067-4005-a320-3aa3f83fbe23	CELSIA:EIATOLUVIEJOTRAMO1:1091:LAV0056-00-2021:BgZATS_1:BgZATS_1-10:15	Plantae	Tracheophyta	Magnoliopsida	Malvales	Malvaceae	Theobroma	Theobroma cacao		SPECIES	Theobroma cacao L.	Theobroma cacao	L.	CO	Corregimiento Cruz del Beque, Cruz del Beque	Sucre	PRESENT		0fd86a13-3d0d-4d6e-b809-2811706f35d6	9.313329	-75.44756			117.0	0.0			2020-03-18	18	3	2020	3152205	3152205	HUMAN_OBSERVATION	Celsia Colombia S.A. E.S.P. (Celsia)						CC_BY_4_0					2024-04-26T20:10:03.669Z
4849506604	46eb90e8-a067-4005-a320-3aa3f83fbe23	CELSIA:EIATOLUVIEJOTRAMO1:1092:LAV0056-00-2021:BgZATS_1:BgZATS_1-10:16	Plantae	Tracheophyta	Magnoliopsida	Malvales	Malvaceae	Theobroma	Theobroma cacao		SPECIES	Theobroma cacao L.	Theobroma cacao	L.	CO	Corregimiento Cruz del Beque, Cruz del Beque	Sucre	PRESENT		0fd86a13-3d0d-4d6e-b809-2811706f35d6	9.313329	-75.44756			117.0	0.0			2020-03-18	18	3	2020	3152205	3152205	HUMAN_OBSERVATION	Celsia Colombia S.A. E.S.P. (Celsia)						CC_BY_4_0					2024-04-26T20:10:00.619Z
4849506454	46eb90e8-a067-4005-a320-3aa3f83fbe23	CELSIA:EIATOLUVIEJOTRAMO1:1088:LAV0056-00-2021:BgZATS_1:BgZATS_1-8:12	Plantae	Tracheophyta	Magnoliopsida	Malvales	Malvaceae	Theobroma	Theobroma cacao		SPECIES	Theobroma cacao L.	Theobroma cacao	L.	CO	Corregimiento Cruz del Beque, Cruz del Beque	Sucre	PRESENT		0fd86a13-3d0d-4d6e-b809-2811706f35d6	9.313329	-75.44756			117.0	0.0			2020-03-18	18	3	2020	3152205	3152205	HUMAN_OBSERVATION	Celsia Colombia S.A. E.S.P. (Celsia)						CC_BY_4_0					2024-04-26T20:10:00.590Z
4847522987	080f658b-eb76-45f8-81ef-acde948f5add	Parex:Boranda-Hidrobiologicos:816	Plantae	Tracheophyta	Magnoliopsida	Malvales	Malvaceae	Theobroma	Theobroma cacao		SPECIES	Theobroma cacao L.	Theobroma cacao	L.	CO	La Muzanda	Santander	PRESENT		dbc07e15-c05b-4781-9ec3-59d331a9a4d8	7.648339	-73.580628			69.0	0.0			2020-01-19	19	1	2020	3152205	3152205	HUMAN_OBSERVATION	Parex Resources (Colombia) AG Sucursal			816		2020-01-20T00:00:00	CC_BY_NC_4_0		MCS Consultoría y Monitoreo Ambiental S.A.S.			2024-04-22T14:29:58.304Z
4847522986	080f658b-eb76-45f8-81ef-acde948f5add	Parex:Boranda-Hidrobiologicos:817	Plantae	Tracheophyta	Magnoliopsida	Malvales	Malvaceae	Theobroma	Theobroma cacao		SPECIES	Theobroma cacao L.	Theobroma cacao	L.	CO	La Muzanda	Santander	PRESENT		dbc07e15-c05b-4781-9ec3-59d331a9a4d8	7.648339	-73.580628			69.0	0.0			2020-01-19	19	1	2020	3152205	3152205	HUMAN_OBSERVATION	Parex Resources (Colombia) AG Sucursal			817		2020-01-20T00:00:00	CC_BY_NC_4_0		MCS Consultoría y Monitoreo Ambiental S.A.S.			2024-04-22T14:29:58.304Z
4847253577	50c9509d-22c7-4a22-a47d-8c48425ef4a7	https://www.inaturalist.org/observations/207503952	Plantae	Tracheophyta	Magnoliopsida	Malvales	Malvaceae	Theobroma	Theobroma cacao		SPECIES	Theobroma cacao L.	Theobroma cacao		CO		Antioquia	PRESENT		28eb1a3f-1c15-4a95-931a-4af90ecb574d	6.271	-75.564							2024-03-19T20:25	19	3	2024	3152205	3152205	HUMAN_OBSERVATION	iNaturalist	Observations	207503952		alexisg12	2024-04-16T01:26:05	CC_BY_NC_4_0	alexisg12	alexisg12			2024-06-19T02:10:49.192Z	StillImage	CONTINENT_DERIVED_FROM_COORDINATES;TAXON_MATCH_TAXON_ID_IGNORED
4846986323	50c9509d-22c7-4a22-a47d-8c48425ef4a7	https://www.inaturalist.org/observations/19559270	Plantae	Tracheophyta	Magnoliopsida	Malvales	Malvaceae	Theobroma	Theobroma cacao		SPECIES	Theobroma cacao L.	Theobroma cacao		AS		Western	PRESENT		28eb1a3f-1c15-4a95-931a-4af90ecb574d	-14.332112	-170.773942	30.0						2019-01-03T09:16:27	3	1	2019	3152205	3152205	HUMAN_OBSERVATION	iNaturalist	Observations	19559270		Ben Hayden	2019-01-10T22:23:21	CC0_1_0	Ben Hayden	Ben Hayden			2024-06-19T01:02:12.421Z	StillImage	COORDINATE_ROUNDED;CONTINENT_DERIVED_FROM_COORDINATES;TAXON_MATCH_TAXON_ID_IGNORED
4846825287	50c9509d-22c7-4a22-a47d-8c48425ef4a7	https://www.inaturalist.org/observations/206704228	Plantae	Tracheophyta	Magnoliopsida	Malvales	Malvaceae	Theobroma	Theobroma cacao		SPECIES	Theobroma cacao L.	Theobroma cacao		CR		Heredia	PRESENT		28eb1a3f-1c15-4a95-931a-4af90ecb574d	10.430511	-84.008349	419.0						2023-09-05T06:42:50	5	9	2023	3152205	3152205	HUMAN_OBSERVATION	iNaturalist	Observations	206704228		Kathryn Dick	2024-04-12T00:17:14	CC_BY_NC_4_0	Kathryn Dick	Kathryn Dick			2024-06-19T02:13:09.523Z	StillImage	COORDINATE_ROUNDED;CONTINENT_DERIVED_FROM_COORDINATES;TAXON_MATCH_TAXON_ID_IGNORED
4846761365	50c9509d-22c7-4a22-a47d-8c48425ef4a7	https://www.inaturalist.org/observations/18510843	Plantae	Tracheophyta	Magnoliopsida	Malvales	Malvaceae	Theobroma	Theobroma cacao		SPECIES	Theobroma cacao L.	Theobroma cacao		AS		Western	PRESENT		28eb1a3f-1c15-4a95-931a-4af90ecb574d	-14.332042	-170.773942	10.0						2018-11-16T12:34:15	16	11	2018	3152205	3152205	HUMAN_OBSERVATION	iNaturalist	Observations	18510843		Ben Hayden	2018-11-20T03:41:44	CC0_1_0	Ben Hayden	Ben Hayden			2024-06-19T01:41:38.404Z	StillImage	COORDINATE_ROUNDED;CONTINENT_DERIVED_FROM_COORDINATES;TAXON_MATCH_TAXON_ID_IGNORED
4845813049	a3bc3361-5203-45eb-bdfd-4c4eb4c68bcd	1587d7e1d712afdcf35407008aedee60	Plantae	Tracheophyta	Magnoliopsida	Malvales	Malvaceae	Theobroma	Theobroma cacao		SPECIES	Theobroma cacao L.	Theobroma cacao	L., 1753	MX	PUEBLO: Yoloxóchitl; LOCALIDAD EXACTA: Paraje Barranca Pie de Niño. A 150 de la carretera a Arroyo Cumiapa, 3.12 km en línea recta al este de Yoloxóchitl. Parcela de Rodolfo Encarnación Nolasco.	Guerrero	PRESENT	5	ff90b050-c256-11db-b71b-b8a03c50a862	16.81995	-98.65762							2016-05-22	22	5	2016	3152205	3152205	PRESERVED_SPECIMEN	IBUNAM	MEXU	NO DISPONIBLE		R. de Santiago		CC_BY_4_0	Comisión Nacional para el Conocimiento y Uso de la Biodiversidad (CONABIO)	Kenia Velasco			2024-04-17T09:42:37.938Z		CONTINENT_DERIVED_FROM_COORDINATES;TAXON_MATCH_SCIENTIFIC_NAME_ID_IGNORED;TAXON_MATCH_TAXON_ID_IGNORED;TYPE_STATUS_INVALID;OCCURRENCE_STATUS_INFERRED_FROM_INDIVIDUAL_COUNT;INSTITUTION_MATCH_FUZZY;INSTITUTION_COLLECTION_MISMATCH
4845803619	a3bc3361-5203-45eb-bdfd-4c4eb4c68bcd	45605b0273f88cef95fe96070e8bf898	Plantae	Tracheophyta	Magnoliopsida	Malvales	Malvaceae	Theobroma	Theobroma cacao		SPECIES	Theobroma cacao L.	Theobroma cacao	L., 1753	MX	PUEBLO: Yoloxóchitl; LOCALIDAD EXACTA: Paraje Barranca Pie de Niño. A 150 de la carretera a Arroyo Cumiapa, 3.12 km en línea recta al este de Yoloxóchitl. Parcela de Rodolfo Encarnación Nolasco.	Guerrero	PRESENT	4	ff90b050-c256-11db-b71b-b8a03c50a862	16.81995	-98.65762							2016-05-22	22	5	2016	3152205	3152205	PRESERVED_SPECIMEN	IBUNAM	MEXU	NO DISPONIBLE		R. de Santiago		CC_BY_4_0	Comisión Nacional para el Conocimiento y Uso de la Biodiversidad (CONABIO)	Kenia Velasco			2024-04-17T09:42:36.927Z		CONTINENT_DERIVED_FROM_COORDINATES;TAXON_MATCH_SCIENTIFIC_NAME_ID_IGNORED;TAXON_MATCH_TAXON_ID_IGNORED;TYPE_STATUS_INVALID;OCCURRENCE_STATUS_INFERRED_FROM_INDIVIDUAL_COUNT;INSTITUTION_MATCH_FUZZY;INSTITUTION_COLLECTION_MISMATCH
4845795132	cc700cb3-878f-4144-9b28-744578b691b7	494e56d9c302cea6a402dd280bae1e9d	Plantae	Tracheophyta	Magnoliopsida	Malvales	Malvaceae	Theobroma	Theobroma cacao		SPECIES	Theobroma cacao L.	Theobroma cacao	L., 1753	MX	los Otates.	Michoacan de ocampo	PRESENT	3	ff90b050-c256-11db-b71b-b8a03c50a862	19.17	-101.83	1500.0						2021-08-28	28	8	2021	3152205	3152205	PRESERVED_SPECIMEN	FB-UMSNH	EBUM	ND; ND; ND		Pérez Valladares Cloe Xóchitl (Cloe X.)		CC_BY_4_0	Comisión Nacional para el Conocimiento y Uso de la Biodiversidad (CONABIO)	Pérez Valladares Cloe Xóchitl (Cloe X.)			2024-04-17T09:39:49.094Z		CONTINENT_DERIVED_FROM_COORDINATES;TAXON_MATCH_SCIENTIFIC_NAME_ID_IGNORED;TAXON_MATCH_TAXON_ID_IGNORED;TYPE_STATUS_INVALID;OCCURRENCE_STATUS_INFERRED_FROM_INDIVIDUAL_COUNT;INSTITUTION_MATCH_NONE
4845795065	cc700cb3-878f-4144-9b28-744578b691b7	bed3ffe09d62676e63a764d54ed434af	Plantae	Tracheophyta	Magnoliopsida	Malvales	Malvaceae	Theobroma	Theobroma cacao		SPECIES	Theobroma cacao L.	Theobroma cacao	L., 1753	MX	Nuevo Urecho.	Michoacan de ocampo	PRESENT	3	ff90b050-c256-11db-b71b-b8a03c50a862	19.16	-101.87	1500.0						2020-08-22	22	8	2020	3152205	3152205	PRESERVED_SPECIMEN	FB-UMSNH	EBUM	ND; ND; ND		Medina García Consuelo (C. Medina)		CC_BY_4_0	Comisión Nacional para el Conocimiento y Uso de la Biodiversidad (CONABIO)	Solis Sandoval Serafin (SOSS)			2024-04-17T09:39:49.080Z		CONTINENT_DERIVED_FROM_COORDINATES;TAXON_MATCH_SCIENTIFIC_NAME_ID_IGNORED;TAXON_MATCH_TAXON_ID_IGNORED;TYPE_STATUS_INVALID;OCCURRENCE_STATUS_INFERRED_FROM_INDIVIDUAL_COUNT;INSTITUTION_MATCH_NONE
4845795037	cc700cb3-878f-4144-9b28-744578b691b7	2238be2f7b94b649d4cacfa9fa8dd7db	Plantae	Tracheophyta	Magnoliopsida	Malvales	Malvaceae	Theobroma	Theobroma cacao		SPECIES	Theobroma cacao L.	Theobroma cacao	L., 1753	MX	Tepenahua.	Michoacan de ocampo	PRESENT	3	ff90b050-c256-11db-b71b-b8a03c50a862	19.17	-101.85	1500.0						2021-08-28	28	8	2021	3152205	3152205	PRESERVED_SPECIMEN	FB-UMSNH	EBUM	ND; ND; ND		Pérez Valladares Cloe Xóchitl (Cloe X.)		CC_BY_4_0	Comisión Nacional para el Conocimiento y Uso de la Biodiversidad (CONABIO)	Pérez Valladares Cloe Xóchitl (Cloe X.)			2024-04-17T09:39:49.075Z		CONTINENT_DERIVED_FROM_COORDINATES;TAXON_MATCH_SCIENTIFIC_NAME_ID_IGNORED;TAXON_MATCH_TAXON_ID_IGNORED;TYPE_STATUS_INVALID;OCCURRENCE_STATUS_INFERRED_FROM_INDIVIDUAL_COUNT;INSTITUTION_MATCH_NONE
4845794638	cc700cb3-878f-4144-9b28-744578b691b7	9fdb0172452e5d4b0bbd9511b7ded951	Plantae	Tracheophyta	Magnoliopsida	Malvales	Malvaceae	Theobroma	Theobroma cacao		SPECIES	Theobroma cacao L.	Theobroma cacao	L., 1753	MX	Manchon.	Michoacan de ocampo	PRESENT	3	ff90b050-c256-11db-b71b-b8a03c50a862	19.19776	-101.892399							2021-08-28	28	8	2021	3152205	3152205	PRESERVED_SPECIMEN	FB-UMSNH	EBUM	ND; ND; ND		Pérez Valladares Cloe Xóchitl (Cloe X.)		CC_BY_4_0	Comisión Nacional para el Conocimiento y Uso de la Biodiversidad (CONABIO)	Pérez Valladares Cloe Xóchitl (Cloe X.)			2024-04-17T09:39:48.989Z		COORDINATE_ROUNDED;CONTINENT_DERIVED_FROM_COORDINATES;TAXON_MATCH_SCIENTIFIC_NAME_ID_IGNORED;TAXON_MATCH_TAXON_ID_IGNORED;TYPE_STATUS_INVALID;OCCURRENCE_STATUS_INFERRED_FROM_INDIVIDUAL_COUNT;INSTITUTION_MATCH_NONE
4845794251	cc700cb3-878f-4144-9b28-744578b691b7	b91378292abc2a53d9dd0eff40d41a28	Plantae	Tracheophyta	Magnoliopsida	Malvales	Malvaceae	Theobroma	Theobroma cacao		SPECIES	Theobroma cacao L.	Theobroma cacao	L., 1753	MX	Nuevo Urecho.	Michoacan de ocampo	PRESENT	1	ff90b050-c256-11db-b71b-b8a03c50a862	19.17	-101.88	1500.0						2020-08-22	22	8	2020	3152205	3152205	PRESERVED_SPECIMEN	CNRG-INIFAP	CNRG	NO DISPONIBLE		Medina García Consuelo (C. Medina)		CC_BY_4_0	Comisión Nacional para el Conocimiento y Uso de la Biodiversidad (CONABIO)	Solis Sandoval Serafin (SOSS)			2024-04-17T09:39:48.914Z		CONTINENT_DERIVED_FROM_COORDINATES;TAXON_MATCH_SCIENTIFIC_NAME_ID_IGNORED;TAXON_MATCH_TAXON_ID_IGNORED;TYPE_STATUS_INVALID;OCCURRENCE_STATUS_INFERRED_FROM_INDIVIDUAL_COUNT;INSTITUTION_MATCH_NONE
4845793696	cc700cb3-878f-4144-9b28-744578b691b7	9c4e2bcf643d3bdf3dae673f46481335	Plantae	Tracheophyta	Magnoliopsida	Malvales	Malvaceae	Theobroma	Theobroma cacao		SPECIES	Theobroma cacao L.	Theobroma cacao	L., 1753	MX	Charapeo.	Michoacan de ocampo	PRESENT	1	ff90b050-c256-11db-b71b-b8a03c50a862	19.502022	-100.918059							2021-07-19	19	7	2021	3152205	3152205	HUMAN_OBSERVATION	COPANABIS	NO APLICA	NO APLICA		Pérez Valladares Cloe Xóchitl (Cloe X.)		CC_BY_4_0	Comisión Nacional para el Conocimiento y Uso de la Biodiversidad (CONABIO)	Pérez Valladares Cloe Xóchitl (Cloe X.)			2024-04-17T09:39:48.784Z		COORDINATE_ROUNDED;CONTINENT_DERIVED_FROM_COORDINATES;TAXON_MATCH_SCIENTIFIC_NAME_ID_IGNORED;TAXON_MATCH_TAXON_ID_IGNORED;TYPE_STATUS_INVALID;OCCURRENCE_STATUS_INFERRED_FROM_INDIVIDUAL_COUNT
4845793419	cc700cb3-878f-4144-9b28-744578b691b7	4468465b39fbfd3a60395fd788a3e592	Plantae	Tracheophyta	Magnoliopsida	Malvales	Malvaceae	Theobroma	Theobroma cacao		SPECIES	Theobroma cacao L.	Theobroma cacao	L., 1753	MX	Col. Enrique Ramírez.	Michoacan de ocampo	PRESENT	3	ff90b050-c256-11db-b71b-b8a03c50a862	19.169681	-101.872875							2021-08-28	28	8	2021	3152205	3152205	PRESERVED_SPECIMEN	FB-UMSNH	EBUM	ND; ND; ND		Pérez Valladares Cloe Xóchitl (Cloe X.)		CC_BY_4_0	Comisión Nacional para el Conocimiento y Uso de la Biodiversidad (CONABIO)	Pérez Valladares Cloe Xóchitl (Cloe X.)			2024-04-17T09:39:48.726Z		COORDINATE_ROUNDED;CONTINENT_DERIVED_FROM_COORDINATES;TAXON_MATCH_SCIENTIFIC_NAME_ID_IGNORED;TAXON_MATCH_TAXON_ID_IGNORED;TYPE_STATUS_INVALID;OCCURRENCE_STATUS_INFERRED_FROM_INDIVIDUAL_COUNT;INSTITUTION_MATCH_NONE
4845793367	cc700cb3-878f-4144-9b28-744578b691b7	2a29d75d93ecffd79f4f53fdc44d706f	Plantae	Tracheophyta	Magnoliopsida	Malvales	Malvaceae	Theobroma	Theobroma cacao		SPECIES	Theobroma cacao L.	Theobroma cacao	L., 1753	MX	Nuevo Urecho.	Michoacan de ocampo	PRESENT	1	ff90b050-c256-11db-b71b-b8a03c50a862	19.16	-101.87	1500.0						2020-08-22	22	8	2020	3152205	3152205	HUMAN_OBSERVATION	COPANABIS	NO APLICA	NO APLICA		Charre Medellín Juan Felipe (JFCM)		CC_BY_4_0	Comisión Nacional para el Conocimiento y Uso de la Biodiversidad (CONABIO)	Solis Sandoval Serafin (SOSS)			2024-04-17T09:39:48.714Z		CONTINENT_DERIVED_FROM_COORDINATES;TAXON_MATCH_SCIENTIFIC_NAME_ID_IGNORED;TAXON_MATCH_TAXON_ID_IGNORED;TYPE_STATUS_INVALID;OCCURRENCE_STATUS_INFERRED_FROM_INDIVIDUAL_COUNT
4845792834	cc700cb3-878f-4144-9b28-744578b691b7	002399383cf6eed10086eab427f3aea4	Plantae	Tracheophyta	Magnoliopsida	Malvales	Malvaceae	Theobroma	Theobroma cacao		SPECIES	Theobroma cacao L.	Theobroma cacao	L., 1753	MX	Tepenahua.	Michoacan de ocampo	PRESENT	3	ff90b050-c256-11db-b71b-b8a03c50a862	19.17	-101.85	1500.0						2021-08-28	28	8	2021	3152205	3152205	PRESERVED_SPECIMEN	FB-UMSNH	EBUM	ND; ND; ND		Pérez Valladares Cloe Xóchitl (Cloe X.)		CC_BY_4_0	Comisión Nacional para el Conocimiento y Uso de la Biodiversidad (CONABIO)	Pérez Valladares Cloe Xóchitl (Cloe X.)			2024-04-17T09:39:48.595Z		CONTINENT_DERIVED_FROM_COORDINATES;TAXON_MATCH_SCIENTIFIC_NAME_ID_IGNORED;TAXON_MATCH_TAXON_ID_IGNORED;TYPE_STATUS_INVALID;OCCURRENCE_STATUS_INFERRED_FROM_INDIVIDUAL_COUNT;INSTITUTION_MATCH_NONE
4845792626	cc700cb3-878f-4144-9b28-744578b691b7	05696fe11458c681fb3a986c55367191	Plantae	Tracheophyta	Magnoliopsida	Malvales	Malvaceae	Theobroma	Theobroma cacao		SPECIES	Theobroma cacao L.	Theobroma cacao	L., 1753	MX	Copuyo.	Michoacan de ocampo	PRESENT	1	ff90b050-c256-11db-b71b-b8a03c50a862	19.5	-100.93	1500.0						2021-07-29	29	7	2021	3152205	3152205	HUMAN_OBSERVATION	COPANABIS	NO APLICA	NO APLICA		Pérez Valladares Cloe Xóchitl (Cloe X.)		CC_BY_4_0	Comisión Nacional para el Conocimiento y Uso de la Biodiversidad (CONABIO)	Pérez Valladares Cloe Xóchitl (Cloe X.)			2024-04-17T09:39:48.510Z		CONTINENT_DERIVED_FROM_COORDINATES;TAXON_MATCH_SCIENTIFIC_NAME_ID_IGNORED;TAXON_MATCH_TAXON_ID_IGNORED;TYPE_STATUS_INVALID;OCCURRENCE_STATUS_INFERRED_FROM_INDIVIDUAL_COUNT
4845792565	cc700cb3-878f-4144-9b28-744578b691b7	4ccba3b5ca717fad4777b96190e885e7	Plantae	Tracheophyta	Magnoliopsida	Malvales	Malvaceae	Theobroma	Theobroma cacao		SPECIES	Theobroma cacao L.	Theobroma cacao	L., 1753	MX	Manchon.	Michoacan de ocampo	PRESENT	3	ff90b050-c256-11db-b71b-b8a03c50a862	19.197593	-101.892587							2021-08-28	28	8	2021	3152205	3152205	PRESERVED_SPECIMEN	FB-UMSNH	EBUM	ND; ND; ND		Pérez Valladares Cloe Xóchitl (Cloe X.)		CC_BY_4_0	Comisión Nacional para el Conocimiento y Uso de la Biodiversidad (CONABIO)	Pérez Valladares Cloe Xóchitl (Cloe X.)			2024-04-17T09:39:48.496Z		COORDINATE_ROUNDED;CONTINENT_DERIVED_FROM_COORDINATES;TAXON_MATCH_SCIENTIFIC_NAME_ID_IGNORED;TAXON_MATCH_TAXON_ID_IGNORED;TYPE_STATUS_INVALID;OCCURRENCE_STATUS_INFERRED_FROM_INDIVIDUAL_COUNT;INSTITUTION_MATCH_NONE
4845792387	cc700cb3-878f-4144-9b28-744578b691b7	9be09f8f1fffa1cdea65fe514e12c7d5	Plantae	Tracheophyta	Magnoliopsida	Malvales	Malvaceae	Theobroma	Theobroma cacao		SPECIES	Theobroma cacao L.	Theobroma cacao	L., 1753	MX	Nuevo Urecho.	Michoacan de ocampo	PRESENT	1	ff90b050-c256-11db-b71b-b8a03c50a862	19.16	-101.87	1500.0						2020-08-22	22	8	2020	3152205	3152205	HUMAN_OBSERVATION	COPANABIS	NO APLICA	NO APLICA		Charre Medellín Juan Felipe (JFCM)		CC_BY_4_0	Comisión Nacional para el Conocimiento y Uso de la Biodiversidad (CONABIO)	Solis Sandoval Serafin (SOSS)			2024-04-17T09:39:48.171Z		CONTINENT_DERIVED_FROM_COORDINATES;TAXON_MATCH_SCIENTIFIC_NAME_ID_IGNORED;TAXON_MATCH_TAXON_ID_IGNORED;TYPE_STATUS_INVALID;OCCURRENCE_STATUS_INFERRED_FROM_INDIVIDUAL_COUNT
47855921	833db434-f762-11e1-a439-00145eb45e9a	AAU-Herbarium-L.P.Kvist40618	Plantae	Tracheophyta	Magnoliopsida	Malvales	Malvaceae	Theobroma	Theobroma cacao		SPECIES	Theobroma cacao L.	Theobroma cacao L.		EC	In the Colorado community "Congoma Grande" at km. 23 on the Santa Domingo - Puerto Limón road. Farmland.	Pichincha	PRESENT		8e1a97a0-3ca8-11d9-8439-b8a03c50a862	-0.35	-79.366	2000.0		100.0	0.0			1982-07-13	13	7	1982	3152205	3152205	PRESERVED_SPECIMEN	AU	AAU	L.P.Kvist40618				CC_BY_4_0		L.P. Kvist			2024-01-25T09:56:45.192Z		GEODETIC_DATUM_ASSUMED_WGS84;INSTITUTION_MATCH_FUZZY;COLLECTION_MATCH_FUZZY
47855918	833db434-f762-11e1-a439-00145eb45e9a	AAU-Herbarium-L.P.Kvist40460	Plantae	Tracheophyta	Magnoliopsida	Malvales	Malvaceae	Theobroma	Theobroma cacao		SPECIES	Theobroma cacao L.	Theobroma cacao L.		EC	Río Cayapa. Zapallo Grande. Farmland close to the village.	Esmeraldas	PRESENT		8e1a97a0-3ca8-11d9-8439-b8a03c50a862	0.8	-78.9	2000.0		100.0	0.0			1982-07-01	1	7	1982	3152205	3152205	PRESERVED_SPECIMEN	AU	AAU	L.P.Kvist40460				CC_BY_4_0		L.P. Kvist			2024-01-25T09:56:52.678Z		GEODETIC_DATUM_ASSUMED_WGS84;INSTITUTION_MATCH_FUZZY;COLLECTION_MATCH_FUZZY
47855887	833db434-f762-11e1-a439-00145eb45e9a	AAU-Herbarium-L.B.Holm-Nielsen5	Plantae	Tracheophyta	Magnoliopsida	Malvales	Malvaceae	Theobroma	Theobroma cacao		SPECIES	Theobroma cacao L.	Theobroma cacao L.		EC	Hacieñda Piedad, Balzar.	Guayas	PRESENT		8e1a97a0-3ca8-11d9-8439-b8a03c50a862	-1.333	-79.9	2000.0						1968-05-16	16	5	1968	3152205	3152205	PRESERVED_SPECIMEN	AU	AAU	L.B.Holm-Nielsen5				CC_BY_4_0		L.B. Holm-Nielsen			2024-01-25T09:56:47.553Z		GEODETIC_DATUM_ASSUMED_WGS84;INSTITUTION_MATCH_FUZZY;COLLECTION_MATCH_FUZZY
47855709	833db434-f762-11e1-a439-00145eb45e9a	AAU-Herbarium-L.B.Holm-Nielsen21579	Plantae	Tracheophyta	Magnoliopsida	Malvales	Malvaceae	Theobroma	Theobroma cacao		SPECIES	Theobroma cacao L.	Theobroma cacao L.		EC	Río Aguarico. S of the river at Cuyabeno. Rain forest.	Napo	PRESENT		8e1a97a0-3ca8-11d9-8439-b8a03c50a862	-0.283	-75.883	2000.0		200.0	0.0			1980-02-20	20	2	1980	3152205	3152205	PRESERVED_SPECIMEN	AU	AAU	L.B.Holm-Nielsen21579		Cristobal, C.L. (CTES), 2003.		CC_BY_4_0		L.B. Holm-Nielsen			2024-01-25T09:56:48.983Z		GEODETIC_DATUM_ASSUMED_WGS84;INSTITUTION_MATCH_FUZZY;COLLECTION_MATCH_FUZZY
47855583	833db434-f762-11e1-a439-00145eb45e9a	AAU-Herbarium-J.Korning58672	Plantae	Tracheophyta	Magnoliopsida	Malvales	Malvaceae	Theobroma	Theobroma cacao		SPECIES	Theobroma cacao L.	Theobroma cacao L.		EC	"Añangu, NW corner of the ""Parque Nacional Yasuní"". Undisturbed forest in the surroundings of the SEF terra firme line and KTH hectar plot."	Napo	PRESENT		8e1a97a0-3ca8-11d9-8439-b8a03c50a862	-0.55	-76.366	2000.0		310.0	50.0			1985-04-15	15	4	1985	3152205	3152205	PRESERVED_SPECIMEN	AU	AAU	J.Korning58672		K.Thomsen 1985		CC_BY_4_0		J. Korning			2024-01-25T09:56:53.473Z		GEODETIC_DATUM_ASSUMED_WGS84;INSTITUTION_MATCH_FUZZY;COLLECTION_MATCH_FUZZY
47855578	833db434-f762-11e1-a439-00145eb45e9a	AAU-Herbarium-J.Korning47480	Plantae	Tracheophyta	Magnoliopsida	Malvales	Malvaceae	Theobroma	Theobroma cacao		SPECIES	Theobroma cacao L.	Theobroma cacao L.		EC	"Añangu, NW corner of the ""Parque Nacional Yasuní"". Undisturbed forest in the surroundings of the SEF terra firme line and KTH hectar plot. "	Napo	PRESENT		8e1a97a0-3ca8-11d9-8439-b8a03c50a862	-0.55	-76.366	2000.0		310.0	50.0			1986-02-08	8	2	1986	3152205	3152205	PRESERVED_SPECIMEN	AU	AAU	J.Korning47480		K.Thomsen 1986		CC_BY_4_0		J. Korning			2024-01-25T09:56:53.232Z		GEODETIC_DATUM_ASSUMED_WGS84;INSTITUTION_MATCH_FUZZY;COLLECTION_MATCH_FUZZY
47855508	833db434-f762-11e1-a439-00145eb45e9a	AAU-Herbarium-J.E.Lawesson39362	Plantae	Tracheophyta	Magnoliopsida	Malvales	Malvaceae	Theobroma	Theobroma cacao		SPECIES	Theobroma cacao L.	Theobroma cacao L.		EC	Añangu, Río Napo. Trail from CEPE buildings eastward, along waterpipe. Primary rain forest. Terra firme.	Napo	PRESENT		8e1a97a0-3ca8-11d9-8439-b8a03c50a862	-0.516	-76.383	2000.0		300.0	0.0			1983-03-06	6	3	1983	3152205	3152205	PRESERVED_SPECIMEN	AU	AAU	J.E.Lawesson39362		K. Thomsen, 1985		CC_BY_4_0		J.E. Lawesson			2024-01-25T09:56:56.596Z		GEODETIC_DATUM_ASSUMED_WGS84;INSTITUTION_MATCH_FUZZY;COLLECTION_MATCH_FUZZY
47855504	833db434-f762-11e1-a439-00145eb45e9a	AAU-Herbarium-J.Brandbyge32830	Plantae	Tracheophyta	Magnoliopsida	Malvales	Malvaceae	Theobroma	Theobroma cacao		SPECIES	Theobroma cacao L.	Theobroma cacao L.		EC	San Pablo de los Secoyas. Cultivated and semicultivated areas in and near the village.	Napo	PRESENT		8e1a97a0-3ca8-11d9-8439-b8a03c50a862	-0.25	-76.35	2000.0		300.0	0.0			1980-08-13	13	8	1980	3152205	3152205	PRESERVED_SPECIMEN	AU	AAU	J.Brandbyge32830		Cristobal, C. (CTES), 2003.		CC_BY_4_0		J. Brandbyge			2024-01-25T09:56:56.208Z		GEODETIC_DATUM_ASSUMED_WGS84;INSTITUTION_MATCH_FUZZY;COLLECTION_MATCH_FUZZY
47855476	833db434-f762-11e1-a439-00145eb45e9a	AAU-Herbarium-J.Brandbyge30390	Plantae	Tracheophyta	Magnoliopsida	Malvales	Malvaceae	Theobroma	Theobroma cacao		SPECIES	Theobroma cacao L.	Theobroma cacao L.		EC	Lake Lago Agrio. Forest on the banks of the lake.	Napo	PRESENT		8e1a97a0-3ca8-11d9-8439-b8a03c50a862	0.116	-76.916	2000.0		250.0	0.0			1980-04-01	1	4	1980	3152205	3152205	PRESERVED_SPECIMEN	AU	AAU	J.Brandbyge30390		Cristobal, C.L. (CTES), 2003.		CC_BY_4_0		J. Brandbyge			2024-01-25T09:56:46.949Z		GEODETIC_DATUM_ASSUMED_WGS84;INSTITUTION_MATCH_FUZZY;COLLECTION_MATCH_FUZZY
47855343	833db434-f762-11e1-a439-00145eb45e9a	AAU-Herbarium-H.Balslev4616	Plantae	Tracheophyta	Magnoliopsida	Malvales	Malvaceae	Theobroma	Theobroma cacao		SPECIES	Theobroma cacao L.	Theobroma cacao L.		EC	Comuna San José de Payamino at Río Payamino 4-5 hours upstream from Coca in motor cano. Tropical rain forest and old gardens. Information: Silverio Jipa (33 years, married, 4 kids) and others from the community.	Napo	PRESENT		8e1a97a0-3ca8-11d9-8439-b8a03c50a862	-0.5	-77.3	2000.0		300.0	0.0			1983-12-04	4	12	1983	3152205	3152205	PRESERVED_SPECIMEN	AU	AAU	H.Balslev4616				CC_BY_4_0		H. Balslev			2024-01-25T09:56:40.755Z		GEODETIC_DATUM_ASSUMED_WGS84;INSTITUTION_MATCH_FUZZY;COLLECTION_MATCH_FUZZY
47855341	833db434-f762-11e1-a439-00145eb45e9a	AAU-Herbarium-H.Balslev4357	Plantae	Tracheophyta	Magnoliopsida	Malvales	Malvaceae	Theobroma	Theobroma cacao		SPECIES	Theobroma cacao L.	Theobroma cacao L.		EC	Río Cuyabeno below inlet of Río Tarapui, Pto. Bolivar, in garden of Victoriano Criollo. Native indian garden in tropical rain forest.	Napo	PRESENT		8e1a97a0-3ca8-11d9-8439-b8a03c50a862	-1.083	-76.166	2000.0		230.0	0.0			1983-07-28	28	7	1983	3152205	3152205	PRESERVED_SPECIMEN	AU	AAU	H.Balslev4357				CC_BY_4_0		H. Balslev			2024-01-25T09:56:50.568Z		GEODETIC_DATUM_ASSUMED_WGS84;INSTITUTION_MATCH_FUZZY;COLLECTION_MATCH_FUZZY
47855296	833db434-f762-11e1-a439-00145eb45e9a	AAU-Herbarium-E.Asanza32935	Plantae	Tracheophyta	Magnoliopsida	Malvales	Malvaceae	Theobroma	Theobroma cacao		SPECIES	Theobroma cacao L.	Theobroma cacao L.		EC	San Pablo de los Secoyas. Disturbed primary forest near the village.	Napo	PRESENT		8e1a97a0-3ca8-11d9-8439-b8a03c50a862	-0.25	-76.35	2000.0		300.0	0.0			1980-08-19	19	8	1980	3152205	3152205	PRESERVED_SPECIMEN	AU	AAU	E.Asanza32935		Cristobal, C. (CTES), 2003.		CC_BY_4_0		E. Asanza			2024-01-25T09:56:41.482Z		GEODETIC_DATUM_ASSUMED_WGS84;INSTITUTION_MATCH_FUZZY;COLLECTION_MATCH_FUZZY
46084220	848182d0-f762-11e1-a439-00145eb45e9a		Plantae	Tracheophyta	Magnoliopsida	Malvales	Malvaceae	Theobroma	Theobroma cacao	cacao	SUBSPECIES	Theobroma cacao subsp. cacao	Theobroma cacao	Theobroma cacao L.	CR	R.I. Guaymí	Puntarenas	PRESENT		036cdc50-e7f5-11d9-9a0e-b8a03c50a862	8.83	-83.09			800.0	100.0			2002-11-06	6	11	2002	7096017	3152205	PRESERVED_SPECIMEN	Museo Nacional de Costa Rica (MNCR)	Herbario Nacional de Costa Rica (CR)	239688		Frances, Anne		CC_BY_4_0		Frances, Anne			2024-06-03T06:26:00.033Z		GEODETIC_DATUM_ASSUMED_WGS84;CONTINENT_DERIVED_FROM_COORDINATES;RECORDED_DATE_INVALID;INSTITUTION_MATCH_NONE
46084219	848182d0-f762-11e1-a439-00145eb45e9a		Plantae	Tracheophyta	Magnoliopsida	Malvales	Malvaceae	Theobroma	Theobroma cacao	cacao	SUBSPECIES	Theobroma cacao subsp. cacao	Theobroma cacao	Theobroma cacao L.	CR	Las Vegas.	Puntarenas	PRESENT		036cdc50-e7f5-11d9-9a0e-b8a03c50a862	8.84	-83.1			800.0	100.0			2002-10-26	26	10	2002	7096017	3152205	PRESERVED_SPECIMEN	Museo Nacional de Costa Rica (MNCR)	Herbario Nacional de Costa Rica (CR)	239684		Frances, Anne		CC_BY_4_0		Frances, Anne			2024-06-03T06:26:00.467Z		GEODETIC_DATUM_ASSUMED_WGS84;CONTINENT_DERIVED_FROM_COORDINATES;RECORDED_DATE_INVALID;INSTITUTION_MATCH_NONE
46084218	848182d0-f762-11e1-a439-00145eb45e9a		Plantae	Tracheophyta	Magnoliopsida	Malvales	Malvaceae	Theobroma	Theobroma cacao	cacao	SUBSPECIES	Theobroma cacao subsp. cacao	Theobroma cacao	Theobroma cacao L.	CR	Las Vegas.	Puntarenas	PRESENT		036cdc50-e7f5-11d9-9a0e-b8a03c50a862	8.85	-83.1			800.0	100.0			2002-10-17	17	10	2002	7096017	3152205	PRESERVED_SPECIMEN	Museo Nacional de Costa Rica (MNCR)	Herbario Nacional de Costa Rica (CR)	239683		Frances, Anne		CC_BY_4_0		Frances, Anne			2024-06-03T06:25:58.207Z		GEODETIC_DATUM_ASSUMED_WGS84;CONTINENT_DERIVED_FROM_COORDINATES;RECORDED_DATE_INVALID;INSTITUTION_MATCH_NONE
46084187	848182d0-f762-11e1-a439-00145eb45e9a		Plantae	Tracheophyta	Magnoliopsida	Malvales	Malvaceae	Theobroma	Theobroma cacao	cacao	SUBSPECIES	Theobroma cacao subsp. cacao	Theobroma cacao	Theobroma cacao L.	CR	P. N. Guanacaste Cultivated. Wafer Bay.	Puntarenas	PRESENT		036cdc50-e7f5-11d9-9a0e-b8a03c50a862	5.53	-87.05			0.0	0.0			2002-01-23	23	1	2002	7096017	3152205	PRESERVED_SPECIMEN	Museo Nacional de Costa Rica (MNCR)	Herbario Nacional de Costa Rica (CR)	231097				CC_BY_4_0		Trusty, Jennifer			2024-06-03T06:25:59.613Z		GEODETIC_DATUM_ASSUMED_WGS84;CONTINENT_DERIVED_FROM_COORDINATES;RECORDED_DATE_INVALID;INSTITUTION_MATCH_NONE
46083911	848182d0-f762-11e1-a439-00145eb45e9a		Plantae	Tracheophyta	Magnoliopsida	Malvales	Malvaceae	Theobroma	Theobroma cacao	cacao	SUBSPECIES	Theobroma cacao subsp. cacao	Theobroma cacao	Theobroma cacao L.	CR	Península de Osa, Aguabuena, 3.5 km W of Rincón. Four-hectare permanent sample plot 1km N of BOSCOSA station in well-drained, undulating terrain with slopes of 15 - 35º. Tall primary forest with many palms and large lianas. Characteristic species: Ir	Puntarenas	PRESENT		036cdc50-e7f5-11d9-9a0e-b8a03c50a862	8.71	-83.51			350.0	0.0							7096017	3152205	PRESERVED_SPECIMEN	Museo Nacional de Costa Rica (MNCR)	Herbario Nacional de Costa Rica (CR)	179243		Thomsen, Karsten		CC_BY_4_0		Thomsen, Karsten			2024-06-03T06:25:58.304Z		GEODETIC_DATUM_ASSUMED_WGS84;CONTINENT_DERIVED_FROM_COORDINATES;RECORDED_DATE_INVALID;INSTITUTION_MATCH_NONE
46083907	848182d0-f762-11e1-a439-00145eb45e9a		Plantae	Tracheophyta	Magnoliopsida	Malvales	Malvaceae	Theobroma	Theobroma cacao	cacao	SUBSPECIES	Theobroma cacao subsp. cacao	Theobroma cacao	Theobroma cacao L.	CR	Península de Osa, Aguabuena, 3.5 km W of Rincón. Four-hectare permanent sample plot 1km N of BOSCOSA station in well-drained, undulating terrain with slopes of 15 - 35º. Tall primary forest with many palms and large lianas. Characteristic species: Ir	Puntarenas	PRESENT		036cdc50-e7f5-11d9-9a0e-b8a03c50a862	8.71	-83.51			350.0	0.0							7096017	3152205	PRESERVED_SPECIMEN	Museo Nacional de Costa Rica (MNCR)	Herbario Nacional de Costa Rica (CR)	179218		Thomsen, Karsten		CC_BY_4_0		Thomsen, Karsten			2024-06-03T06:26:00.599Z		GEODETIC_DATUM_ASSUMED_WGS84;CONTINENT_DERIVED_FROM_COORDINATES;RECORDED_DATE_INVALID;INSTITUTION_MATCH_NONE
46083316	848182d0-f762-11e1-a439-00145eb45e9a		Plantae	Tracheophyta	Magnoliopsida	Malvales	Malvaceae	Theobroma	Theobroma cacao	cacao	SUBSPECIES	Theobroma cacao subsp. cacao	Theobroma cacao	Theobroma cacao L.	CR	Selected from the Atlantic Zone of Costa Rica, but possibly originated in Trinidad. Classed as Amelonado . Trinitario. . La Tirimbina	Heredia	PRESENT		036cdc50-e7f5-11d9-9a0e-b8a03c50a862	0.0	0.0			220.0	0.0			1989-03-02	2	3	1989	7096017	3152205	PRESERVED_SPECIMEN	Museo Nacional de Costa Rica (MNCR)	Herbario Nacional de Costa Rica (CR)	140764				CC_BY_4_0		Hunter, J. Robert			2024-06-03T06:25:59.047Z		ZERO_COORDINATE;GEODETIC_DATUM_ASSUMED_WGS84;COUNTRY_COORDINATE_MISMATCH;RECORDED_DATE_INVALID;INSTITUTION_MATCH_NONE
46083313	848182d0-f762-11e1-a439-00145eb45e9a		Plantae	Tracheophyta	Magnoliopsida	Malvales	Malvaceae	Theobroma	Theobroma cacao	cacao	SUBSPECIES	Theobroma cacao subsp. cacao	Theobroma cacao	Theobroma cacao L.	CR	Selected by Pound from the Upper amazon area of Perú. La Tirimbina	Heredia	PRESENT		036cdc50-e7f5-11d9-9a0e-b8a03c50a862	0.0	0.0			220.0	0.0			1989-03-02	2	3	1989	7096017	3152205	PRESERVED_SPECIMEN	Museo Nacional de Costa Rica (MNCR)	Herbario Nacional de Costa Rica (CR)	140729				CC_BY_4_0		Hunter, J. Robert			2024-06-03T06:25:59.604Z		ZERO_COORDINATE;GEODETIC_DATUM_ASSUMED_WGS84;COUNTRY_COORDINATE_MISMATCH;RECORDED_DATE_INVALID;INSTITUTION_MATCH_NONE
46083312	848182d0-f762-11e1-a439-00145eb45e9a		Plantae	Tracheophyta	Magnoliopsida	Malvales	Malvaceae	Theobroma	Theobroma cacao	cacao	SUBSPECIES	Theobroma cacao subsp. cacao	Theobroma cacao	Theobroma cacao L.	CR	Originally selected from the Atlantic Zone of Costa Rica. La Tirimbina	Heredia	PRESENT		036cdc50-e7f5-11d9-9a0e-b8a03c50a862	0.0	0.0			220.0	0.0			1989-03-02	2	3	1989	7096017	3152205	PRESERVED_SPECIMEN	Museo Nacional de Costa Rica (MNCR)	Herbario Nacional de Costa Rica (CR)	140724				CC_BY_4_0		Hunter, J. Robert			2024-06-03T06:26:00.596Z		ZERO_COORDINATE;GEODETIC_DATUM_ASSUMED_WGS84;COUNTRY_COORDINATE_MISMATCH;RECORDED_DATE_INVALID;INSTITUTION_MATCH_NONE
46083303	848182d0-f762-11e1-a439-00145eb45e9a		Plantae	Tracheophyta	Magnoliopsida	Malvales	Malvaceae	Theobroma	Theobroma cacao	cacao	SUBSPECIES	Theobroma cacao subsp. cacao	Theobroma cacao	Theobroma cacao L.	CR	P.N. Tortuguero Estación Cuatro Esquinas. 400 m al Este de la casa - estación.	Limón	PRESENT		036cdc50-e7f5-11d9-9a0e-b8a03c50a862	10.51	-83.5			0.0	0.0			1987-11-28	28	11	1987	7096017	3152205	PRESERVED_SPECIMEN	Museo Nacional de Costa Rica (MNCR)	Herbario Nacional de Costa Rica (CR)	139206		Robles, Rafael		CC_BY_4_0		Robles, Rafael			2024-06-03T06:26:00.596Z		GEODETIC_DATUM_ASSUMED_WGS84;CONTINENT_DERIVED_FROM_COORDINATES;RECORDED_DATE_INVALID;INSTITUTION_MATCH_NONE
46083253	848182d0-f762-11e1-a439-00145eb45e9a		Plantae	Tracheophyta	Magnoliopsida	Malvales	Malvaceae	Theobroma	Theobroma cacao	cacao	SUBSPECIES	Theobroma cacao subsp. cacao	Theobroma cacao	Theobroma cacao L.	CR	P.N. Carara Western part of Montañas Jamaica. Ca. 3 km NE of Bijagual de Turrubares.	San José	PRESENT		036cdc50-e7f5-11d9-9a0e-b8a03c50a862	9.75	-84.55			550.0	0.0			1985-08-07	7	8	1985	7096017	3152205	PRESERVED_SPECIMEN	Museo Nacional de Costa Rica (MNCR)	Herbario Nacional de Costa Rica (CR)	133338		Grayum, Michael		CC_BY_4_0		Grayum, Michael			2024-06-03T06:25:59.047Z		GEODETIC_DATUM_ASSUMED_WGS84;CONTINENT_DERIVED_FROM_COORDINATES;RECORDED_DATE_INVALID;INSTITUTION_MATCH_NONE
46083251	848182d0-f762-11e1-a439-00145eb45e9a		Plantae	Tracheophyta	Magnoliopsida	Malvales	Malvaceae	Theobroma	Theobroma cacao	cacao	SUBSPECIES	Theobroma cacao subsp. cacao	Theobroma cacao	Theobroma cacao L.	CR	P.N. Carara Western part of Montañas Jamaica. Ca. 3 km NE of Bijagual de Turrubares.	San José	PRESENT		036cdc50-e7f5-11d9-9a0e-b8a03c50a862	9.75	-84.55			550.0	0.0			1985-08-07	7	8	1985	7096017	3152205	PRESERVED_SPECIMEN	Museo Nacional de Costa Rica (MNCR)	Herbario Nacional de Costa Rica (CR)	133337		Grayum, Michael		CC_BY_4_0		Grayum, Michael			2024-06-03T06:26:00.603Z		GEODETIC_DATUM_ASSUMED_WGS84;CONTINENT_DERIVED_FROM_COORDINATES;RECORDED_DATE_INVALID;INSTITUTION_MATCH_NONE
46083205	848182d0-f762-11e1-a439-00145eb45e9a		Plantae	Tracheophyta	Magnoliopsida	Malvales	Malvaceae	Theobroma	Theobroma cacao	cacao	SUBSPECIES	Theobroma cacao subsp. cacao	Theobroma cacao	Theobroma cacao L.	MX	Ocosingo. asentamiento sinaí, sobre la carretera Palenque - Bonampak.	Chiapas	PRESENT		036cdc50-e7f5-11d9-9a0e-b8a03c50a862	0.0	0.0			0.0	0.0			1982-06-25	25	6	1982	7096017	3152205	PRESERVED_SPECIMEN	Museo Nacional de Costa Rica (MNCR)	Herbario Nacional de Costa Rica (CR)	126445				CC_BY_4_0		León, Jorge			2024-06-03T06:25:59.604Z		ZERO_COORDINATE;GEODETIC_DATUM_ASSUMED_WGS84;COUNTRY_COORDINATE_MISMATCH;RECORDED_DATE_INVALID;INSTITUTION_MATCH_NONE
46083079	848182d0-f762-11e1-a439-00145eb45e9a		Plantae	Tracheophyta	Magnoliopsida	Malvales	Malvaceae	Theobroma	Theobroma cacao	cacao	SUBSPECIES	Theobroma cacao subsp. cacao	Theobroma cacao	Theobroma cacao L.	CR	Range of hills ca. 2 km S of Manzanillo de Talamanca, E of Quebrada Hone Wark. (lower slopes)	Limón	PRESENT		036cdc50-e7f5-11d9-9a0e-b8a03c50a862	9.61	-82.65			40.0	0.0			1984-11-04	4	11	1984	7096017	3152205	PRESERVED_SPECIMEN	Museo Nacional de Costa Rica (MNCR)	Herbario Nacional de Costa Rica (CR)	110697		Grayum, Michael		CC_BY_4_0		Grayum, Michael			2024-06-03T06:26:00.594Z		GEODETIC_DATUM_ASSUMED_WGS84;CONTINENT_DERIVED_FROM_COORDINATES;RECORDED_DATE_INVALID;INSTITUTION_MATCH_NONE
46082958	848182d0-f762-11e1-a439-00145eb45e9a		Plantae	Tracheophyta	Magnoliopsida	Malvales	Malvaceae	Theobroma	Theobroma cacao	cacao	SUBSPECIES	Theobroma cacao subsp. cacao	Theobroma cacao	Theobroma cacao L.	CR	Río Segundo de Alajuela. Finca José Ma. Arias.	Alajuela	PRESENT		036cdc50-e7f5-11d9-9a0e-b8a03c50a862	0.0	0.0			0.0	0.0			1980-11		11	1980	7096017	3152205	PRESERVED_SPECIMEN	Museo Nacional de Costa Rica (MNCR)	Herbario Nacional de Costa Rica (CR)	93718				CC_BY_4_0		Hernández José			2024-06-03T06:25:58.298Z		ZERO_COORDINATE;GEODETIC_DATUM_ASSUMED_WGS84;COUNTRY_COORDINATE_MISMATCH;RECORDED_DATE_INVALID;INSTITUTION_MATCH_NONE
46082937	848182d0-f762-11e1-a439-00145eb45e9a		Plantae	Tracheophyta	Magnoliopsida	Malvales	Malvaceae	Theobroma	Theobroma cacao	cacao	SUBSPECIES	Theobroma cacao subsp. cacao	Theobroma cacao	Theobroma cacao L.	CR	Evergreen premontane wet and tropical moist forest formations, secondary formations, and cocoa plantations 1 to 3 km north of Bribri, Río Sixaola drainage.	Limón	PRESENT		036cdc50-e7f5-11d9-9a0e-b8a03c50a862	9.63	-82.83			110.0	90.0			1978-09-10	10	9	1978	7096017	3152205	PRESERVED_SPECIMEN	Museo Nacional de Costa Rica (MNCR)	Herbario Nacional de Costa Rica (CR)	87864				CC_BY_4_0		Burger, William			2024-06-03T06:26:00.602Z		GEODETIC_DATUM_ASSUMED_WGS84;CONTINENT_DERIVED_FROM_COORDINATES;RECORDED_DATE_INVALID;INSTITUTION_MATCH_NONE
46082936	848182d0-f762-11e1-a439-00145eb45e9a		Plantae	Tracheophyta	Magnoliopsida	Malvales	Malvaceae	Theobroma	Theobroma cacao	cacao	SUBSPECIES	Theobroma cacao subsp. cacao	Theobroma cacao	Theobroma cacao L.	CR	Original forest near the Río Puerto Viejo, about 2 km, upstream from the confluence with Río Sarapiquí. Formely " finca La Selva" of L.R. Holdrige.	Heredia	PRESENT		036cdc50-e7f5-11d9-9a0e-b8a03c50a862	10.43	-84.0			100.0	0.0			1968-06-17	17	6	1968	7096017	3152205	PRESERVED_SPECIMEN	Museo Nacional de Costa Rica (MNCR)	Herbario Nacional de Costa Rica (CR)	87862		Morales, Juan Francisco		CC_BY_4_0		Burger, William			2024-06-03T06:25:59.601Z		GEODETIC_DATUM_ASSUMED_WGS84;CONTINENT_DERIVED_FROM_COORDINATES;RECORDED_DATE_INVALID;INSTITUTION_MATCH_NONE
46082690	848182d0-f762-11e1-a439-00145eb45e9a		Plantae	Tracheophyta	Magnoliopsida	Malvales	Malvaceae	Theobroma	Theobroma cacao	cacao	SUBSPECIES	Theobroma cacao subsp. cacao	Theobroma cacao	Theobroma cacao L.	CR	Punta Burica. Creciendo en zona aledaña a río en posición de indígenas Guaymíes.	Puntarenas	PRESENT		036cdc50-e7f5-11d9-9a0e-b8a03c50a862	0.0	0.0			0.0	0.0			1979-08-03	3	8	1979	7096017	3152205	PRESERVED_SPECIMEN	Museo Nacional de Costa Rica (MNCR)	Herbario Nacional de Costa Rica (CR)	77126				CC_BY_4_0		Ocampo, Rafael A.			2024-06-03T06:25:57.254Z		ZERO_COORDINATE;GEODETIC_DATUM_ASSUMED_WGS84;COUNTRY_COORDINATE_MISMATCH;RECORDED_DATE_INVALID;INSTITUTION_MATCH_NONE
46082647	848182d0-f762-11e1-a439-00145eb45e9a		Plantae	Tracheophyta	Magnoliopsida	Malvales	Malvaceae	Theobroma	Theobroma cacao	cacao	SUBSPECIES	Theobroma cacao subsp. cacao	Theobroma cacao	Theobroma cacao L.	CR	Instituto.	Cartago	PRESENT		036cdc50-e7f5-11d9-9a0e-b8a03c50a862	0.0	0.0			600.0	0.0							7096017	3152205	PRESERVED_SPECIMEN	Museo Nacional de Costa Rica (MNCR)	Herbario Nacional de Costa Rica (CR)	76355				CC_BY_4_0		León, Jorge			2024-06-03T06:26:00.592Z		ZERO_COORDINATE;GEODETIC_DATUM_ASSUMED_WGS84;COUNTRY_COORDINATE_MISMATCH;RECORDED_DATE_INVALID;INSTITUTION_MATCH_NONE
46082643	848182d0-f762-11e1-a439-00145eb45e9a		Plantae	Tracheophyta	Magnoliopsida	Malvales	Malvaceae	Theobroma	Theobroma cacao	cacao	SUBSPECIES	Theobroma cacao subsp. cacao	Theobroma cacao	Theobroma cacao L.	CR		Guanacaste	PRESENT		036cdc50-e7f5-11d9-9a0e-b8a03c50a862	0.0	0.0			0.0	0.0			1949-06		6	1949	7096017	3152205	PRESERVED_SPECIMEN	Museo Nacional de Costa Rica (MNCR)	Herbario Nacional de Costa Rica (CR)	76354				CC_BY_4_0		López, J.R			2024-06-03T06:25:58.199Z		ZERO_COORDINATE;GEODETIC_DATUM_ASSUMED_WGS84;COUNTRY_COORDINATE_MISMATCH;RECORDED_DATE_INVALID;INSTITUTION_MATCH_NONE
46082634	848182d0-f762-11e1-a439-00145eb45e9a		Plantae	Tracheophyta	Magnoliopsida	Malvales	Malvaceae	Theobroma	Theobroma cacao	cacao	SUBSPECIES	Theobroma cacao subsp. cacao	Theobroma cacao	Theobroma cacao L.	CR	Pedernal.	Guanacaste	PRESENT		036cdc50-e7f5-11d9-9a0e-b8a03c50a862	0.0	0.0			100.0	0.0			1954-01		1	1954	7096017	3152205	PRESERVED_SPECIMEN	Museo Nacional de Costa Rica (MNCR)	Herbario Nacional de Costa Rica (CR)	76353				CC_BY_4_0		León, Jorge			2024-06-03T06:25:58.199Z		ZERO_COORDINATE;GEODETIC_DATUM_ASSUMED_WGS84;COUNTRY_COORDINATE_MISMATCH;RECORDED_DATE_INVALID;INSTITUTION_MATCH_NONE
4608258502	22b97c7f-64d8-4f15-b558-fd695a2c3c2d	Herbolario_05778	Plantae	Tracheophyta	Magnoliopsida	Malvales	Malvaceae	Theobroma	Theobroma cacao		SPECIES	Theobroma cacao L.	Theobroma cacao L.	L.	PH	Jaro	Leyte	PRESENT		750a8724-fa66-4c27-b645-bd58ac5ee010	11.176	124.752											3152205	3152205	MATERIAL_CITATION							CC_BY_NC_4_0					2024-04-16T05:19:30.543Z		TAXON_MATCH_SCIENTIFIC_NAME_ID_IGNORED;TAXON_MATCH_TAXON_ID_IGNORED
4608258500	22b97c7f-64d8-4f15-b558-fd695a2c3c2d	Herbolario_05779	Plantae	Tracheophyta	Magnoliopsida	Malvales	Malvaceae	Theobroma	Theobroma cacao		SPECIES	Theobroma cacao L.	Theobroma cacao L.	L.	PH	Jaro	Leyte	PRESENT		750a8724-fa66-4c27-b645-bd58ac5ee010	11.176	124.752											3152205	3152205	MATERIAL_CITATION							CC_BY_NC_4_0					2024-04-16T05:19:30.542Z		TAXON_MATCH_SCIENTIFIC_NAME_ID_IGNORED;TAXON_MATCH_TAXON_ID_IGNORED
4608257040	22b97c7f-64d8-4f15-b558-fd695a2c3c2d	Herbolario_02238	Plantae	Tracheophyta	Magnoliopsida	Malvales	Malvaceae	Theobroma	Theobroma cacao		SPECIES	Theobroma cacao L.	Theobroma cacao L.	L.	PH	Mt. Manuggal	Cebu	PRESENT		750a8724-fa66-4c27-b645-bd58ac5ee010	10.439	123.813											3152205	3152205	MATERIAL_CITATION							CC_BY_NC_4_0					2024-04-16T05:19:30.053Z		TAXON_MATCH_SCIENTIFIC_NAME_ID_IGNORED;TAXON_MATCH_TAXON_ID_IGNORED
4608257023	22b97c7f-64d8-4f15-b558-fd695a2c3c2d	Herbolario_02239	Plantae	Tracheophyta	Magnoliopsida	Malvales	Malvaceae	Theobroma	Theobroma cacao		SPECIES	Theobroma cacao L.	Theobroma cacao L.	L.	PH	Mt. Manuggal	Cebu	PRESENT		750a8724-fa66-4c27-b645-bd58ac5ee010	10.439	123.813											3152205	3152205	MATERIAL_CITATION							CC_BY_NC_4_0					2024-04-16T05:19:30.050Z		TAXON_MATCH_SCIENTIFIC_NAME_ID_IGNORED;TAXON_MATCH_TAXON_ID_IGNORED
4608255904	22b97c7f-64d8-4f15-b558-fd695a2c3c2d	Herbolario_00399	Plantae	Tracheophyta	Magnoliopsida	Malvales	Malvaceae	Theobroma	Theobroma cacao		SPECIES	Theobroma cacao L.	Theobroma cacao L.	L.	PH	Ozamis City	Misamis Occidental	PRESENT		750a8724-fa66-4c27-b645-bd58ac5ee010	8.162	123.774	30.0						2013/2014				3152205	3152205	MATERIAL_CITATION							CC_BY_NC_4_0					2024-04-16T05:19:29.567Z		TAXON_MATCH_SCIENTIFIC_NAME_ID_IGNORED;TAXON_MATCH_TAXON_ID_IGNORED
4608255475	22b97c7f-64d8-4f15-b558-fd695a2c3c2d	Herbolario_12056	Plantae	Tracheophyta	Magnoliopsida	Malvales	Malvaceae	Theobroma	Theobroma cacao		SPECIES	Theobroma cacao L.	Theobroma cacao L.	L.	PH		South Cotabato	PRESENT		750a8724-fa66-4c27-b645-bd58ac5ee010	6.252	125.001											3152205	3152205	MATERIAL_CITATION							CC_BY_NC_4_0					2024-04-16T05:19:29.431Z		TAXON_MATCH_SCIENTIFIC_NAME_ID_IGNORED;TAXON_MATCH_TAXON_ID_IGNORED
4608255474	22b97c7f-64d8-4f15-b558-fd695a2c3c2d	Herbolario_12055	Plantae	Tracheophyta	Magnoliopsida	Malvales	Malvaceae	Theobroma	Theobroma cacao		SPECIES	Theobroma cacao L.	Theobroma cacao L.	L.	PH	San Jose	Dinagat Island	PRESENT		750a8724-fa66-4c27-b645-bd58ac5ee010	10.008	125.57											3152205	3152205	MATERIAL_CITATION							CC_BY_NC_4_0					2024-04-16T05:19:29.426Z		TAXON_MATCH_SCIENTIFIC_NAME_ID_IGNORED;TAXON_MATCH_TAXON_ID_IGNORED
4608255472	22b97c7f-64d8-4f15-b558-fd695a2c3c2d	Herbolario_12054	Plantae	Tracheophyta	Magnoliopsida	Malvales	Malvaceae	Theobroma	Theobroma cacao		SPECIES	Theobroma cacao L.	Theobroma cacao L.	L.	PH	Bubong	Lanao del Sur	PRESENT		750a8724-fa66-4c27-b645-bd58ac5ee010	6.252	124.349											3152205	3152205	MATERIAL_CITATION							CC_BY_NC_4_0					2024-04-16T05:19:29.425Z		TAXON_MATCH_SCIENTIFIC_NAME_ID_IGNORED;TAXON_MATCH_TAXON_ID_IGNORED
4608255429	22b97c7f-64d8-4f15-b558-fd695a2c3c2d	Herbolario_13394	Plantae	Tracheophyta	Magnoliopsida	Malvales	Malvaceae	Theobroma	Theobroma cacao		SPECIES	Theobroma cacao L.	Theobroma cacao L.	L.	PH	Paitan	Oriental Mindoro	PRESENT		750a8724-fa66-4c27-b645-bd58ac5ee010	13.188	121.066											3152205	3152205	MATERIAL_CITATION							CC_BY_NC_4_0					2024-04-16T05:19:29.415Z		TAXON_MATCH_SCIENTIFIC_NAME_ID_IGNORED;TAXON_MATCH_TAXON_ID_IGNORED
4608255116	22b97c7f-64d8-4f15-b558-fd695a2c3c2d	Herbolario_01358	Plantae	Tracheophyta	Magnoliopsida	Malvales	Malvaceae	Theobroma	Theobroma cacao		SPECIES	Theobroma cacao L.	Theobroma cacao L.	L.	PH	Bayabas	Benguet	PRESENT		750a8724-fa66-4c27-b645-bd58ac5ee010	16.628	120.736											3152205	3152205	MATERIAL_CITATION							CC_BY_NC_4_0					2024-04-16T05:19:29.319Z		TAXON_MATCH_SCIENTIFIC_NAME_ID_IGNORED;TAXON_MATCH_TAXON_ID_IGNORED
4608255094	22b97c7f-64d8-4f15-b558-fd695a2c3c2d	Herbolario_01359	Plantae	Tracheophyta	Magnoliopsida	Malvales	Malvaceae	Theobroma	Theobroma cacao		SPECIES	Theobroma cacao L.	Theobroma cacao L.	L.	PH	Bayabas	Benguet	PRESENT		750a8724-fa66-4c27-b645-bd58ac5ee010	16.628	120.736											3152205	3152205	MATERIAL_CITATION							CC_BY_NC_4_0					2024-04-16T05:19:29.312Z		TAXON_MATCH_SCIENTIFIC_NAME_ID_IGNORED;TAXON_MATCH_TAXON_ID_IGNORED
4608254586	22b97c7f-64d8-4f15-b558-fd695a2c3c2d	Herbolario_02747	Plantae	Tracheophyta	Magnoliopsida	Malvales	Malvaceae	Theobroma	Theobroma cacao		SPECIES	Theobroma cacao L.	Theobroma cacao L.	L.	PH	Igcawalagan	Antique	PRESENT		750a8724-fa66-4c27-b645-bd58ac5ee010	10.517	122.0											3152205	3152205	MATERIAL_CITATION							CC_BY_NC_4_0					2024-04-16T05:19:29.023Z		TAXON_MATCH_SCIENTIFIC_NAME_ID_IGNORED;TAXON_MATCH_TAXON_ID_IGNORED
46082543	848182d0-f762-11e1-a439-00145eb45e9a		Plantae	Tracheophyta	Magnoliopsida	Malvales	Malvaceae	Theobroma	Theobroma cacao	cacao	SUBSPECIES	Theobroma cacao subsp. cacao	Theobroma cacao	Theobroma cacao L.	CR	Abrojas.	Puntarenas	PRESENT		036cdc50-e7f5-11d9-9a0e-b8a03c50a862	0.0	0.0			0.0	0.0			1979-11-08	8	11	1979	7096017	3152205	PRESERVED_SPECIMEN	Museo Nacional de Costa Rica (MNCR)	Herbario Nacional de Costa Rica (CR)	73609				CC_BY_4_0		Ocampo, Rafael A.			2024-06-03T06:25:58.297Z		ZERO_COORDINATE;GEODETIC_DATUM_ASSUMED_WGS84;COUNTRY_COORDINATE_MISMATCH;RECORDED_DATE_INVALID;INSTITUTION_MATCH_NONE
4608252990	22b97c7f-64d8-4f15-b558-fd695a2c3c2d	Herbolario_00400	Plantae	Tracheophyta	Magnoliopsida	Malvales	Malvaceae	Theobroma	Theobroma cacao		SPECIES	Theobroma cacao L.	Theobroma cacao L.	L.	PH	Ozamis City	Misamis Occidental	PRESENT		750a8724-fa66-4c27-b645-bd58ac5ee010	8.162	123.774	30.0						2013/2014				3152205	3152205	MATERIAL_CITATION							CC_BY_NC_4_0					2024-04-16T05:19:28.286Z		TAXON_MATCH_SCIENTIFIC_NAME_ID_IGNORED;TAXON_MATCH_TAXON_ID_IGNORED
4608252989	22b97c7f-64d8-4f15-b558-fd695a2c3c2d	Herbolario_00401	Plantae	Tracheophyta	Magnoliopsida	Malvales	Malvaceae	Theobroma	Theobroma cacao		SPECIES	Theobroma cacao L.	Theobroma cacao L.	L.	PH	Ozamis City	Misamis Occidental	PRESENT		750a8724-fa66-4c27-b645-bd58ac5ee010	8.162	123.774	30.0						2013/2014				3152205	3152205	MATERIAL_CITATION							CC_BY_NC_4_0					2024-04-16T05:19:28.284Z		TAXON_MATCH_SCIENTIFIC_NAME_ID_IGNORED;TAXON_MATCH_TAXON_ID_IGNORED
4608252899	22b97c7f-64d8-4f15-b558-fd695a2c3c2d	Herbolario_01932	Plantae	Tracheophyta	Magnoliopsida	Malvales	Malvaceae	Theobroma	Theobroma cacao		SPECIES	Theobroma cacao L.	Theobroma cacao L.	L.	PH	Malinao	Albay	PRESENT		750a8724-fa66-4c27-b645-bd58ac5ee010	13.381	123.64							2016			2016	3152205	3152205	MATERIAL_CITATION							CC_BY_NC_4_0					2024-04-16T05:19:28.252Z		TAXON_MATCH_SCIENTIFIC_NAME_ID_IGNORED;TAXON_MATCH_TAXON_ID_IGNORED
4608252892	22b97c7f-64d8-4f15-b558-fd695a2c3c2d	Herbolario_01933	Plantae	Tracheophyta	Magnoliopsida	Malvales	Malvaceae	Theobroma	Theobroma cacao		SPECIES	Theobroma cacao L.	Theobroma cacao L.	L.	PH	Malinao	Albay	PRESENT		750a8724-fa66-4c27-b645-bd58ac5ee010	13.381	123.64							2016			2016	3152205	3152205	MATERIAL_CITATION							CC_BY_NC_4_0					2024-04-16T05:19:28.249Z		TAXON_MATCH_SCIENTIFIC_NAME_ID_IGNORED;TAXON_MATCH_TAXON_ID_IGNORED
4608252556	22b97c7f-64d8-4f15-b558-fd695a2c3c2d	Herbolario_00526	Plantae	Tracheophyta	Magnoliopsida	Malvales	Malvaceae	Theobroma	Theobroma cacao		SPECIES	Theobroma cacao L.	Theobroma cacao L.	L.	PH	Cebu Island	Cebu	PRESENT		750a8724-fa66-4c27-b645-bd58ac5ee010	10.419	123.869							2011/2012				3152205	3152205	MATERIAL_CITATION							CC_BY_NC_4_0					2024-04-16T05:19:28.050Z		TAXON_MATCH_SCIENTIFIC_NAME_ID_IGNORED;TAXON_MATCH_TAXON_ID_IGNORED
4608251968	22b97c7f-64d8-4f15-b558-fd695a2c3c2d	Herbolario_09651	Plantae	Tracheophyta	Magnoliopsida	Malvales	Malvaceae	Theobroma	Theobroma cacao		SPECIES	Theobroma cacao L.	Theobroma cacao L.	L.	PH		Zamboanga del Norte	PRESENT		750a8724-fa66-4c27-b645-bd58ac5ee010	8.389	123.169											3152205	3152205	MATERIAL_CITATION							CC_BY_NC_4_0					2024-04-16T05:19:27.729Z		TAXON_MATCH_SCIENTIFIC_NAME_ID_IGNORED;TAXON_MATCH_TAXON_ID_IGNORED
4608251961	22b97c7f-64d8-4f15-b558-fd695a2c3c2d	Herbolario_09654	Plantae	Tracheophyta	Magnoliopsida	Malvales	Malvaceae	Theobroma	Theobroma cacao		SPECIES	Theobroma cacao L.	Theobroma cacao L.	L.	PH		Zamboanga del Norte	PRESENT		750a8724-fa66-4c27-b645-bd58ac5ee010	8.389	123.169											3152205	3152205	MATERIAL_CITATION							CC_BY_NC_4_0					2024-04-16T05:19:27.725Z		TAXON_MATCH_SCIENTIFIC_NAME_ID_IGNORED;TAXON_MATCH_TAXON_ID_IGNORED
4608251959	22b97c7f-64d8-4f15-b558-fd695a2c3c2d	Herbolario_09655	Plantae	Tracheophyta	Magnoliopsida	Malvales	Malvaceae	Theobroma	Theobroma cacao		SPECIES	Theobroma cacao L.	Theobroma cacao L.	L.	PH		Zamboanga del Norte	PRESENT		750a8724-fa66-4c27-b645-bd58ac5ee010	8.389	123.169											3152205	3152205	MATERIAL_CITATION							CC_BY_NC_4_0					2024-04-16T05:19:27.726Z		TAXON_MATCH_SCIENTIFIC_NAME_ID_IGNORED;TAXON_MATCH_TAXON_ID_IGNORED
4608251956	22b97c7f-64d8-4f15-b558-fd695a2c3c2d	Herbolario_09652	Plantae	Tracheophyta	Magnoliopsida	Malvales	Malvaceae	Theobroma	Theobroma cacao		SPECIES	Theobroma cacao L.	Theobroma cacao L.	L.	PH		Zamboanga del Norte	PRESENT		750a8724-fa66-4c27-b645-bd58ac5ee010	8.389	123.169											3152205	3152205	MATERIAL_CITATION							CC_BY_NC_4_0					2024-04-16T05:19:27.724Z		TAXON_MATCH_SCIENTIFIC_NAME_ID_IGNORED;TAXON_MATCH_TAXON_ID_IGNORED
4608251952	22b97c7f-64d8-4f15-b558-fd695a2c3c2d	Herbolario_09653	Plantae	Tracheophyta	Magnoliopsida	Malvales	Malvaceae	Theobroma	Theobroma cacao		SPECIES	Theobroma cacao L.	Theobroma cacao L.	L.	PH		Zamboanga del Norte	PRESENT		750a8724-fa66-4c27-b645-bd58ac5ee010	8.389	123.169											3152205	3152205	MATERIAL_CITATION							CC_BY_NC_4_0					2024-04-16T05:19:27.718Z		TAXON_MATCH_SCIENTIFIC_NAME_ID_IGNORED;TAXON_MATCH_TAXON_ID_IGNORED
4608251949	22b97c7f-64d8-4f15-b558-fd695a2c3c2d	Herbolario_09658	Plantae	Tracheophyta	Magnoliopsida	Malvales	Malvaceae	Theobroma	Theobroma cacao		SPECIES	Theobroma cacao L.	Theobroma cacao L.	L.	PH		Zamboanga del Norte	PRESENT		750a8724-fa66-4c27-b645-bd58ac5ee010	8.389	123.169											3152205	3152205	MATERIAL_CITATION							CC_BY_NC_4_0					2024-04-16T05:19:27.719Z		TAXON_MATCH_SCIENTIFIC_NAME_ID_IGNORED;TAXON_MATCH_TAXON_ID_IGNORED
4608251947	22b97c7f-64d8-4f15-b558-fd695a2c3c2d	Herbolario_09659	Plantae	Tracheophyta	Magnoliopsida	Malvales	Malvaceae	Theobroma	Theobroma cacao		SPECIES	Theobroma cacao L.	Theobroma cacao L.	L.	PH		Zamboanga del Norte	PRESENT		750a8724-fa66-4c27-b645-bd58ac5ee010	8.389	123.169											3152205	3152205	MATERIAL_CITATION							CC_BY_NC_4_0					2024-04-16T05:19:27.720Z		TAXON_MATCH_SCIENTIFIC_NAME_ID_IGNORED;TAXON_MATCH_TAXON_ID_IGNORED
4608251944	22b97c7f-64d8-4f15-b558-fd695a2c3c2d	Herbolario_09656	Plantae	Tracheophyta	Magnoliopsida	Malvales	Malvaceae	Theobroma	Theobroma cacao		SPECIES	Theobroma cacao L.	Theobroma cacao L.	L.	PH		Zamboanga del Norte	PRESENT		750a8724-fa66-4c27-b645-bd58ac5ee010	8.389	123.169											3152205	3152205	MATERIAL_CITATION							CC_BY_NC_4_0					2024-04-16T05:19:27.720Z		TAXON_MATCH_SCIENTIFIC_NAME_ID_IGNORED;TAXON_MATCH_TAXON_ID_IGNORED
4608251943	22b97c7f-64d8-4f15-b558-fd695a2c3c2d	Herbolario_09657	Plantae	Tracheophyta	Magnoliopsida	Malvales	Malvaceae	Theobroma	Theobroma cacao		SPECIES	Theobroma cacao L.	Theobroma cacao L.	L.	PH		Zamboanga del Norte	PRESENT		750a8724-fa66-4c27-b645-bd58ac5ee010	8.389	123.169											3152205	3152205	MATERIAL_CITATION							CC_BY_NC_4_0					2024-04-16T05:19:27.716Z		TAXON_MATCH_SCIENTIFIC_NAME_ID_IGNORED;TAXON_MATCH_TAXON_ID_IGNORED
4608251838	22b97c7f-64d8-4f15-b558-fd695a2c3c2d	Herbolario_09661	Plantae	Tracheophyta	Magnoliopsida	Malvales	Malvaceae	Theobroma	Theobroma cacao		SPECIES	Theobroma cacao L.	Theobroma cacao L.	L.	PH		Zamboanga del Norte	PRESENT		750a8724-fa66-4c27-b645-bd58ac5ee010	8.389	123.169											3152205	3152205	MATERIAL_CITATION							CC_BY_NC_4_0					2024-04-16T05:19:27.647Z		TAXON_MATCH_SCIENTIFIC_NAME_ID_IGNORED;TAXON_MATCH_TAXON_ID_IGNORED
4608251835	22b97c7f-64d8-4f15-b558-fd695a2c3c2d	Herbolario_09662	Plantae	Tracheophyta	Magnoliopsida	Malvales	Malvaceae	Theobroma	Theobroma cacao		SPECIES	Theobroma cacao L.	Theobroma cacao L.	L.	PH		Zamboanga del Norte	PRESENT		750a8724-fa66-4c27-b645-bd58ac5ee010	8.389	123.169											3152205	3152205	MATERIAL_CITATION							CC_BY_NC_4_0					2024-04-16T05:19:27.649Z		TAXON_MATCH_SCIENTIFIC_NAME_ID_IGNORED;TAXON_MATCH_TAXON_ID_IGNORED
4608251833	22b97c7f-64d8-4f15-b558-fd695a2c3c2d	Herbolario_09660	Plantae	Tracheophyta	Magnoliopsida	Malvales	Malvaceae	Theobroma	Theobroma cacao		SPECIES	Theobroma cacao L.	Theobroma cacao L.	L.	PH		Zamboanga del Norte	PRESENT		750a8724-fa66-4c27-b645-bd58ac5ee010	8.389	123.169											3152205	3152205	MATERIAL_CITATION							CC_BY_NC_4_0					2024-04-16T05:19:27.645Z		TAXON_MATCH_SCIENTIFIC_NAME_ID_IGNORED;TAXON_MATCH_TAXON_ID_IGNORED
4608251818	22b97c7f-64d8-4f15-b558-fd695a2c3c2d	Herbolario_09663	Plantae	Tracheophyta	Magnoliopsida	Malvales	Malvaceae	Theobroma	Theobroma cacao		SPECIES	Theobroma cacao L.	Theobroma cacao L.	L.	PH		Zamboanga del Norte	PRESENT		750a8724-fa66-4c27-b645-bd58ac5ee010	8.389	123.169											3152205	3152205	MATERIAL_CITATION							CC_BY_NC_4_0					2024-04-16T05:19:27.641Z		TAXON_MATCH_SCIENTIFIC_NAME_ID_IGNORED;TAXON_MATCH_TAXON_ID_IGNORED
4608251815	22b97c7f-64d8-4f15-b558-fd695a2c3c2d	Herbolario_09664	Plantae	Tracheophyta	Magnoliopsida	Malvales	Malvaceae	Theobroma	Theobroma cacao		SPECIES	Theobroma cacao L.	Theobroma cacao L.	L.	PH		Zamboanga del Norte	PRESENT		750a8724-fa66-4c27-b645-bd58ac5ee010	8.389	123.169											3152205	3152205	MATERIAL_CITATION							CC_BY_NC_4_0					2024-04-16T05:19:27.640Z		TAXON_MATCH_SCIENTIFIC_NAME_ID_IGNORED;TAXON_MATCH_TAXON_ID_IGNORED
4608251313	22b97c7f-64d8-4f15-b558-fd695a2c3c2d	Herbolario_00905	Plantae	Tracheophyta	Magnoliopsida	Malvales	Malvaceae	Theobroma	Theobroma cacao		SPECIES	Theobroma cacao L.	Theobroma cacao L.	L.	PH	Prosperidad	Agusan del Sur	PRESENT		750a8724-fa66-4c27-b645-bd58ac5ee010	8.576	125.889							2013/2014				3152205	3152205	MATERIAL_CITATION							CC_BY_NC_4_0					2024-04-16T05:19:27.214Z		TAXON_MATCH_SCIENTIFIC_NAME_ID_IGNORED;TAXON_MATCH_TAXON_ID_IGNORED
4608251255	22b97c7f-64d8-4f15-b558-fd695a2c3c2d	Herbolario_00903	Plantae	Tracheophyta	Magnoliopsida	Malvales	Malvaceae	Theobroma	Theobroma cacao		SPECIES	Theobroma cacao L.	Theobroma cacao L.	L.	PH	Prosperidad	Agusan del Sur	PRESENT		750a8724-fa66-4c27-b645-bd58ac5ee010	8.576	125.889							2013/2014				3152205	3152205	MATERIAL_CITATION							CC_BY_NC_4_0					2024-04-16T05:19:27.178Z		TAXON_MATCH_SCIENTIFIC_NAME_ID_IGNORED;TAXON_MATCH_TAXON_ID_IGNORED
4608251254	22b97c7f-64d8-4f15-b558-fd695a2c3c2d	Herbolario_00904	Plantae	Tracheophyta	Magnoliopsida	Malvales	Malvaceae	Theobroma	Theobroma cacao		SPECIES	Theobroma cacao L.	Theobroma cacao L.	L.	PH	Prosperidad	Agusan del Sur	PRESENT		750a8724-fa66-4c27-b645-bd58ac5ee010	8.576	125.889							2013/2014				3152205	3152205	MATERIAL_CITATION							CC_BY_NC_4_0					2024-04-16T05:19:27.178Z		TAXON_MATCH_SCIENTIFIC_NAME_ID_IGNORED;TAXON_MATCH_TAXON_ID_IGNORED
4608251253	22b97c7f-64d8-4f15-b558-fd695a2c3c2d	Herbolario_00901	Plantae	Tracheophyta	Magnoliopsida	Malvales	Malvaceae	Theobroma	Theobroma cacao		SPECIES	Theobroma cacao L.	Theobroma cacao L.	L.	PH	Prosperidad	Agusan del Sur	PRESENT		750a8724-fa66-4c27-b645-bd58ac5ee010	8.576	125.889							2013/2014				3152205	3152205	MATERIAL_CITATION							CC_BY_NC_4_0					2024-04-16T05:19:27.176Z		TAXON_MATCH_SCIENTIFIC_NAME_ID_IGNORED;TAXON_MATCH_TAXON_ID_IGNORED
4608251252	22b97c7f-64d8-4f15-b558-fd695a2c3c2d	Herbolario_00902	Plantae	Tracheophyta	Magnoliopsida	Malvales	Malvaceae	Theobroma	Theobroma cacao		SPECIES	Theobroma cacao L.	Theobroma cacao L.	L.	PH	Prosperidad	Agusan del Sur	PRESENT		750a8724-fa66-4c27-b645-bd58ac5ee010	8.576	125.889							2013/2014				3152205	3152205	MATERIAL_CITATION							CC_BY_NC_4_0					2024-04-16T05:19:27.177Z		TAXON_MATCH_SCIENTIFIC_NAME_ID_IGNORED;TAXON_MATCH_TAXON_ID_IGNORED
4608250558	22b97c7f-64d8-4f15-b558-fd695a2c3c2d	Herbolario_10317	Plantae	Tracheophyta	Magnoliopsida	Malvales	Malvaceae	Theobroma	Theobroma cacao		SPECIES	Theobroma cacao L.	Theobroma cacao L.	L.	PH	Dumingag	Zamboanga del Sur	PRESENT		750a8724-fa66-4c27-b645-bd58ac5ee010	8.188	123.304							2013			2013	3152205	3152205	MATERIAL_CITATION							CC_BY_NC_4_0					2024-04-16T05:19:26.808Z		TAXON_MATCH_SCIENTIFIC_NAME_ID_IGNORED;TAXON_MATCH_TAXON_ID_IGNORED
46081479	848182d0-f762-11e1-a439-00145eb45e9a		Plantae	Tracheophyta	Magnoliopsida	Malvales	Malvaceae	Theobroma	Theobroma cacao	cacao	SUBSPECIES	Theobroma cacao subsp. cacao	Theobroma cacao	Theobroma cacao L.	CR	P.N. La Cangreja Santa Rosa.	San José	PRESENT		036cdc50-e7f5-11d9-9a0e-b8a03c50a862	9.7	-84.39			400.0	0.0			1973-02-04	4	2	1973	7096017	3152205	PRESERVED_SPECIMEN	Museo Nacional de Costa Rica (MNCR)	Herbario Nacional de Costa Rica (CR)	51200		Poveda, Luis Jorge		CC_BY_4_0		Poveda, Luis Jorge			2024-06-03T06:26:00.601Z		GEODETIC_DATUM_ASSUMED_WGS84;CONTINENT_DERIVED_FROM_COORDINATES;RECORDED_DATE_INVALID;INSTITUTION_MATCH_NONE
46081347	848182d0-f762-11e1-a439-00145eb45e9a		Plantae	Tracheophyta	Magnoliopsida	Malvales	Malvaceae	Theobroma	Theobroma cacao	cacao	SUBSPECIES	Theobroma cacao subsp. cacao	Theobroma cacao	Theobroma cacao L.	CR	Forested area near the airfield about 4 miles west of Rincón de Osa. Osa Península.	Puntarenas	PRESENT		036cdc50-e7f5-11d9-9a0e-b8a03c50a862	8.7	-83.51			30.0	0.0			1968-06-07	7	6	1968	7096017	3152205	PRESERVED_SPECIMEN	Museo Nacional de Costa Rica (MNCR)	Herbario Nacional de Costa Rica (CR)	44444		Liesner, Ronald		CC_BY_4_0		Burger, William			2024-06-03T06:25:58.199Z		GEODETIC_DATUM_ASSUMED_WGS84;CONTINENT_DERIVED_FROM_COORDINATES;RECORDED_DATE_INVALID;INSTITUTION_MATCH_NONE
46080970	848182d0-f762-11e1-a439-00145eb45e9a		Plantae	Tracheophyta	Magnoliopsida	Malvales	Malvaceae	Theobroma	Theobroma cacao	cacao	SUBSPECIES	Theobroma cacao subsp. cacao	Theobroma cacao	Theobroma cacao L.	CR	Puerto Jimenez y alrededores.		PRESENT		036cdc50-e7f5-11d9-9a0e-b8a03c50a862	0.0	0.0			0.0	0.0			1930-04-14	14	4	1930	7096017	3152205	PRESERVED_SPECIMEN	Museo Nacional de Costa Rica (MNCR)	Herbario Nacional de Costa Rica (CR)	20495				CC_BY_4_0		Brenes, Alberto Manuel			2024-06-03T06:26:00.452Z		ZERO_COORDINATE;GEODETIC_DATUM_ASSUMED_WGS84;COUNTRY_COORDINATE_MISMATCH;RECORDED_DATE_INVALID;INSTITUTION_MATCH_NONE
4607598449	50c9509d-22c7-4a22-a47d-8c48425ef4a7	https://www.inaturalist.org/observations/205852956	Plantae	Tracheophyta	Magnoliopsida	Malvales	Malvaceae	Theobroma	Theobroma cacao		SPECIES	Theobroma cacao L.	Theobroma cacao		BR		Rio de Janeiro	PRESENT		28eb1a3f-1c15-4a95-931a-4af90ecb574d	-22.650865	-42.390545	4838.0						2024-04-07T09:52:21	7	4	2024	3152205	3152205	HUMAN_OBSERVATION	iNaturalist	Observations	205852956		rosalaura	2024-04-07T12:59:02	CC_BY_NC_4_0	rosalaura	rosalaura			2024-06-19T02:11:20.475Z	StillImage	COORDINATE_ROUNDED;CONTINENT_DERIVED_FROM_COORDINATES;TAXON_MATCH_TAXON_ID_IGNORED
4607574742	50c9509d-22c7-4a22-a47d-8c48425ef4a7	https://www.inaturalist.org/observations/205712008	Plantae	Tracheophyta	Magnoliopsida	Malvales	Malvaceae	Theobroma	Theobroma cacao		SPECIES	Theobroma cacao L.	Theobroma cacao		MX		Chiapas	PRESENT		28eb1a3f-1c15-4a95-931a-4af90ecb574d	15.210972	-92.573113							2024-04-06T11:14:43	6	4	2024	3152205	3152205	HUMAN_OBSERVATION	iNaturalist	Observations	205712008		Rene Villanueva	2024-04-06T18:26:39	CC_BY_NC_4_0	Rene Villanueva	Rene Villanueva			2024-06-19T01:36:10.180Z	StillImage	COORDINATE_ROUNDED;CONTINENT_DERIVED_FROM_COORDINATES;TAXON_MATCH_TAXON_ID_IGNORED
4607559122	50c9509d-22c7-4a22-a47d-8c48425ef4a7	https://www.inaturalist.org/observations/205711300	Plantae	Tracheophyta	Magnoliopsida	Malvales	Malvaceae	Theobroma	Theobroma cacao		SPECIES	Theobroma cacao L.	Theobroma cacao		MX		Chiapas	PRESENT		28eb1a3f-1c15-4a95-931a-4af90ecb574d	15.210972	-92.573113							2024-04-06T11:04:18	6	4	2024	3152205	3152205	HUMAN_OBSERVATION	iNaturalist	Observations	205711300		Rene Villanueva	2024-04-06T18:23:38	CC_BY_NC_4_0	Rene Villanueva	Rene Villanueva			2024-06-19T01:37:31.660Z	StillImage	COORDINATE_ROUNDED;CONTINENT_DERIVED_FROM_COORDINATES;TAXON_MATCH_TAXON_ID_IGNORED
4607456760	50c9509d-22c7-4a22-a47d-8c48425ef4a7	https://www.inaturalist.org/observations/205566616	Plantae	Tracheophyta	Magnoliopsida	Malvales	Malvaceae	Theobroma	Theobroma cacao		SPECIES	Theobroma cacao L.	Theobroma cacao		LC		Dennery	PRESENT		28eb1a3f-1c15-4a95-931a-4af90ecb574d	13.894557	-60.930715							2024-03-29T12:12	29	3	2024	3152205	3152205	HUMAN_OBSERVATION	iNaturalist	Observations	205566616		Julian F	2024-04-05T20:41:48	CC_BY_NC_4_0	Julian F	Julian F			2024-06-19T02:10:46.809Z	StillImage	COORDINATE_ROUNDED;CONTINENT_DERIVED_FROM_COORDINATES;TAXON_MATCH_TAXON_ID_IGNORED
4607455814	50c9509d-22c7-4a22-a47d-8c48425ef4a7	https://www.inaturalist.org/observations/202418113	Plantae	Tracheophyta	Magnoliopsida	Malvales	Malvaceae	Theobroma	Theobroma cacao		SPECIES	Theobroma cacao L.	Theobroma cacao		LC		Soufrière	PRESENT		28eb1a3f-1c15-4a95-931a-4af90ecb574d	13.82012	-61.04835	5.0						2024-02-28T12:04:10	28	2	2024	3152205	3152205	HUMAN_OBSERVATION	iNaturalist	Observations	202418113		charolais	2024-03-14T16:37:59	CC_BY_NC_4_0	charolais	charolais			2024-06-19T01:36:06.681Z	StillImage	COORDINATE_ROUNDED;CONTINENT_DERIVED_FROM_COORDINATES;TAXON_MATCH_TAXON_ID_IGNORED
4607419429	50c9509d-22c7-4a22-a47d-8c48425ef4a7	https://www.inaturalist.org/observations/147336121	Plantae	Tracheophyta	Magnoliopsida	Malvales	Malvaceae	Theobroma	Theobroma cacao		SPECIES	Theobroma cacao L.	Theobroma cacao		PR		Las Marías	PRESENT		28eb1a3f-1c15-4a95-931a-4af90ecb574d	18.268601	-67.03491	16.0						2023-01-16T17:06:03	16	1	2023	3152205	3152205	HUMAN_OBSERVATION	iNaturalist	Observations	147336121		Jason Hernandez	2024-03-28T21:29:37	CC_BY_NC_4_0	jvaccaro	jvaccaro			2024-06-19T02:00:11.784Z	StillImage	COORDINATE_ROUNDED;CONTINENT_DERIVED_FROM_COORDINATES;TAXON_MATCH_TAXON_ID_IGNORED
4607378895	50c9509d-22c7-4a22-a47d-8c48425ef4a7	https://www.inaturalist.org/observations/205555687	Plantae	Tracheophyta	Magnoliopsida	Malvales	Malvaceae	Theobroma	Theobroma cacao		SPECIES	Theobroma cacao L.	Theobroma cacao		DO		Distrito Nacional	PRESENT		28eb1a3f-1c15-4a95-931a-4af90ecb574d	18.49237	-69.956833	13.0						2024-04-05T12:05:08	5	4	2024	3152205	3152205	HUMAN_OBSERVATION	iNaturalist	Observations	205555687		dum1	2024-04-08T22:54:24	CC_BY_NC_4_0	sheyyyx	sheyyyx			2024-06-19T01:37:30.565Z	StillImage	COORDINATE_ROUNDED;CONTINENT_DERIVED_FROM_COORDINATES;TAXON_MATCH_TAXON_ID_IGNORED
4607124958	50c9509d-22c7-4a22-a47d-8c48425ef4a7	https://www.inaturalist.org/observations/205589652	Plantae	Tracheophyta	Magnoliopsida	Malvales	Malvaceae	Theobroma	Theobroma cacao		SPECIES	Theobroma cacao L.	Theobroma cacao		CR		Puntarenas	PRESENT		28eb1a3f-1c15-4a95-931a-4af90ecb574d	8.674882	-83.128944	244.0						2024-04-05T16:46	5	4	2024	3152205	3152205	HUMAN_OBSERVATION	iNaturalist	Observations	205589652		natechandler	2024-04-06T00:02:07	CC_BY_NC_4_0	natechandler	natechandler			2024-06-19T01:37:42.393Z	StillImage	COORDINATE_ROUNDED;CONTINENT_DERIVED_FROM_COORDINATES;TAXON_MATCH_TAXON_ID_IGNORED
4607066090	50c9509d-22c7-4a22-a47d-8c48425ef4a7	https://www.inaturalist.org/observations/206251234	Plantae	Tracheophyta	Magnoliopsida	Malvales	Malvaceae	Theobroma	Theobroma cacao		SPECIES	Theobroma cacao L.	Theobroma cacao		MX		Chiapas	PRESENT		28eb1a3f-1c15-4a95-931a-4af90ecb574d	15.15264	-92.563868							2024-04-09T07:08:15	9	4	2024	3152205	3152205	HUMAN_OBSERVATION	iNaturalist	Observations	206251234		Rene Villanueva	2024-04-09T14:33:21	CC_BY_NC_4_0	Rene Villanueva	Rene Villanueva			2024-06-19T01:37:40.813Z	StillImage	COORDINATE_ROUNDED;CONTINENT_DERIVED_FROM_COORDINATES;TAXON_MATCH_TAXON_ID_IGNORED
4607060091	50c9509d-22c7-4a22-a47d-8c48425ef4a7	https://www.inaturalist.org/observations/204571739	Plantae	Tracheophyta	Magnoliopsida	Malvales	Malvaceae	Theobroma	Theobroma cacao		SPECIES	Theobroma cacao L.	Theobroma cacao		BR		Rio de Janeiro	PRESENT		28eb1a3f-1c15-4a95-931a-4af90ecb574d	-22.93084	-43.18916	2.0						2024-03-30T12:48	30	3	2024	3152205	3152205	HUMAN_OBSERVATION	iNaturalist	Observations	204571739		Gilberto S. S. Almeida	2024-03-30T16:17:29	CC_BY_NC_4_0	Gilberto S. S. Almeida	Gilberto S. S. Almeida			2024-06-19T02:12:06.611Z	StillImage	COORDINATE_ROUNDED;CONTINENT_DERIVED_FROM_COORDINATES;TAXON_MATCH_TAXON_ID_IGNORED
4607043198	50c9509d-22c7-4a22-a47d-8c48425ef4a7	https://www.inaturalist.org/observations/205557431	Plantae	Tracheophyta	Magnoliopsida	Malvales	Malvaceae	Theobroma	Theobroma cacao		SPECIES	Theobroma cacao L.	Theobroma cacao		CR		Heredia	PRESENT		28eb1a3f-1c15-4a95-931a-4af90ecb574d	10.430022	-84.006364	66.0						2024-04-05T10:09:10	5	4	2024	3152205	3152205	HUMAN_OBSERVATION	iNaturalist	Observations	205557431		Martin Genner	2024-04-05T19:29:53	CC0_1_0	Martin Genner	Martin Genner			2024-06-19T02:10:21.537Z	StillImage	COORDINATE_ROUNDED;CONTINENT_DERIVED_FROM_COORDINATES;TAXON_MATCH_TAXON_ID_IGNORED
4606978901	50c9509d-22c7-4a22-a47d-8c48425ef4a7	https://www.inaturalist.org/observations/205689461	Plantae	Tracheophyta	Magnoliopsida	Malvales	Malvaceae	Theobroma	Theobroma cacao		SPECIES	Theobroma cacao L.	Theobroma cacao		MX		Chiapas	PRESENT		28eb1a3f-1c15-4a95-931a-4af90ecb574d	15.140027	-92.62107							2024-04-06T09:36:20	6	4	2024	3152205	3152205	HUMAN_OBSERVATION	iNaturalist	Observations	205689461		Rene Villanueva	2024-04-06T16:24:41	CC_BY_NC_4_0	Rene Villanueva	Rene Villanueva			2024-06-19T02:11:34.612Z	StillImage	COORDINATE_ROUNDED;CONTINENT_DERIVED_FROM_COORDINATES;TAXON_MATCH_TAXON_ID_IGNORED
4606971629	50c9509d-22c7-4a22-a47d-8c48425ef4a7	https://www.inaturalist.org/observations/204363217	Plantae	Tracheophyta	Magnoliopsida	Malvales	Malvaceae	Theobroma	Theobroma cacao		SPECIES	Theobroma cacao L.	Theobroma cacao		TW		Taiwan	PRESENT		28eb1a3f-1c15-4a95-931a-4af90ecb574d	23.486887	120.475212	10.0						2024-03-29T11:23:33	29	3	2024	3152205	3152205	HUMAN_OBSERVATION	iNaturalist	Observations	204363217		Yellow	2024-03-29T06:28:32	CC_BY_NC_4_0	Yellow	Yellow			2024-06-19T02:10:37.513Z	StillImage	COORDINATE_ROUNDED;CONTINENT_DERIVED_FROM_COORDINATES;TAXON_MATCH_TAXON_ID_IGNORED
4606964607	50c9509d-22c7-4a22-a47d-8c48425ef4a7	https://www.inaturalist.org/observations/205233479	Plantae	Tracheophyta	Magnoliopsida	Malvales	Malvaceae	Theobroma	Theobroma cacao		SPECIES	Theobroma cacao L.	Theobroma cacao		PR		Barranquitas	PRESENT		28eb1a3f-1c15-4a95-931a-4af90ecb574d	18.175156	-66.288608	70.0						2024-03-27T10:03	27	3	2024	3152205	3152205	HUMAN_OBSERVATION	iNaturalist	Observations	205233479		Lisa Johnson	2024-04-03T14:09:07	CC_BY_NC_4_0	Lisa Johnson	Lisa Johnson			2024-06-19T02:11:08.632Z	StillImage	COORDINATE_ROUNDED;CONTINENT_DERIVED_FROM_COORDINATES;TAXON_MATCH_TAXON_ID_IGNORED
4606893373	50c9509d-22c7-4a22-a47d-8c48425ef4a7	https://www.inaturalist.org/observations/204949434	Plantae	Tracheophyta	Magnoliopsida	Malvales	Malvaceae	Theobroma	Theobroma cacao		SPECIES	Theobroma cacao L.	Theobroma cacao		BQ		Sint Eustatius	PRESENT		28eb1a3f-1c15-4a95-931a-4af90ecb574d	17.477233	-62.96302	10.0						2024-04-01T11:15:25	1	4	2024	3152205	3152205	HUMAN_OBSERVATION	iNaturalist	Observations	204949434		vjethro	2024-04-01T16:57:18	CC_BY_NC_4_0	vjethro	vjethro			2024-06-19T01:35:59.589Z	StillImage	COORDINATE_ROUNDED;CONTINENT_DERIVED_FROM_COORDINATES;TAXON_MATCH_TAXON_ID_IGNORED
4606854784	50c9509d-22c7-4a22-a47d-8c48425ef4a7	https://www.inaturalist.org/observations/89619658	Plantae	Tracheophyta	Magnoliopsida	Malvales	Malvaceae	Theobroma	Theobroma cacao		SPECIES	Theobroma cacao L.	Theobroma cacao		PR		Yauco	PRESENT		28eb1a3f-1c15-4a95-931a-4af90ecb574d	18.09005	-66.862128							2021-08-01T16:47:15Z	1	8	2021	3152205	3152205	HUMAN_OBSERVATION	iNaturalist	Observations	89619658		Steve Maldonado Silvestrini	2021-08-02T18:35:29	CC_BY_NC_4_0	thomasinpr	thomasinpr			2024-06-19T01:51:29.920Z	StillImage	COORDINATE_ROUNDED;CONTINENT_DERIVED_FROM_COORDINATES;TAXON_MATCH_TAXON_ID_IGNORED
4606799626	50c9509d-22c7-4a22-a47d-8c48425ef4a7	https://www.inaturalist.org/observations/204427884	Plantae	Tracheophyta	Magnoliopsida	Malvales	Malvaceae	Theobroma	Theobroma cacao		SPECIES	Theobroma cacao L.	Theobroma cacao		PA		Bocas del Toro	PRESENT		28eb1a3f-1c15-4a95-931a-4af90ecb574d	9.336218	-82.242201	1799.0						2024-03-29T08:36:06	29	3	2024	3152205	3152205	HUMAN_OBSERVATION	iNaturalist	Observations	204427884		Clifford Hawley	2024-03-29T18:06:20	CC_BY_NC_4_0	Clifford Hawley	Clifford Hawley			2024-06-19T02:13:02.331Z	StillImage	COORDINATE_ROUNDED;CONTINENT_DERIVED_FROM_COORDINATES;TAXON_MATCH_TAXON_ID_IGNORED
4606725680	50c9509d-22c7-4a22-a47d-8c48425ef4a7	https://www.inaturalist.org/observations/204128651	Plantae	Tracheophyta	Magnoliopsida	Malvales	Malvaceae	Theobroma	Theobroma cacao		SPECIES	Theobroma cacao L.	Theobroma cacao		EC		Sucumbios	PRESENT		28eb1a3f-1c15-4a95-931a-4af90ecb574d	-0.090992	-76.139781	94.0						2023-10-04T10:39:51	4	10	2023	3152205	3152205	HUMAN_OBSERVATION	iNaturalist	Observations	204128651		lrussoutk	2024-03-28T19:40:53	CC_BY_NC_4_0	miguelito7	miguelito7			2024-06-19T02:12:28.006Z	StillImage	COORDINATE_ROUNDED;CONTINENT_DERIVED_FROM_COORDINATES;TAXON_MATCH_TAXON_ID_IGNORED
4606703993	50c9509d-22c7-4a22-a47d-8c48425ef4a7	https://www.inaturalist.org/observations/206268709	Plantae	Tracheophyta	Magnoliopsida	Malvales	Malvaceae	Theobroma	Theobroma cacao		SPECIES	Theobroma cacao L.	Theobroma cacao		MX		Chiapas	PRESENT		28eb1a3f-1c15-4a95-931a-4af90ecb574d	15.116955	-92.498912							2024-04-09T09:53:10	9	4	2024	3152205	3152205	HUMAN_OBSERVATION	iNaturalist	Observations	206268709		Rene Villanueva	2024-04-09T16:29:36	CC_BY_NC_4_0	Rene Villanueva	Rene Villanueva			2024-06-19T01:37:38.148Z	StillImage	COORDINATE_ROUNDED;CONTINENT_DERIVED_FROM_COORDINATES;TAXON_MATCH_TAXON_ID_IGNORED
4606595312	50c9509d-22c7-4a22-a47d-8c48425ef4a7	https://www.inaturalist.org/observations/147478975	Plantae	Tracheophyta	Magnoliopsida	Malvales	Malvaceae	Theobroma	Theobroma cacao		SPECIES	Theobroma cacao L.	Theobroma cacao		DM		Saint Andrew	PRESENT		28eb1a3f-1c15-4a95-931a-4af90ecb574d	15.49817	-61.276924	113.0						2023-01-23T09:45	23	1	2023	3152205	3152205	HUMAN_OBSERVATION	iNaturalist	Observations	147478975		hb2000	2023-01-27T20:28:50	CC_BY_NC_4_0	hb2000	hb2000			2024-06-19T02:02:27.634Z	StillImage	COORDINATE_ROUNDED;CONTINENT_DERIVED_FROM_COORDINATES;TAXON_MATCH_TAXON_ID_IGNORED
4603581706	cbf8c968-37d6-45be-bf5c-e22914a384dc	BRA:ESALQ:ESA:155048	Plantae	Tracheophyta	Magnoliopsida	Malvales	Malvaceae	Theobroma	Theobroma cacao		SPECIES	Theobroma cacao L.	Theobroma cacau		BR		Maranhão	PRESENT		a88bec5c-1cbf-47a2-8c3e-6081804d80a5													3152205	3152205	PRESERVED_SPECIMEN	Universidade de São Paulo	ESA	155048	10784	R.Reis	1993-02-06T00:00:00	CC_BY_NC_4_0	ESA - Herbário da Escola Superior de Agricultura Luiz de Queiroz	R.Reis			2024-06-17T07:21:02.198Z		CONTINENT_DERIVED_FROM_COUNTRY;TAXON_MATCH_FUZZY;AMBIGUOUS_INSTITUTION
4599837315	50c9509d-22c7-4a22-a47d-8c48425ef4a7	https://www.inaturalist.org/observations/198541806	Plantae	Tracheophyta	Magnoliopsida	Malvales	Malvaceae	Theobroma	Theobroma cacao		SPECIES	Theobroma cacao L.	Theobroma cacao		PH		Davao del Sur	PRESENT		28eb1a3f-1c15-4a95-931a-4af90ecb574d	7.280197	125.308258	4.0						2024-02-06T12:03:40	6	2	2024	3152205	3152205	HUMAN_OBSERVATION	iNaturalist	Observations	198541806		tomten	2024-02-06T04:07:59	CC_BY_NC_4_0	tomten	tomten			2024-06-19T01:35:28.976Z	StillImage	COORDINATE_ROUNDED;CONTINENT_DERIVED_FROM_COORDINATES;TAXON_MATCH_TAXON_ID_IGNORED
4599740815	50c9509d-22c7-4a22-a47d-8c48425ef4a7	https://www.inaturalist.org/observations/145631322	Plantae	Tracheophyta	Magnoliopsida	Malvales	Malvaceae	Theobroma	Theobroma cacao		SPECIES	Theobroma cacao L.	Theobroma cacao		PE		Loreto	PRESENT		28eb1a3f-1c15-4a95-931a-4af90ecb574d	-4.659731	-74.282176							2022-07-18T16:30	18	7	2022	3152205	3152205	HUMAN_OBSERVATION	iNaturalist	Observations	145631322		M. Yang	2023-01-02T03:37:46	CC_BY_NC_4_0	Ernesto Octavio Guzman Tapia	Ernesto Octavio Guzman Tapia			2024-06-19T01:24:49.050Z	StillImage	COORDINATE_ROUNDED;CONTINENT_DERIVED_FROM_COORDINATES;TAXON_MATCH_TAXON_ID_IGNORED
4599732602	50c9509d-22c7-4a22-a47d-8c48425ef4a7	https://www.inaturalist.org/observations/101742168	Plantae	Tracheophyta	Magnoliopsida	Malvales	Malvaceae	Theobroma	Theobroma cacao		SPECIES	Theobroma cacao L.	Theobroma cacao		PE		Madre de Dios	PRESENT		28eb1a3f-1c15-4a95-931a-4af90ecb574d	-12.226585	-69.10982	100.0						2021-07-02T15:41	2	7	2021	3152205	3152205	HUMAN_OBSERVATION	iNaturalist	Observations	101742168		Riley Fortier	2021-11-23T03:28:55	CC_BY_NC_4_0	Riley Fortier	Riley Fortier			2024-06-19T01:56:32.478Z	StillImage	COORDINATE_ROUNDED;CONTINENT_DERIVED_FROM_COORDINATES;TAXON_MATCH_TAXON_ID_IGNORED
4598478285	0f6a3163-4efb-47ab-a4f1-2f548098665f	bc429e0b-a6c2-4c6c-9e48-f09fc3a9804c	Plantae	Tracheophyta	Magnoliopsida	Malvales	Malvaceae	Theobroma	Theobroma cacao		SPECIES	Theobroma cacao L.	Theobroma cacao	L.	WS	Upolu		PRESENT		925267b2-870b-409e-8a81-d044d6eb6c2f									1904-10		10	1904	3152205	3152205	PRESERVED_SPECIMEN	CINC		CINC-V-0023037	350	Art Whistler	2011-03-21T00:00:00	CC_BY_4_0		Lloyd, C.G.			2024-06-03T22:22:36.379Z	StillImage	CONTINENT_DERIVED_FROM_COUNTRY;TAXON_MATCH_TAXON_ID_IGNORED;INSTITUTION_MATCH_FUZZY
4598068480	5b5cf455-a448-4c0a-aecd-3e0956f27f10	BRA:UFBA:ALCB:147311	Plantae	Tracheophyta	Magnoliopsida	Malvales	Malvaceae	Theobroma	Theobroma cacao		SPECIES	Theobroma cacao L.	Theobroma cacao	L.	BR	Fazenda Almirante (Centro Mars de Ciência do Cacau-MARS cacau)/ Rodovia BA 120 Km 2. Estrada que liga a BR 101, Km 494 a cidade de Barro Preto. Zona Rural.	Bahia	PRESENT		afdd8e93-b4e3-491c-88f0-8a22834ac1a9	-14.716944	-39.370278			94.0	0.0			2014-05-29	29	5	2014	3152205	3152205	PRESERVED_SPECIMEN	Universidade Federal da Bahia	ALCB	147311	264			CC_BY_NC_4_0	ALCB - Herbário Alexandre Leal Costa	Carmo, VS; Fernandes, L; Santos, E; Souza, M; Santos, M			2024-06-17T07:26:55.084Z		GEODETIC_DATUM_ASSUMED_WGS84;INSTITUTION_MATCH_FUZZY;INSTITUTION_COLLECTION_MISMATCH
4597467983	50c9509d-22c7-4a22-a47d-8c48425ef4a7	https://www.inaturalist.org/observations/202470601	Plantae	Tracheophyta	Magnoliopsida	Malvales	Malvaceae	Theobroma	Theobroma cacao		SPECIES	Theobroma cacao L.	Theobroma cacao		CR		Alajuela	PRESENT		28eb1a3f-1c15-4a95-931a-4af90ecb574d	10.477892	-84.641556							2024-03-08T09:16	8	3	2024	3152205	3152205	HUMAN_OBSERVATION	iNaturalist	Observations	202470601		Eric Knight	2024-03-15T00:06:55	CC_BY_NC_4_0	Eric Knight	Eric Knight			2024-06-19T02:13:13.776Z		COORDINATE_ROUNDED;CONTINENT_DERIVED_FROM_COORDINATES;TAXON_MATCH_TAXON_ID_IGNORED
4597429647	50c9509d-22c7-4a22-a47d-8c48425ef4a7	https://www.inaturalist.org/observations/201955724	Plantae	Tracheophyta	Magnoliopsida	Malvales	Malvaceae	Theobroma	Theobroma cacao		SPECIES	Theobroma cacao L.	Theobroma cacao		GP		Basse-Terre	PRESENT		28eb1a3f-1c15-4a95-931a-4af90ecb574d	16.071631	-61.729075	9.0						2018-04-09T12:58	9	4	2018	3152205	3152205	HUMAN_OBSERVATION	iNaturalist	Observations	201955724		Laurent Fey	2024-03-10T19:25:52	CC_BY_NC_4_0	Laurent Fey	Laurent Fey			2024-06-19T01:36:53.116Z	StillImage	COORDINATE_ROUNDED;CONTINENT_DERIVED_FROM_COORDINATES;TAXON_MATCH_TAXON_ID_IGNORED
4597418425	50c9509d-22c7-4a22-a47d-8c48425ef4a7	https://www.inaturalist.org/observations/202243098	Plantae	Tracheophyta	Magnoliopsida	Malvales	Malvaceae	Theobroma	Theobroma cacao		SPECIES	Theobroma cacao L.	Theobroma cacao		EC		Esmeraldas	PRESENT		28eb1a3f-1c15-4a95-931a-4af90ecb574d	0.526338	-79.212738	35.0						2024-03-11T09:56:12	11	3	2024	3152205	3152205	HUMAN_OBSERVATION	iNaturalist	Observations	202243098		margaritiifera	2024-03-13T04:11:45	CC_BY_NC_4_0	margaritiifera	margaritiifera			2024-06-19T01:36:42.230Z	StillImage	COORDINATE_ROUNDED;CONTINENT_DERIVED_FROM_COORDINATES;TAXON_MATCH_TAXON_ID_IGNORED
4597396610	50c9509d-22c7-4a22-a47d-8c48425ef4a7	https://www.inaturalist.org/observations/201955709	Plantae	Tracheophyta	Magnoliopsida	Malvales	Malvaceae	Theobroma	Theobroma cacao		SPECIES	Theobroma cacao L.	Theobroma cacao		GP		Basse-Terre	PRESENT		28eb1a3f-1c15-4a95-931a-4af90ecb574d	16.071631	-61.729075	9.0						2018-04-09T11:52	9	4	2018	3152205	3152205	HUMAN_OBSERVATION	iNaturalist	Observations	201955709		Laurent Fey	2024-03-10T19:25:48	CC_BY_NC_4_0	Laurent Fey	Laurent Fey			2024-06-19T02:12:43.742Z	StillImage	COORDINATE_ROUNDED;CONTINENT_DERIVED_FROM_COORDINATES;TAXON_MATCH_TAXON_ID_IGNORED
4597389463	50c9509d-22c7-4a22-a47d-8c48425ef4a7	https://www.inaturalist.org/observations/201918502	Plantae	Tracheophyta	Magnoliopsida	Malvales	Malvaceae	Theobroma	Theobroma cacao		SPECIES	Theobroma cacao L.	Theobroma cacao		DO		Puerto Plata	PRESENT		28eb1a3f-1c15-4a95-931a-4af90ecb574d	19.7354	-70.81923	1.0						2024-03-08T13:18	8	3	2024	3152205	3152205	HUMAN_OBSERVATION	iNaturalist	Observations	201918502		bpriley131	2024-03-10T14:25:55	CC_BY_NC_4_0	bpriley131	bpriley131			2024-06-19T02:12:59.082Z	StillImage	CONTINENT_DERIVED_FROM_COORDINATES;TAXON_MATCH_TAXON_ID_IGNORED
4597371869	50c9509d-22c7-4a22-a47d-8c48425ef4a7	https://www.inaturalist.org/observations/201731012	Plantae	Tracheophyta	Magnoliopsida	Malvales	Malvaceae	Theobroma	Theobroma cacao		SPECIES	Theobroma cacao L.	Theobroma cacao		CR		Heredia	PRESENT		28eb1a3f-1c15-4a95-931a-4af90ecb574d	10.452522	-84.061603							2024-03-08T15:22:06	8	3	2024	3152205	3152205	HUMAN_OBSERVATION	iNaturalist	Observations	201731012		ckliesrath224	2024-03-08T23:50:29	CC_BY_NC_4_0	ckliesrath224	ckliesrath224			2024-06-19T01:35:10.578Z	StillImage	COORDINATE_ROUNDED;CONTINENT_DERIVED_FROM_COORDINATES;TAXON_MATCH_TAXON_ID_IGNORED
4597316799	50c9509d-22c7-4a22-a47d-8c48425ef4a7	https://www.inaturalist.org/observations/200401439	Plantae	Tracheophyta	Magnoliopsida	Malvales	Malvaceae	Theobroma	Theobroma cacao		SPECIES	Theobroma cacao L.	Theobroma cacao		CR		Limón	PRESENT		28eb1a3f-1c15-4a95-931a-4af90ecb574d	9.999222	-83.094794	48.0						2024-02-20T12:20:10	20	2	2024	3152205	3152205	HUMAN_OBSERVATION	iNaturalist	Observations	200401439		nancyluna44	2024-02-25T15:35:59	CC_BY_NC_4_0	nancyluna44	nancyluna44			2024-06-19T02:12:24.252Z	StillImage	COORDINATE_ROUNDED;CONTINENT_DERIVED_FROM_COORDINATES;TAXON_MATCH_TAXON_ID_IGNORED
4597302169	50c9509d-22c7-4a22-a47d-8c48425ef4a7	https://www.inaturalist.org/observations/201868788	Plantae	Tracheophyta	Magnoliopsida	Malvales	Malvaceae	Theobroma	Theobroma cacao		SPECIES	Theobroma cacao L.	Theobroma cacao		TT		Tunapuna/Piarco	PRESENT		28eb1a3f-1c15-4a95-931a-4af90ecb574d	10.717178	-61.295762	2000.0						2024-03-09T14:45:20	9	3	2024	3152205	3152205	HUMAN_OBSERVATION	iNaturalist	Observations	201868788		Mike King	2024-03-10T02:31:39	CC_BY_NC_4_0	Mike King	Mike King			2024-06-19T02:11:41.854Z	StillImage	COORDINATE_ROUNDED;CONTINENT_DERIVED_FROM_COORDINATES;TAXON_MATCH_TAXON_ID_IGNORED
4597269918	50c9509d-22c7-4a22-a47d-8c48425ef4a7	https://www.inaturalist.org/observations/201396367	Plantae	Tracheophyta	Magnoliopsida	Malvales	Malvaceae	Theobroma	Theobroma cacao		SPECIES	Theobroma cacao L.	Theobroma cacao		EC		Pichincha	PRESENT		28eb1a3f-1c15-4a95-931a-4af90ecb574d	-0.215477	-78.442886	7813.0						2014-09-20T20:48	20	9	2014	3152205	3152205	HUMAN_OBSERVATION	iNaturalist	Observations	201396367		nelson_miranda	2024-03-06T19:00:08	CC_BY_NC_4_0	Eduard I. Vatutin	Eduard I. Vatutin			2024-06-19T01:35:26.083Z	StillImage	COORDINATE_ROUNDED;CONTINENT_DERIVED_FROM_COORDINATES;TAXON_MATCH_TAXON_ID_IGNORED
4597257797	50c9509d-22c7-4a22-a47d-8c48425ef4a7	https://www.inaturalist.org/observations/201288285	Plantae	Tracheophyta	Magnoliopsida	Malvales	Malvaceae	Theobroma	Theobroma cacao		SPECIES	Theobroma cacao L.	Theobroma cacao		CO		Cundinamarca	PRESENT		28eb1a3f-1c15-4a95-931a-4af90ecb574d	4.6628	-74.577618	447.0						2023-02-07T09:07:17	7	2	2023	3152205	3152205	HUMAN_OBSERVATION	iNaturalist	Observations	201288285		Tray Sun	2024-03-04T19:33:50	CC_BY_NC_4_0	Tray Sun	Tray Sun			2024-06-19T02:13:03.503Z	StillImage	COORDINATE_ROUNDED;CONTINENT_DERIVED_FROM_COORDINATES;TAXON_MATCH_TAXON_ID_IGNORED
4597161843	50c9509d-22c7-4a22-a47d-8c48425ef4a7	https://www.inaturalist.org/observations/203117484	Plantae	Tracheophyta	Magnoliopsida	Malvales	Malvaceae	Theobroma	Theobroma cacao		SPECIES	Theobroma cacao L.	Theobroma cacao		DO		La Altagracia	PRESENT		28eb1a3f-1c15-4a95-931a-4af90ecb574d	18.697632	-68.671097	90.0						2024-03-19T12:22:22	19	3	2024	3152205	3152205	HUMAN_OBSERVATION	iNaturalist	Observations	203117484		homekort7	2024-03-19T16:22:36	CC_BY_NC_4_0	homekort7	homekort7			2024-06-19T01:36:19.422Z	StillImage	COORDINATE_ROUNDED;CONTINENT_DERIVED_FROM_COORDINATES;TAXON_MATCH_TAXON_ID_IGNORED
4597120947	50c9509d-22c7-4a22-a47d-8c48425ef4a7	https://www.inaturalist.org/observations/202868386	Plantae	Tracheophyta	Magnoliopsida	Malvales	Malvaceae	Theobroma	Theobroma cacao		SPECIES	Theobroma cacao L.	Theobroma cacao		TT		Couva-Tabaquite-Talparo	PRESENT		28eb1a3f-1c15-4a95-931a-4af90ecb574d	10.353119	-61.350343	297.0						2024-03-17T08:35:55	17	3	2024	3152205	3152205	HUMAN_OBSERVATION	iNaturalist	Observations	202868386		Bryan Ramdeen	2024-03-17T19:57:25	CC_BY_NC_4_0	Bryan Ramdeen	Bryan Ramdeen			2024-06-19T01:35:37.397Z	StillImage	COORDINATE_ROUNDED;CONTINENT_DERIVED_FROM_COORDINATES;TAXON_MATCH_TAXON_ID_IGNORED
4597108146	50c9509d-22c7-4a22-a47d-8c48425ef4a7	https://www.inaturalist.org/observations/202920119	Plantae	Tracheophyta	Magnoliopsida	Malvales	Malvaceae	Theobroma	Theobroma cacao		SPECIES	Theobroma cacao L.	Theobroma cacao		CR		Heredia	PRESENT		28eb1a3f-1c15-4a95-931a-4af90ecb574d	10.452297	-84.061364	35.0						2024-03-08T15:22:29	8	3	2024	3152205	3152205	HUMAN_OBSERVATION	iNaturalist	Observations	202920119		icq004	2024-03-18T02:12:22	CC_BY_NC_4_0	icq004	icq004			2024-06-19T01:35:00.589Z	StillImage	COORDINATE_ROUNDED;CONTINENT_DERIVED_FROM_COORDINATES;TAXON_MATCH_TAXON_ID_IGNORED
4597075858	50c9509d-22c7-4a22-a47d-8c48425ef4a7	https://www.inaturalist.org/observations/202756191	Plantae	Tracheophyta	Magnoliopsida	Malvales	Malvaceae	Theobroma	Theobroma cacao		SPECIES	Theobroma cacao L.	Theobroma cacao		DO		La Altagracia	PRESENT		28eb1a3f-1c15-4a95-931a-4af90ecb574d	18.703445	-68.651658	5.0						2017-07-31T14:59:24	31	7	2017	3152205	3152205	HUMAN_OBSERVATION	iNaturalist	Observations	202756191		amckinnie	2024-03-17T02:10:14	CC_BY_NC_4_0	amckinnie	amckinnie			2024-06-19T02:10:38.239Z	StillImage	COORDINATE_ROUNDED;CONTINENT_DERIVED_FROM_COORDINATES;TAXON_MATCH_TAXON_ID_IGNORED
4597022963	50c9509d-22c7-4a22-a47d-8c48425ef4a7	https://www.inaturalist.org/observations/202460619	Plantae	Tracheophyta	Magnoliopsida	Malvales	Malvaceae	Theobroma	Theobroma cacao		SPECIES	Theobroma cacao L.	Theobroma cacao		EC		Pichincha	PRESENT		28eb1a3f-1c15-4a95-931a-4af90ecb574d	0.129178	-78.759728	17.0						2024-03-11T11:09:09	11	3	2024	3152205	3152205	HUMAN_OBSERVATION	iNaturalist	Observations	202460619		shed73	2024-03-14T22:34:02	CC_BY_NC_4_0	shed73	shed73			2024-06-19T02:13:10.409Z	StillImage	COORDINATE_ROUNDED;CONTINENT_DERIVED_FROM_COORDINATES;TAXON_MATCH_TAXON_ID_IGNORED
4596975515	50c9509d-22c7-4a22-a47d-8c48425ef4a7	https://www.inaturalist.org/observations/201910739	Plantae	Tracheophyta	Magnoliopsida	Malvales	Malvaceae	Theobroma	Theobroma cacao		SPECIES	Theobroma cacao L.	Theobroma cacao		CO		Huila	PRESENT		28eb1a3f-1c15-4a95-931a-4af90ecb574d	2.943014	-75.30085							2024-03-06T00:00	6	3	2024	3152205	3152205	HUMAN_OBSERVATION	iNaturalist	Observations	201910739		Laura Caballero	2024-03-10T12:57:38	CC_BY_NC_4_0	Laura Caballero	Laura Caballero			2024-06-19T02:10:33.412Z	StillImage	CONTINENT_DERIVED_FROM_COORDINATES;TAXON_MATCH_TAXON_ID_IGNORED
4596944005	50c9509d-22c7-4a22-a47d-8c48425ef4a7	https://www.inaturalist.org/observations/202134877	Plantae	Tracheophyta	Magnoliopsida	Malvales	Malvaceae	Theobroma	Theobroma cacao		SPECIES	Theobroma cacao L.	Theobroma cacao		ID		Jawa Barat	PRESENT		28eb1a3f-1c15-4a95-931a-4af90ecb574d	-6.851973	107.908768							2023-02-04T22:10	4	2	2023	3152205	3152205	HUMAN_OBSERVATION	iNaturalist	Observations	202134877		Adel	2024-03-12T06:23:24	CC_BY_NC_4_0	Adel	Adel			2024-06-19T02:13:11.691Z	StillImage	COORDINATE_ROUNDED;CONTINENT_DERIVED_FROM_COORDINATES;TAXON_MATCH_TAXON_ID_IGNORED
4596936023	50c9509d-22c7-4a22-a47d-8c48425ef4a7	https://www.inaturalist.org/observations/202103413	Plantae	Tracheophyta	Magnoliopsida	Malvales	Malvaceae	Theobroma	Theobroma cacao		SPECIES	Theobroma cacao L.	Theobroma cacao		CR		Heredia	PRESENT		28eb1a3f-1c15-4a95-931a-4af90ecb574d	10.429762	-84.007531	4.0						2024-03-11T11:31:21	11	3	2024	3152205	3152205	HUMAN_OBSERVATION	iNaturalist	Observations	202103413		madisonvorona	2024-03-11T23:21:59	CC_BY_NC_4_0	madisonvorona	madisonvorona			2024-06-19T02:11:00.931Z	StillImage	COORDINATE_ROUNDED;CONTINENT_DERIVED_FROM_COORDINATES;TAXON_MATCH_TAXON_ID_IGNORED
4596925981	50c9509d-22c7-4a22-a47d-8c48425ef4a7	https://www.inaturalist.org/observations/201790982	Plantae	Tracheophyta	Magnoliopsida	Malvales	Malvaceae	Theobroma	Theobroma cacao		SPECIES	Theobroma cacao L.	Theobroma cacao		CR		Heredia	PRESENT		28eb1a3f-1c15-4a95-931a-4af90ecb574d	10.438318	-84.045776	4.0						2024-03-09T08:49:03	9	3	2024	3152205	3152205	HUMAN_OBSERVATION	iNaturalist	Observations	201790982		krp0043	2024-03-09T14:49:22	CC_BY_NC_4_0	krp0043	krp0043			2024-06-19T01:36:51.107Z	StillImage	COORDINATE_ROUNDED;CONTINENT_DERIVED_FROM_COORDINATES;TAXON_MATCH_TAXON_ID_IGNORED
4596880712	50c9509d-22c7-4a22-a47d-8c48425ef4a7	https://www.inaturalist.org/observations/201670744	Plantae	Tracheophyta	Magnoliopsida	Malvales	Malvaceae	Theobroma	Theobroma cacao		SPECIES	Theobroma cacao L.	Theobroma cacao		SG		North	PRESENT		28eb1a3f-1c15-4a95-931a-4af90ecb574d	1.37233	103.781429							2024-02-27T10:03:27	27	2	2024	3152205	3152205	HUMAN_OBSERVATION	iNaturalist	Observations	201670744		klearad	2024-03-08T12:30:09	CC_BY_NC_4_0	klearad	klearad			2024-06-19T01:34:43.694Z	StillImage	CONTINENT_DERIVED_FROM_COORDINATES;TAXON_MATCH_TAXON_ID_IGNORED
4596845823	50c9509d-22c7-4a22-a47d-8c48425ef4a7	https://www.inaturalist.org/observations/200475141	Plantae	Tracheophyta	Magnoliopsida	Malvales	Malvaceae	Theobroma	Theobroma cacao		SPECIES	Theobroma cacao L.	Theobroma cacao		CO		Antioquia	PRESENT		28eb1a3f-1c15-4a95-931a-4af90ecb574d	5.690988	-75.695733	4.0						2024-02-24T14:42:45	24	2	2024	3152205	3152205	HUMAN_OBSERVATION	iNaturalist	Observations	200475141		afelipeescobarrzoot	2024-02-26T02:43:19	CC_BY_NC_4_0	afelipeescobarrzoot	afelipeescobarrzoot			2024-06-19T01:34:18.951Z	StillImage	COORDINATE_ROUNDED;CONTINENT_DERIVED_FROM_COORDINATES;TAXON_MATCH_TAXON_ID_IGNORED
4596822963	50c9509d-22c7-4a22-a47d-8c48425ef4a7	https://www.inaturalist.org/observations/201380556	Plantae	Tracheophyta	Magnoliopsida	Malvales	Malvaceae	Theobroma	Theobroma cacao		SPECIES	Theobroma cacao L.	Theobroma cacao		MX		Yucatán	PRESENT		28eb1a3f-1c15-4a95-931a-4af90ecb574d	20.359906	-89.768383	2276.0						2023-12-27T20:21	27	12	2023	3152205	3152205	HUMAN_OBSERVATION	iNaturalist	Observations	201380556		Lynne Correia	2024-03-05T16:29:47	CC_BY_NC_4_0	Lynne Correia	Lynne Correia			2024-06-19T02:10:56.380Z	StillImage	COORDINATE_ROUNDED;CONTINENT_DERIVED_FROM_COORDINATES;TAXON_MATCH_TAXON_ID_IGNORED
4596813721	50c9509d-22c7-4a22-a47d-8c48425ef4a7	https://www.inaturalist.org/observations/200528937	Plantae	Tracheophyta	Magnoliopsida	Malvales	Malvaceae	Theobroma	Theobroma cacao		SPECIES	Theobroma cacao L.	Theobroma cacao		ID		Bali	PRESENT		28eb1a3f-1c15-4a95-931a-4af90ecb574d	-8.46048	115.031965							2019-08-04T11:49	4	8	2019	3152205	3152205	HUMAN_OBSERVATION	iNaturalist	Observations	200528937		Brandon Sideleau	2024-02-26T17:15:23	CC_BY_NC_4_0	Brandon Sideleau	Brandon Sideleau			2024-06-19T01:35:42.111Z	StillImage	COORDINATE_ROUNDED;CONTINENT_DERIVED_FROM_COORDINATES;TAXON_MATCH_TAXON_ID_IGNORED
4567586732	1dfe5a41-c98c-4c9c-b8a4-93de3e952b97	de922df1-3ca1-4041-a877-6e096a82a563	Plantae	Tracheophyta	Magnoliopsida	Malvales	Malvaceae	Theobroma	Theobroma cacao		SPECIES	Theobroma cacao L.	Theobroma cacao L., 1753		GF	Sentier Saül-Cascade-8		PRESENT		1928bdf0-f5d2-11dc-8c12-b8a03c50a862	3.61193	-53.22439			218.0	5.0			2019-12-09/2019-12-12		12	2019	3152205	3152205	HUMAN_OBSERVATION					Brunaux O.;Guitet S.;Bedeau C.;Richnel R.;Bagadi F.		CC_BY_4_0		Bedeau Caroline;Bagadi Francois;Brunaux Olivier;Guitet Stephane;Richenel Richard			2024-03-20T16:39:13.467Z		FOOTPRINT_WKT_MISMATCH;COUNTRY_MISMATCH;CONTINENT_DERIVED_FROM_COORDINATES;TAXON_MATCH_TAXON_ID_IGNORED
4567576657	89f4279a-5e4c-4f5f-ba8c-9eb26b9ed2d1	072f1bd0-ef6c-4731-989b-92f278ad5003	Plantae	Tracheophyta	Magnoliopsida	Malvales	Malvaceae	Theobroma	Theobroma cacao		SPECIES	Theobroma cacao L.	Theobroma cacao L., 1753		GF	Saül, noto		PRESENT		1928bdf0-f5d2-11dc-8c12-b8a03c50a862	3.62154	-53.2178	11.0		273.0	5.0			2021-09-12	12	9	2021	3152205	3152205	HUMAN_OBSERVATION					SANT Sébastien		CC_BY_4_0		Sant Sebastien			2024-03-20T16:39:39.775Z		COUNTRY_MISMATCH;CONTINENT_DERIVED_FROM_COORDINATES;TAXON_MATCH_TAXON_ID_IGNORED
4558758435	bdfbe989-5262-4c43-92bf-7020ebb1b7b4	ENELCA:EIA2016:Flora:156	Plantae	Tracheophyta	Magnoliopsida	Malvales	Malvaceae	Theobroma	Theobroma cacao		SPECIES	Theobroma cacao L.	Theobroma cacao	L.	CO	Ceibita	Córdoba	PRESENT	1	f774c7c2-d092-4298-85fa-a7df5bda1912	8.849103	-75.766686			2.995	2.995			2016-05-10/2016-05-24		5	2016	3152205	3152205	HUMAN_OBSERVATION	Empresa Energía Eléctrica de la Costa Atlántica (ENELCA S.A.S E.S.P.)						CC_BY_4_0		Dani Zabaleta;Derlis Sánchez			2024-03-20T16:03:32.735Z
4548617392	f553f8f9-b147-4f09-86e5-0d1ce1a91ce0	5aafaf24-3fd4-40fd-93c5-972a14841d5d	Plantae	Tracheophyta	Magnoliopsida	Malvales	Malvaceae	Theobroma	Theobroma cacao		SPECIES	Theobroma cacao L.	Theobroma cacao L., 1753		GF			PRESENT		1928bdf0-f5d2-11dc-8c12-b8a03c50a862	3.91451	-53.24036	201286.0										3152205	3152205	HUMAN_OBSERVATION							CC_BY_4_0					2024-03-21T10:14:26.730Z		COUNTRY_MISMATCH;CONTINENT_DERIVED_FROM_COORDINATES;TAXON_MATCH_TAXON_ID_IGNORED
4548499672	f553f8f9-b147-4f09-86e5-0d1ce1a91ce0	f2639c9a-bab4-4151-9ba3-4195662b577b	Plantae	Tracheophyta	Magnoliopsida	Malvales	Malvaceae	Theobroma	Theobroma cacao		SPECIES	Theobroma cacao L.	Theobroma cacao L., 1753		GP			PRESENT		1928bdf0-f5d2-11dc-8c12-b8a03c50a862	16.19761	-61.5398	43140.0										3152205	3152205	HUMAN_OBSERVATION							CC_BY_4_0					2024-03-21T10:14:28.213Z		COUNTRY_MISMATCH;CONTINENT_DERIVED_FROM_COORDINATES;TAXON_MATCH_TAXON_ID_IGNORED
4548425353	f553f8f9-b147-4f09-86e5-0d1ce1a91ce0	84692303-b387-41dd-8384-1af432de52a7	Plantae	Tracheophyta	Magnoliopsida	Malvales	Malvaceae	Theobroma	Theobroma cacao		SPECIES	Theobroma cacao L.	Theobroma cacao L., 1753		YT			PRESENT		1928bdf0-f5d2-11dc-8c12-b8a03c50a862	-12.8206	45.14743	20395.0										3152205	3152205	HUMAN_OBSERVATION							CC_BY_4_0					2024-03-21T10:14:27.136Z		COUNTRY_MISMATCH;CONTINENT_DERIVED_FROM_COORDINATES;TAXON_MATCH_TAXON_ID_IGNORED
4548344474	f553f8f9-b147-4f09-86e5-0d1ce1a91ce0	b01507f0-c7bc-465a-b1ba-f59f136f306d	Plantae	Tracheophyta	Magnoliopsida	Malvales	Malvaceae	Theobroma	Theobroma cacao		SPECIES	Theobroma cacao L.	Theobroma cacao L., 1753		NC			PRESENT		1928bdf0-f5d2-11dc-8c12-b8a03c50a862													3152205	3152205	HUMAN_OBSERVATION							CC_BY_4_0					2024-03-21T10:14:27.625Z		COUNTRY_MISMATCH;CONTINENT_DERIVED_FROM_COUNTRY;TAXON_MATCH_TAXON_ID_IGNORED
4548343238	f553f8f9-b147-4f09-86e5-0d1ce1a91ce0	e8368ab6-e3ed-4044-82bc-89d357f56d95	Plantae	Tracheophyta	Magnoliopsida	Malvales	Malvaceae	Theobroma	Theobroma cacao		SPECIES	Theobroma cacao L.	Theobroma cacao L., 1753		MQ			PRESENT		1928bdf0-f5d2-11dc-8c12-b8a03c50a862	14.65485	-61.01929	26983.0										3152205	3152205	HUMAN_OBSERVATION							CC_BY_4_0					2024-03-21T10:14:27.693Z		COUNTRY_MISMATCH;CONTINENT_DERIVED_FROM_COORDINATES;TAXON_MATCH_TAXON_ID_IGNORED
4547931128	f553f8f9-b147-4f09-86e5-0d1ce1a91ce0	21ebdd9c-dc82-4e55-b7da-4f0cd8051931	Plantae	Tracheophyta	Magnoliopsida	Malvales	Malvaceae	Theobroma	Theobroma cacao		SPECIES	Theobroma cacao L.	Theobroma cacao L., 1753		PF			PRESENT		1928bdf0-f5d2-11dc-8c12-b8a03c50a862													3152205	3152205	HUMAN_OBSERVATION							CC_BY_4_0					2024-03-21T10:14:26.243Z		COUNTRY_MISMATCH;CONTINENT_DERIVED_FROM_COUNTRY;TAXON_MATCH_TAXON_ID_IGNORED
4547804448	f553f8f9-b147-4f09-86e5-0d1ce1a91ce0	de1acd3b-791a-4c52-9d89-b4ea9cea0548	Plantae	Tracheophyta	Magnoliopsida	Malvales	Malvaceae	Theobroma	Theobroma cacao		SPECIES	Theobroma cacao L.	Theobroma cacao L., 1753		RE			PRESENT		1928bdf0-f5d2-11dc-8c12-b8a03c50a862	-21.13317	55.53241	32290.0										3152205	3152205	HUMAN_OBSERVATION							CC_BY_4_0					2024-03-21T10:14:27.638Z		COUNTRY_MISMATCH;CONTINENT_DERIVED_FROM_COORDINATES;TAXON_MATCH_TAXON_ID_IGNORED
4537176926	4300f8d5-1ae5-49e5-a101-63894b005868	urn:catalog:JBRJ:RB:1521792	Plantae	Tracheophyta	Magnoliopsida	Malvales	Malvaceae	Theobroma	Theobroma cacao		SPECIES	Theobroma cacao L.	Theobroma cacao L.	L.	BR	Mata atras da UGAI Acuráua, ramal no lote do sr. Nelson, vegetaçao ao redor da trilha. Floresta Estadual Rio Gregório	Acre	PRESENT		838537fc-4aeb-4980-8b58-97fbdcd1d91a	-8.0425	-71.206944							2023-11-18	18	11	2023	3152205	3152205	PRESERVED_SPECIMEN	JBRJ	RB	RB01521792	496	M. Colli-Silva	2023-11-01T00:00:00	CC_BY_4_0	Rio de Janeiro Botanical Garden	S. Gerace; J. Mattos, M.D.F. Araujo & A.S. Lima			2024-06-04T13:29:55.591Z		COORDINATE_ROUNDED;GEODETIC_DATUM_ASSUMED_WGS84;CONTINENT_DERIVED_FROM_COORDINATES;INSTITUTION_MATCH_FUZZY;COLLECTION_MATCH_FUZZY
4536058375	50c9509d-22c7-4a22-a47d-8c48425ef4a7	https://www.inaturalist.org/observations/201397487	Plantae	Tracheophyta	Magnoliopsida	Malvales	Malvaceae	Theobroma	Theobroma cacao		SPECIES	Theobroma cacao L.	Theobroma cacao		EC		Pichincha	PRESENT		28eb1a3f-1c15-4a95-931a-4af90ecb574d	-0.163256	-78.442564	3906.0						2014-09-20T23:40	20	9	2014	3152205	3152205	HUMAN_OBSERVATION	iNaturalist	Observations	201397487		Eduard I. Vatutin	2024-03-05T19:36:16	CC_BY_NC_4_0	Eduard I. Vatutin	Eduard I. Vatutin			2024-06-19T02:11:33.172Z	StillImage	COORDINATE_ROUNDED;CONTINENT_DERIVED_FROM_COORDINATES;TAXON_MATCH_TAXON_ID_IGNORED
4535974390	50c9509d-22c7-4a22-a47d-8c48425ef4a7	https://www.inaturalist.org/observations/201053086	Plantae	Tracheophyta	Magnoliopsida	Malvales	Malvaceae	Theobroma	Theobroma cacao		SPECIES	Theobroma cacao L.	Theobroma cacao		PR		Dorado	PRESENT		28eb1a3f-1c15-4a95-931a-4af90ecb574d	18.427647	-66.270003	3.0						2024-03-02T17:33:06	2	3	2024	3152205	3152205	HUMAN_OBSERVATION	iNaturalist	Observations	201053086		Wes Gapp	2024-03-02T21:40:50	CC_BY_NC_4_0	valeriangelie	valeriangelie			2024-06-19T02:13:13.539Z	StillImage	COORDINATE_ROUNDED;CONTINENT_DERIVED_FROM_COORDINATES;TAXON_MATCH_TAXON_ID_IGNORED
4535952087	50c9509d-22c7-4a22-a47d-8c48425ef4a7	https://www.inaturalist.org/observations/201275877	Plantae	Tracheophyta	Magnoliopsida	Malvales	Malvaceae	Theobroma	Theobroma cacao		SPECIES	Theobroma cacao L.	Theobroma cacao		BR		São Paulo	PRESENT		28eb1a3f-1c15-4a95-931a-4af90ecb574d	-23.43453	-45.084915	6342.0						2023-12-15T10:39	15	12	2023	3152205	3152205	HUMAN_OBSERVATION	iNaturalist	Observations	201275877		Enéas V. Gouvêa Junior	2024-03-04T17:27:38	CC_BY_NC_4_0	Enéas V. Gouvêa Junior	Enéas V. Gouvêa Junior			2024-06-19T02:12:09.004Z	StillImage	COORDINATE_ROUNDED;CONTINENT_DERIVED_FROM_COORDINATES;TAXON_MATCH_TAXON_ID_IGNORED
4535912604	50c9509d-22c7-4a22-a47d-8c48425ef4a7	https://www.inaturalist.org/observations/200765558	Plantae	Tracheophyta	Magnoliopsida	Malvales	Malvaceae	Theobroma	Theobroma cacao		SPECIES	Theobroma cacao L.	Theobroma cacao		MS		Saint Peter	PRESENT		28eb1a3f-1c15-4a95-931a-4af90ecb574d	16.762579	-62.213942	8.0						2024-02-28T17:22:49	28	2	2024	3152205	3152205	HUMAN_OBSERVATION	iNaturalist	Observations	200765558		monkeyjodey	2024-02-28T23:09:53	CC0_1_0	monkeyjodey	monkeyjodey			2024-06-19T01:34:59.972Z	StillImage	COORDINATE_ROUNDED;CONTINENT_DERIVED_FROM_COORDINATES;TAXON_MATCH_TAXON_ID_IGNORED
4535893591	50c9509d-22c7-4a22-a47d-8c48425ef4a7	https://www.inaturalist.org/observations/200783559	Plantae	Tracheophyta	Magnoliopsida	Malvales	Malvaceae	Theobroma	Theobroma cacao		SPECIES	Theobroma cacao L.	Theobroma cacao		MP		Rota	PRESENT		28eb1a3f-1c15-4a95-931a-4af90ecb574d	14.160272	145.246608	2738.0						2024-02-29T10:26	29	2	2024	3152205	3152205	HUMAN_OBSERVATION	iNaturalist	Observations	200783559		kaisrra	2024-02-29T03:12:17	CC_BY_NC_4_0	kaisrra	kaisrra			2024-06-19T01:37:00.811Z	StillImage	COORDINATE_ROUNDED;CONTINENT_DERIVED_FROM_COORDINATES;TAXON_MATCH_TAXON_ID_IGNORED
4535874196	50c9509d-22c7-4a22-a47d-8c48425ef4a7	https://www.inaturalist.org/observations/199448069	Plantae	Tracheophyta	Magnoliopsida	Malvales	Malvaceae	Theobroma	Theobroma cacao		SPECIES	Theobroma cacao L.	Theobroma cacao		CR		Puntarenas	PRESENT		28eb1a3f-1c15-4a95-931a-4af90ecb574d	9.868216	-85.072136	209.0						2024-01-22T16:26	22	1	2024	3152205	3152205	HUMAN_OBSERVATION	iNaturalist	Observations	199448069				CC_BY_NC_4_0	cccrll	cccrll			2024-06-19T01:36:45.112Z	StillImage	COORDINATE_ROUNDED;CONTINENT_DERIVED_FROM_COORDINATES;TAXON_MATCH_TAXON_ID_IGNORED
4535743534	50c9509d-22c7-4a22-a47d-8c48425ef4a7	https://www.inaturalist.org/observations/201093321	Plantae	Tracheophyta	Magnoliopsida	Malvales	Malvaceae	Theobroma	Theobroma cacao		SPECIES	Theobroma cacao L.	Theobroma cacao		SG		West	PRESENT		28eb1a3f-1c15-4a95-931a-4af90ecb574d	1.35765	103.683014							2024-03-02T11:37	2	3	2024	3152205	3152205	HUMAN_OBSERVATION	iNaturalist	Observations	201093321		airgel	2024-03-03T05:51:20	CC_BY_NC_4_0	airgel	airgel			2024-06-19T02:10:43.584Z	StillImage	COORDINATE_ROUNDED;CONTINENT_DERIVED_FROM_COORDINATES;TAXON_MATCH_TAXON_ID_IGNORED
4528345169	50c9509d-22c7-4a22-a47d-8c48425ef4a7	https://www.inaturalist.org/observations/200570852	Plantae	Tracheophyta	Magnoliopsida	Malvales	Malvaceae	Theobroma	Theobroma cacao		SPECIES	Theobroma cacao L.	Theobroma cacao		EC		Bolivar	PRESENT		28eb1a3f-1c15-4a95-931a-4af90ecb574d	-2.04906	-79.177427	18383.0						2022-12-22T19:44	22	12	2022	3152205	3152205	HUMAN_OBSERVATION	iNaturalist	Observations	200570852		marisolestefania	2024-02-27T00:45:56	CC_BY_NC_4_0	marisolestefania	marisolestefania			2024-06-19T02:12:58.212Z	StillImage	COORDINATE_ROUNDED;CONTINENT_DERIVED_FROM_COORDINATES;TAXON_MATCH_TAXON_ID_IGNORED
4528343719	50c9509d-22c7-4a22-a47d-8c48425ef4a7	https://www.inaturalist.org/observations/200388945	Plantae	Tracheophyta	Magnoliopsida	Malvales	Malvaceae	Theobroma	Theobroma cacao		SPECIES	Theobroma cacao L.	Theobroma cacao		GH		Ashanti	PRESENT		28eb1a3f-1c15-4a95-931a-4af90ecb574d	6.150386	-1.347936	6.0						2024-02-19T15:42:30Z	19	2	2024	3152205	3152205	HUMAN_OBSERVATION	iNaturalist	Observations	200388945		Ben Keen	2024-02-25T13:11:01	CC0_1_0	Ben Keen	Ben Keen			2024-06-19T02:10:01.031Z	StillImage	COORDINATE_ROUNDED;CONTINENT_DERIVED_FROM_COORDINATES;TAXON_MATCH_TAXON_ID_IGNORED
4528336681	50c9509d-22c7-4a22-a47d-8c48425ef4a7	https://www.inaturalist.org/observations/200388902	Plantae	Tracheophyta	Magnoliopsida	Malvales	Malvaceae	Theobroma	Theobroma cacao		SPECIES	Theobroma cacao L.	Theobroma cacao		GH		Ashanti	PRESENT		28eb1a3f-1c15-4a95-931a-4af90ecb574d	6.150145	-1.347753	6.0						2024-02-19T15:41:22Z	19	2	2024	3152205	3152205	HUMAN_OBSERVATION	iNaturalist	Observations	200388902		Ben Keen	2024-02-25T13:10:39	CC0_1_0	Ben Keen	Ben Keen			2024-06-19T02:12:06.412Z	StillImage	COORDINATE_ROUNDED;CONTINENT_DERIVED_FROM_COORDINATES;TAXON_MATCH_TAXON_ID_IGNORED
4528276484	50c9509d-22c7-4a22-a47d-8c48425ef4a7	https://www.inaturalist.org/observations/199991847	Plantae	Tracheophyta	Magnoliopsida	Malvales	Malvaceae	Theobroma	Theobroma cacao		SPECIES	Theobroma cacao L.	Theobroma cacao		CR		Heredia	PRESENT		28eb1a3f-1c15-4a95-931a-4af90ecb574d	9.975937	-84.157051	4.0						2024-02-21T07:38:51	21	2	2024	3152205	3152205	HUMAN_OBSERVATION	iNaturalist	Observations	199991847		Coley Jens	2024-02-21T13:39:37	CC_BY_NC_4_0	Coley Jens	Coley Jens			2024-06-19T02:09:55.360Z	StillImage	COORDINATE_ROUNDED;CONTINENT_DERIVED_FROM_COORDINATES;TAXON_MATCH_TAXON_ID_IGNORED
4528213212	50c9509d-22c7-4a22-a47d-8c48425ef4a7	https://www.inaturalist.org/observations/197925399	Plantae	Tracheophyta	Magnoliopsida	Malvales	Malvaceae	Theobroma	Theobroma cacao		SPECIES	Theobroma cacao L.	Theobroma cacao		LC		Soufrière	PRESENT		28eb1a3f-1c15-4a95-931a-4af90ecb574d	13.820946	-61.04915	15.0						2024-01-17T16:09	17	1	2024	3152205	3152205	HUMAN_OBSERVATION	iNaturalist	Observations	197925399		rauvbbj	2024-01-29T22:32:43	CC_BY_NC_4_0	rauvbbj	rauvbbj			2024-06-19T01:35:33.940Z	StillImage	COORDINATE_ROUNDED;CONTINENT_DERIVED_FROM_COORDINATES;TAXON_MATCH_TAXON_ID_IGNORED
4528081127	50c9509d-22c7-4a22-a47d-8c48425ef4a7	https://www.inaturalist.org/observations/200528101	Plantae	Tracheophyta	Magnoliopsida	Malvales	Malvaceae	Theobroma	Theobroma cacao		SPECIES	Theobroma cacao L.	Theobroma cacao		MX		Veracruz	PRESENT		28eb1a3f-1c15-4a95-931a-4af90ecb574d	20.430288	-97.368357	3.0						2024-02-26T11:04:34	26	2	2024	3152205	3152205	HUMAN_OBSERVATION	iNaturalist	Observations	200528101		Gloria Valdes	2024-02-26T17:05:35	CC_BY_NC_4_0	Gloria Valdes	Gloria Valdes			2024-06-19T01:34:41.598Z	StillImage	COORDINATE_ROUNDED;CONTINENT_DERIVED_FROM_COORDINATES;TAXON_MATCH_TAXON_ID_IGNORED
4528069386	50c9509d-22c7-4a22-a47d-8c48425ef4a7	https://www.inaturalist.org/observations/200277764	Plantae	Tracheophyta	Magnoliopsida	Malvales	Malvaceae	Theobroma	Theobroma cacao		SPECIES	Theobroma cacao L.	Theobroma cacao		GF		Saint-Laurent-du-Maroni	PRESENT		28eb1a3f-1c15-4a95-931a-4af90ecb574d	5.139705	-54.3484	62.0						2015-10-28T12:13	28	10	2015	3152205	3152205	HUMAN_OBSERVATION	iNaturalist	Observations	200277764		Thomas Diemer	2024-02-24T14:31:58	CC_BY_NC_4_0	Thomas Diemer	Thomas Diemer			2024-06-19T02:08:29.855Z	StillImage	COORDINATE_ROUNDED;CONTINENT_DERIVED_FROM_COORDINATES;TAXON_MATCH_TAXON_ID_IGNORED
4528030715	50c9509d-22c7-4a22-a47d-8c48425ef4a7	https://www.inaturalist.org/observations/200035482	Plantae	Tracheophyta	Magnoliopsida	Malvales	Malvaceae	Theobroma	Theobroma cacao		SPECIES	Theobroma cacao L.	Theobroma cacao		TT		Sangre Grande	PRESENT		28eb1a3f-1c15-4a95-931a-4af90ecb574d	10.818174	-61.024016	723.0						2023-12-11T07:05	11	12	2023	3152205	3152205	HUMAN_OBSERVATION	iNaturalist	Observations	200035482		Blythe Nilson	2024-02-21T22:26:35	CC_BY_NC_4_0	Blythe Nilson	Blythe Nilson			2024-06-19T02:09:53.583Z	StillImage	COORDINATE_ROUNDED;CONTINENT_DERIVED_FROM_COORDINATES;TAXON_MATCH_TAXON_ID_IGNORED
4528015900	50c9509d-22c7-4a22-a47d-8c48425ef4a7	https://www.inaturalist.org/observations/200137792	Plantae	Tracheophyta	Magnoliopsida	Malvales	Malvaceae	Theobroma	Theobroma cacao		SPECIES	Theobroma cacao L.	Theobroma cacao		CR		Limón	PRESENT		28eb1a3f-1c15-4a95-931a-4af90ecb574d	9.650306	-82.743843	71.0						2024-02-22T14:41:22	22	2	2024	3152205	3152205	HUMAN_OBSERVATION	iNaturalist	Observations	200137792		Ricci Masero	2024-02-23T00:41:55	CC_BY_4_0	Ricci Masero	Ricci Masero			2024-06-19T02:11:59.175Z	StillImage	COORDINATE_ROUNDED;CONTINENT_DERIVED_FROM_COORDINATES;TAXON_MATCH_TAXON_ID_IGNORED
4528011094	50c9509d-22c7-4a22-a47d-8c48425ef4a7	https://www.inaturalist.org/observations/200174627	Plantae	Tracheophyta	Magnoliopsida	Malvales	Malvaceae	Theobroma	Theobroma cacao		SPECIES	Theobroma cacao L.	Theobroma cacao		CR		Limón	PRESENT		28eb1a3f-1c15-4a95-931a-4af90ecb574d	9.516981	-82.861196	210.0						2018-03-17T15:44	17	3	2018	3152205	3152205	HUMAN_OBSERVATION	iNaturalist	Observations	200174627		angela_husfeld	2024-02-23T11:44:06	CC_BY_NC_4_0	angela_husfeld	angela_husfeld			2024-06-19T01:36:39.980Z	StillImage	COORDINATE_ROUNDED;CONTINENT_DERIVED_FROM_COORDINATES;TAXON_MATCH_TAXON_ID_IGNORED
4527983912	50c9509d-22c7-4a22-a47d-8c48425ef4a7	https://www.inaturalist.org/observations/200109493	Plantae	Tracheophyta	Magnoliopsida	Malvales	Malvaceae	Theobroma	Theobroma cacao		SPECIES	Theobroma cacao L.	Theobroma cacao		CR		Alajuela	PRESENT		28eb1a3f-1c15-4a95-931a-4af90ecb574d	10.680723	-84.203248	188.0						2024-02-10T08:01	10	2	2024	3152205	3152205	HUMAN_OBSERVATION	iNaturalist	Observations	200109493		sprinklerbird	2024-02-22T18:53:37	CC_BY_NC_4_0	sprinklerbird	sprinklerbird			2024-06-19T01:35:56.798Z	StillImage	COORDINATE_ROUNDED;CONTINENT_DERIVED_FROM_COORDINATES;TAXON_MATCH_TAXON_ID_IGNORED
4527982242	50c9509d-22c7-4a22-a47d-8c48425ef4a7	https://www.inaturalist.org/observations/200218817	Plantae	Tracheophyta	Magnoliopsida	Malvales	Malvaceae	Theobroma	Theobroma cacao		SPECIES	Theobroma cacao L.	Theobroma cacao		CR		Alajuela	PRESENT		28eb1a3f-1c15-4a95-931a-4af90ecb574d	10.731291	-85.058415	1430.0						2024-02-21T11:41:09	21	2	2024	3152205	3152205	HUMAN_OBSERVATION	iNaturalist	Observations	200218817		Heather	2024-02-23T22:01:01	CC_BY_NC_4_0	Heather	Heather			2024-06-19T02:09:37.065Z	StillImage	COORDINATE_ROUNDED;CONTINENT_DERIVED_FROM_COORDINATES;TAXON_MATCH_TAXON_ID_IGNORED
4527912292	50c9509d-22c7-4a22-a47d-8c48425ef4a7	https://www.inaturalist.org/observations/198680052	Plantae	Tracheophyta	Magnoliopsida	Malvales	Malvaceae	Theobroma	Theobroma cacao		SPECIES	Theobroma cacao L.	Theobroma cacao		LC		Soufrière	PRESENT		28eb1a3f-1c15-4a95-931a-4af90ecb574d	13.820925	-61.049085	15.0						2024-01-16T16:58	16	1	2024	3152205	3152205	HUMAN_OBSERVATION	iNaturalist	Observations	198680052		rauvbbj	2024-02-07T21:58:54	CC_BY_NC_4_0	rauvbbj	rauvbbj			2024-06-19T01:34:38.029Z	StillImage	COORDINATE_ROUNDED;CONTINENT_DERIVED_FROM_COORDINATES;TAXON_MATCH_TAXON_ID_IGNORED
4527470408	4195e042-b632-47ba-9545-32a5e3033ff7	s18617	Plantae	Tracheophyta	Magnoliopsida	Malvales	Malvaceae	Theobroma	Theobroma cacao		SPECIES	Theobroma cacao L.	Theobroma cacao					PRESENT		061b4f20-f241-11da-a328-b8a03c50a862													3152205	3152205	MATERIAL_CITATION							CC_BY_4_0					2024-06-12T13:06:24.556Z
4525347573	50c9509d-22c7-4a22-a47d-8c48425ef4a7	https://www.inaturalist.org/observations/199937604	Plantae	Tracheophyta	Magnoliopsida	Malvales	Malvaceae	Theobroma	Theobroma cacao		SPECIES	Theobroma cacao L.	Theobroma cacao		BZ		Toledo	PRESENT		28eb1a3f-1c15-4a95-931a-4af90ecb574d	16.552053	-88.698303	4.0						2024-02-19T09:38:47	19	2	2024	3152205	3152205	HUMAN_OBSERVATION	iNaturalist	Observations	199937604		brock	2024-02-20T22:20:57	CC_BY_NC_4_0	brock	brock			2024-06-19T01:35:13.054Z	StillImage	COORDINATE_ROUNDED;CONTINENT_DERIVED_FROM_COORDINATES;TAXON_MATCH_TAXON_ID_IGNORED
4525304975	50c9509d-22c7-4a22-a47d-8c48425ef4a7	https://www.inaturalist.org/observations/199629696	Plantae	Tracheophyta	Magnoliopsida	Malvales	Malvaceae	Theobroma	Theobroma cacao		SPECIES	Theobroma cacao L.	Theobroma cacao		CR		Alajuela	PRESENT		28eb1a3f-1c15-4a95-931a-4af90ecb574d	10.477728	-84.640678	4.0						2024-02-17T10:01:10	17	2	2024	3152205	3152205	HUMAN_OBSERVATION	iNaturalist	Observations	199629696		annewien	2024-02-18T02:24:13	CC_BY_NC_4_0	annewien	annewien			2024-06-19T02:09:49.526Z	StillImage	COORDINATE_ROUNDED;CONTINENT_DERIVED_FROM_COORDINATES;TAXON_MATCH_TAXON_ID_IGNORED
4525287689	50c9509d-22c7-4a22-a47d-8c48425ef4a7	https://www.inaturalist.org/observations/199737910	Plantae	Tracheophyta	Magnoliopsida	Malvales	Malvaceae	Theobroma	Theobroma cacao		SPECIES	Theobroma cacao L.	Theobroma cacao		DO		Espaillat	PRESENT		28eb1a3f-1c15-4a95-931a-4af90ecb574d	19.612554	-70.270409	493.0						2024-01-29T00:32	29	1	2024	3152205	3152205	HUMAN_OBSERVATION	iNaturalist	Observations	199737910		C Aybar	2024-02-19T00:12:56	CC0_1_0	C Aybar	C Aybar			2024-06-19T01:36:50.436Z	StillImage	COORDINATE_ROUNDED;CONTINENT_DERIVED_FROM_COORDINATES;TAXON_MATCH_TAXON_ID_IGNORED
4525270950	50c9509d-22c7-4a22-a47d-8c48425ef4a7	https://www.inaturalist.org/observations/199870122	Plantae	Tracheophyta	Magnoliopsida	Malvales	Malvaceae	Theobroma	Theobroma cacao		SPECIES	Theobroma cacao L.	Theobroma cacao		ID		Kalimantan Tengah	PRESENT		28eb1a3f-1c15-4a95-931a-4af90ecb574d	-1.972823	113.756068	4.0						2024-02-20T12:31:31	20	2	2024	3152205	3152205	HUMAN_OBSERVATION	iNaturalist	Observations	199870122		Grant Smith	2024-02-20T05:32:02	CC_BY_NC_4_0	Grant Smith	Grant Smith			2024-06-19T01:34:31.211Z	StillImage	COORDINATE_ROUNDED;CONTINENT_DERIVED_FROM_COORDINATES;TAXON_MATCH_TAXON_ID_IGNORED
4525255394	50c9509d-22c7-4a22-a47d-8c48425ef4a7	https://www.inaturalist.org/observations/199459086	Plantae	Tracheophyta	Magnoliopsida	Malvales	Malvaceae	Theobroma	Theobroma cacao		SPECIES	Theobroma cacao L.	Theobroma cacao		CR		Puntarenas	PRESENT		28eb1a3f-1c15-4a95-931a-4af90ecb574d	8.392706	-83.296112	168.0						2024-02-15T14:57:20	15	2	2024	3152205	3152205	HUMAN_OBSERVATION	iNaturalist	Observations	199459086		sarahbeeok	2024-02-16T14:18:08	CC_BY_NC_4_0	sarahbeeok	sarahbeeok			2024-06-19T02:10:26.539Z	StillImage	COORDINATE_ROUNDED;CONTINENT_DERIVED_FROM_COORDINATES;TAXON_MATCH_TAXON_ID_IGNORED
4525236289	50c9509d-22c7-4a22-a47d-8c48425ef4a7	https://www.inaturalist.org/observations/199681999	Plantae	Tracheophyta	Magnoliopsida	Malvales	Malvaceae	Theobroma	Theobroma cacao		SPECIES	Theobroma cacao L.	Theobroma cacao		BZ		Cayo	PRESENT		28eb1a3f-1c15-4a95-931a-4af90ecb574d	17.117539	-88.928721	4.0						2024-02-18T09:49:11	18	2	2024	3152205	3152205	HUMAN_OBSERVATION	iNaturalist	Observations	199681999		Gretchen Baker	2024-02-18T15:48:34	CC_BY_4_0	Gretchen Baker	Gretchen Baker			2024-06-19T01:36:35.950Z	StillImage	COORDINATE_ROUNDED;CONTINENT_DERIVED_FROM_COORDINATES;TAXON_MATCH_TAXON_ID_IGNORED
4525212308	50c9509d-22c7-4a22-a47d-8c48425ef4a7	https://www.inaturalist.org/observations/199465602	Plantae	Tracheophyta	Magnoliopsida	Malvales	Malvaceae	Theobroma	Theobroma cacao		SPECIES	Theobroma cacao L.	Theobroma cacao		ID		Lampung	PRESENT		28eb1a3f-1c15-4a95-931a-4af90ecb574d	-5.934525	105.504592	122.0						2015-12-24T12:13	24	12	2015	3152205	3152205	HUMAN_OBSERVATION	iNaturalist	Observations	199465602		Natalia Merkulyeva	2024-02-16T15:46:49	CC_BY_NC_4_0	Natalia Merkulyeva	Natalia Merkulyeva			2024-06-19T01:36:37.824Z	StillImage	COORDINATE_ROUNDED;CONTINENT_DERIVED_FROM_COORDINATES;TAXON_MATCH_TAXON_ID_IGNORED
4525206545	50c9509d-22c7-4a22-a47d-8c48425ef4a7	https://www.inaturalist.org/observations/199512368	Plantae	Tracheophyta	Magnoliopsida	Malvales	Malvaceae	Theobroma	Theobroma cacao		SPECIES	Theobroma cacao L.	Theobroma cacao		EC		Napo	PRESENT		28eb1a3f-1c15-4a95-931a-4af90ecb574d	-0.87605	-77.725295							2024-02-05T11:19	5	2	2024	3152205	3152205	HUMAN_OBSERVATION	iNaturalist	Observations	199512368		Ignacio Moreira-Corral	2024-02-17T00:50:07	CC_BY_NC_4_0	Ignacio Moreira-Corral	Ignacio Moreira-Corral			2024-06-19T01:36:57.697Z	StillImage	CONTINENT_DERIVED_FROM_COORDINATES;TAXON_MATCH_TAXON_ID_IGNORED
4525133573	50c9509d-22c7-4a22-a47d-8c48425ef4a7	https://www.inaturalist.org/observations/199281422	Plantae	Tracheophyta	Magnoliopsida	Malvales	Malvaceae	Theobroma	Theobroma cacao		SPECIES	Theobroma cacao L.	Theobroma cacao		GF		Saint-Laurent-du-Maroni	PRESENT		28eb1a3f-1c15-4a95-931a-4af90ecb574d	5.419546	-53.667057							2024-02-11T14:00	11	2	2024	3152205	3152205	HUMAN_OBSERVATION	iNaturalist	Observations	199281422		christian marty	2024-02-14T15:16:12	CC_BY_NC_4_0	christian marty	christian marty			2024-06-19T01:35:34.553Z	StillImage	CONTINENT_DERIVED_FROM_COORDINATES;TAXON_MATCH_TAXON_ID_IGNORED
4525132080	50c9509d-22c7-4a22-a47d-8c48425ef4a7	https://www.inaturalist.org/observations/199435935	Plantae	Tracheophyta	Magnoliopsida	Malvales	Malvaceae	Theobroma	Theobroma cacao		SPECIES	Theobroma cacao L.	Theobroma cacao		SG		North	PRESENT		28eb1a3f-1c15-4a95-931a-4af90ecb574d	1.376025	103.781072	281.0						2024-02-16T12:03	16	2	2024	3152205	3152205	HUMAN_OBSERVATION	iNaturalist	Observations	199435935		Pizzas fear me	2024-02-16T06:58:13	CC_BY_NC_4_0	Pizzas fear me	Pizzas fear me			2024-06-19T02:09:46.539Z	StillImage	COORDINATE_ROUNDED;CONTINENT_DERIVED_FROM_COORDINATES;TAXON_MATCH_TAXON_ID_IGNORED
4525042445	50c9509d-22c7-4a22-a47d-8c48425ef4a7	https://www.inaturalist.org/observations/64443838	Plantae	Tracheophyta	Magnoliopsida	Malvales	Malvaceae	Theobroma	Theobroma cacao		SPECIES	Theobroma cacao L.	Theobroma cacao		EC		Loja	PRESENT		28eb1a3f-1c15-4a95-931a-4af90ecb574d	-4.225152	-79.257856	31.0						2020-11-08T11:12	8	11	2020	3152205	3152205	HUMAN_OBSERVATION	iNaturalist	Observations	64443838		joel_cabrera_28	2020-11-08T16:10:59	CC_BY_NC_4_0	joel_cabrera_28	joel_cabrera_28			2024-06-19T01:08:08.429Z	StillImage	COORDINATE_ROUNDED;CONTINENT_DERIVED_FROM_COORDINATES;TAXON_MATCH_TAXON_ID_IGNORED
4525035468	50c9509d-22c7-4a22-a47d-8c48425ef4a7	https://www.inaturalist.org/observations/64621841	Plantae	Tracheophyta	Magnoliopsida	Malvales	Malvaceae	Theobroma	Theobroma cacao		SPECIES	Theobroma cacao L.	Theobroma cacao		EC		Zamora Chinchipe	PRESENT		28eb1a3f-1c15-4a95-931a-4af90ecb574d	-3.61518	-78.582158	8.0						2020-11-09T14:06	9	11	2020	3152205	3152205	HUMAN_OBSERVATION	iNaturalist	Observations	64621841		Noe Armijo	2021-06-26T22:01:13	CC_BY_NC_4_0	angelina_guaman	angelina_guaman			2024-06-19T01:08:18.821Z	StillImage	COORDINATE_ROUNDED;CONTINENT_DERIVED_FROM_COORDINATES;TAXON_MATCH_TAXON_ID_IGNORED
4524977921	50c9509d-22c7-4a22-a47d-8c48425ef4a7	https://www.inaturalist.org/observations/198415045	Plantae	Tracheophyta	Magnoliopsida	Malvales	Malvaceae	Theobroma	Theobroma cacao		SPECIES	Theobroma cacao L.	Theobroma cacao		BR		Amazonas	PRESENT		28eb1a3f-1c15-4a95-931a-4af90ecb574d	-3.288298	-60.630227	2.0						2024-02-03T15:15	3	2	2024	3152205	3152205	HUMAN_OBSERVATION	iNaturalist	Observations	198415045		ruthgonzaga	2024-02-04T18:49:14	CC_BY_NC_4_0	ruthgonzaga	ruthgonzaga			2024-06-19T02:12:08.855Z	StillImage	COORDINATE_ROUNDED;CONTINENT_DERIVED_FROM_COORDINATES;TAXON_MATCH_TAXON_ID_IGNORED
4524971864	50c9509d-22c7-4a22-a47d-8c48425ef4a7	https://www.inaturalist.org/observations/198718013	Plantae	Tracheophyta	Magnoliopsida	Malvales	Malvaceae	Theobroma	Theobroma cacao		SPECIES	Theobroma cacao L.	Theobroma cacao		LK		Matara	PRESENT		28eb1a3f-1c15-4a95-931a-4af90ecb574d	5.982897	80.437762	2533.0						2024-02-05T16:55	5	2	2024	3152205	3152205	HUMAN_OBSERVATION	iNaturalist	Observations	198718013		Алёна Осипова	2024-02-08T12:30:40	CC_BY_NC_4_0	Алёна Осипова	Алёна Осипова			2024-06-19T02:10:11.474Z		COORDINATE_ROUNDED;CONTINENT_DERIVED_FROM_COORDINATES;TAXON_MATCH_TAXON_ID_IGNORED
4524922414	50c9509d-22c7-4a22-a47d-8c48425ef4a7	https://www.inaturalist.org/observations/34978470	Plantae	Tracheophyta	Magnoliopsida	Malvales	Malvaceae	Theobroma	Theobroma cacao		SPECIES	Theobroma cacao L.	Theobroma cacao		EC		Zamora Chinchipe	PRESENT		28eb1a3f-1c15-4a95-931a-4af90ecb574d	-4.09544	-78.96114	2000.0						2011-03-18T14:39Z	18	3	2011	3152205	3152205	HUMAN_OBSERVATION	iNaturalist	Observations	34978470		Ruth Ripley	2019-10-27T20:42:06	CC_BY_NC_4_0	Ruth Ripley	Ruth Ripley			2024-06-19T01:04:21.848Z		COORDINATE_ROUNDED;CONTINENT_DERIVED_FROM_COORDINATES;TAXON_MATCH_TAXON_ID_IGNORED
4524903208	50c9509d-22c7-4a22-a47d-8c48425ef4a7	https://www.inaturalist.org/observations/197417977	Plantae	Tracheophyta	Magnoliopsida	Malvales	Malvaceae	Theobroma	Theobroma cacao		SPECIES	Theobroma cacao L.	Theobroma cacao		BZ		Stann Creek	PRESENT		28eb1a3f-1c15-4a95-931a-4af90ecb574d	16.93344	-88.38325							2024-01-23T09:22:48	23	1	2024	3152205	3152205	HUMAN_OBSERVATION	iNaturalist	Observations	197417977		miniplane	2024-01-23T22:48:23	CC_BY_NC_4_0	miniplane	miniplane			2024-06-19T02:08:32.557Z	StillImage	CONTINENT_DERIVED_FROM_COORDINATES;TAXON_MATCH_TAXON_ID_IGNORED
4522815439	50c9509d-22c7-4a22-a47d-8c48425ef4a7	https://www.inaturalist.org/observations/199221208	Plantae	Tracheophyta	Magnoliopsida	Malvales	Malvaceae	Theobroma	Theobroma cacao		SPECIES	Theobroma cacao L.	Theobroma cacao		CR		Heredia	PRESENT		28eb1a3f-1c15-4a95-931a-4af90ecb574d	9.981637	-84.079482							2024-02-10T08:32	10	2	2024	3152205	3152205	HUMAN_OBSERVATION	iNaturalist	Observations	199221208		Kathy McAleese	2024-02-13T20:42:33	CC_BY_NC_4_0	Kathy McAleese	Kathy McAleese			2024-06-19T02:08:57.985Z	StillImage	COORDINATE_ROUNDED;CONTINENT_DERIVED_FROM_COORDINATES;TAXON_MATCH_TAXON_ID_IGNORED
4522756701	50c9509d-22c7-4a22-a47d-8c48425ef4a7	https://www.inaturalist.org/observations/199006939	Plantae	Tracheophyta	Magnoliopsida	Malvales	Malvaceae	Theobroma	Theobroma cacao		SPECIES	Theobroma cacao L.	Theobroma cacao		EC		Pichincha	PRESENT		28eb1a3f-1c15-4a95-931a-4af90ecb574d	0.102963	-79.26541	28.0						2020-02-11T10:28	11	2	2020	3152205	3152205	HUMAN_OBSERVATION	iNaturalist	Observations	199006939		nelson_miranda	2024-02-11T15:58:35	CC_BY_NC_4_0	mateovf19	mateovf19			2024-06-19T01:35:29.028Z	StillImage	COORDINATE_ROUNDED;CONTINENT_DERIVED_FROM_COORDINATES;TAXON_MATCH_TAXON_ID_IGNORED
4522721624	50c9509d-22c7-4a22-a47d-8c48425ef4a7	https://www.inaturalist.org/observations/199000118	Plantae	Tracheophyta	Magnoliopsida	Malvales	Malvaceae	Theobroma	Theobroma cacao		SPECIES	Theobroma cacao L.	Theobroma cacao		ID		Yogyakarta	PRESENT		28eb1a3f-1c15-4a95-931a-4af90ecb574d	-7.764109	110.115767	368.0						2023-09-03T13:10	3	9	2023	3152205	3152205	HUMAN_OBSERVATION	iNaturalist	Observations	199000118		Alfian surya Fathoni	2024-02-11T14:02:51	CC_BY_NC_4_0	Alfian surya Fathoni	Alfian surya Fathoni			2024-06-19T01:36:46.698Z	StillImage	COORDINATE_ROUNDED;CONTINENT_DERIVED_FROM_COORDINATES;TAXON_MATCH_TAXON_ID_IGNORED
4522713551	50c9509d-22c7-4a22-a47d-8c48425ef4a7	https://www.inaturalist.org/observations/199001432	Plantae	Tracheophyta	Magnoliopsida	Malvales	Malvaceae	Theobroma	Theobroma cacao		SPECIES	Theobroma cacao L.	Theobroma cacao		ID		Sulawesi Tengah	PRESENT		28eb1a3f-1c15-4a95-931a-4af90ecb574d	-1.820276	120.511878	15501.0						2023-05-10T22:11	10	5	2023	3152205	3152205	HUMAN_OBSERVATION	iNaturalist	Observations	199001432		saul_lubetzky	2024-02-11T14:17:34	CC_BY_NC_4_0	saul_lubetzky	saul_lubetzky			2024-06-19T01:35:55.084Z	StillImage	COORDINATE_ROUNDED;CONTINENT_DERIVED_FROM_COORDINATES;TAXON_MATCH_TAXON_ID_IGNORED
4522672433	50c9509d-22c7-4a22-a47d-8c48425ef4a7	https://www.inaturalist.org/observations/198780879	Plantae	Tracheophyta	Magnoliopsida	Malvales	Malvaceae	Theobroma	Theobroma cacao		SPECIES	Theobroma cacao L.	Theobroma cacao		EC		Napo	PRESENT		28eb1a3f-1c15-4a95-931a-4af90ecb574d	-0.81995	-77.799903	4.0						2024-02-08T21:26:31	8	2	2024	3152205	3152205	HUMAN_OBSERVATION	iNaturalist	Observations	198780879		abkekane	2024-02-09T04:15:13	CC_BY_NC_4_0	abkekane	abkekane			2024-06-19T02:10:33.677Z	StillImage	COORDINATE_ROUNDED;CONTINENT_DERIVED_FROM_COORDINATES;TAXON_MATCH_TAXON_ID_IGNORED
4522603570	50c9509d-22c7-4a22-a47d-8c48425ef4a7	https://www.inaturalist.org/observations/197288951	Plantae	Tracheophyta	Magnoliopsida	Malvales	Malvaceae	Theobroma	Theobroma cacao		SPECIES	Theobroma cacao L.	Theobroma cacao		PH		Bohol	PRESENT		28eb1a3f-1c15-4a95-931a-4af90ecb574d	9.63392	124.027022	6.0						2024-01-22T12:33:03	22	1	2024	3152205	3152205	HUMAN_OBSERVATION	iNaturalist	Observations	197288951		fi0na97	2024-01-22T05:37:05	CC_BY_NC_4_0	fi0na97	fi0na97			2024-06-19T02:10:24.788Z	StillImage	COORDINATE_ROUNDED;CONTINENT_DERIVED_FROM_COORDINATES;TAXON_MATCH_TAXON_ID_IGNORED
4522590437	50c9509d-22c7-4a22-a47d-8c48425ef4a7	https://www.inaturalist.org/observations/198029539	Plantae	Tracheophyta	Magnoliopsida	Malvales	Malvaceae	Theobroma	Theobroma cacao		SPECIES	Theobroma cacao L.	Theobroma cacao		MX		Tabasco	PRESENT		28eb1a3f-1c15-4a95-931a-4af90ecb574d	18.000435	-92.935319	164.0						2023-12-27T22:15	27	12	2023	3152205	3152205	HUMAN_OBSERVATION	iNaturalist	Observations	198029539		Alberto G. Nadal	2024-01-31T04:16:24	CC_BY_NC_4_0	Alberto G. Nadal	Alberto G. Nadal			2024-06-19T01:36:13.068Z	StillImage	COORDINATE_ROUNDED;CONTINENT_DERIVED_FROM_COORDINATES;TAXON_MATCH_TAXON_ID_IGNORED
4522559826	50c9509d-22c7-4a22-a47d-8c48425ef4a7	https://www.inaturalist.org/observations/149329634	Plantae	Tracheophyta	Magnoliopsida	Malvales	Malvaceae	Theobroma	Theobroma cacao		SPECIES	Theobroma cacao L.	Theobroma cacao		EC		Napo	PRESENT		28eb1a3f-1c15-4a95-931a-4af90ecb574d	-0.898084	-77.804071	826.0						2023-02-21T10:44:58	21	2	2023	3152205	3152205	HUMAN_OBSERVATION	iNaturalist	Observations	149329634		domenicaarguello	2023-02-21T16:13:44	CC_BY_NC_4_0	domenicaarguello	domenicaarguello			2024-06-19T02:02:53.205Z	StillImage	COORDINATE_ROUNDED;CONTINENT_DERIVED_FROM_COORDINATES;TAXON_MATCH_TAXON_ID_IGNORED
4522533677	50c9509d-22c7-4a22-a47d-8c48425ef4a7	https://www.inaturalist.org/observations/148907938	Plantae	Tracheophyta	Magnoliopsida	Malvales	Malvaceae	Theobroma	Theobroma cacao		SPECIES	Theobroma cacao L.	Theobroma cacao		EC		Loja	PRESENT		28eb1a3f-1c15-4a95-931a-4af90ecb574d	-4.395041	-79.896341							2023-01-30T09:39	30	1	2023	3152205	3152205	HUMAN_OBSERVATION	iNaturalist	Observations	148907938		Steven Daniel	2023-02-16T17:05:41	CC_BY_NC_4_0	Steven Daniel	Steven Daniel			2024-06-19T02:01:17.146Z		COORDINATE_ROUNDED;CONTINENT_DERIVED_FROM_COORDINATES;TAXON_MATCH_TAXON_ID_IGNORED
4522532624	50c9509d-22c7-4a22-a47d-8c48425ef4a7	https://www.inaturalist.org/observations/198406587	Plantae	Tracheophyta	Magnoliopsida	Malvales	Malvaceae	Theobroma	Theobroma cacao		SPECIES	Theobroma cacao L.	Theobroma cacao		MX		Tabasco	PRESENT		28eb1a3f-1c15-4a95-931a-4af90ecb574d	17.922357	-92.983618	498.0						2024-02-03T14:57	3	2	2024	3152205	3152205	HUMAN_OBSERVATION	iNaturalist	Observations	198406587		Luis Humberto Vicente-Rivera	2024-02-06T20:17:48	CC_BY_NC_4_0	Cmarion	Cmarion			2024-06-19T02:10:35.496Z	StillImage	COORDINATE_ROUNDED;CONTINENT_DERIVED_FROM_COORDINATES;TAXON_MATCH_TAXON_ID_IGNORED
4522513721	50c9509d-22c7-4a22-a47d-8c48425ef4a7	https://www.inaturalist.org/observations/119974468	Plantae	Tracheophyta	Magnoliopsida	Malvales	Malvaceae	Theobroma	Theobroma cacao		SPECIES	Theobroma cacao L.	Theobroma cacao		EC		Sucumbios	PRESENT		28eb1a3f-1c15-4a95-931a-4af90ecb574d	-0.088364	-76.876972	13384.0						2022-06-02T23:45	2	6	2022	3152205	3152205	HUMAN_OBSERVATION	iNaturalist	Observations	119974468		david6465	2022-06-03T05:39:40	CC_BY_NC_4_0	david6465	david6465			2024-06-19T01:58:01.248Z	StillImage	COORDINATE_ROUNDED;CONTINENT_DERIVED_FROM_COORDINATES;TAXON_MATCH_TAXON_ID_IGNORED
4522505579	50c9509d-22c7-4a22-a47d-8c48425ef4a7	https://www.inaturalist.org/observations/140569591	Plantae	Tracheophyta	Magnoliopsida	Malvales	Malvaceae	Theobroma	Theobroma cacao		SPECIES	Theobroma cacao L.	Theobroma cacao		EC		Napo	PRESENT		28eb1a3f-1c15-4a95-931a-4af90ecb574d	-0.943975	-77.86348	4.0						2022-10-30T15:48:42	30	10	2022	3152205	3152205	HUMAN_OBSERVATION	iNaturalist	Observations	140569591		camf12	2022-10-30T20:55:34	CC_BY_NC_4_0	camf12	camf12			2024-06-19T01:59:36.638Z	StillImage	CONTINENT_DERIVED_FROM_COORDINATES;TAXON_MATCH_TAXON_ID_IGNORED
4522502866	50c9509d-22c7-4a22-a47d-8c48425ef4a7	https://www.inaturalist.org/observations/163858286	Plantae	Tracheophyta	Magnoliopsida	Malvales	Malvaceae	Theobroma	Theobroma cacao		SPECIES	Theobroma cacao L.	Theobroma cacao		EC		Esmeraldas	PRESENT		28eb1a3f-1c15-4a95-931a-4af90ecb574d	0.3961	-79.201228							2023-05-26T12:30:04	26	5	2023	3152205	3152205	HUMAN_OBSERVATION	iNaturalist	Observations	163858286		lrussoutk	2024-01-14T01:53:29	CC_BY_NC_4_0	Kamilly Plasencia	Kamilly Plasencia			2024-06-19T02:03:20.491Z	StillImage	COORDINATE_ROUNDED;CONTINENT_DERIVED_FROM_COORDINATES;TAXON_MATCH_TAXON_ID_IGNORED
4522502547	50c9509d-22c7-4a22-a47d-8c48425ef4a7	https://www.inaturalist.org/observations/99235000	Plantae	Tracheophyta	Magnoliopsida	Malvales	Malvaceae	Theobroma	Theobroma cacao		SPECIES	Theobroma cacao L.	Theobroma cacao		EC		El Oro	PRESENT		28eb1a3f-1c15-4a95-931a-4af90ecb574d	-3.2065	-79.736001	211.0						2021-10-24T12:05	24	10	2021	3152205	3152205	HUMAN_OBSERVATION	iNaturalist	Observations	99235000		Cecibel Cabrera	2021-10-24T17:05:17	CC_BY_NC_4_0	Cecibel Cabrera	Cecibel Cabrera			2024-06-19T01:53:23.032Z	StillImage	COORDINATE_ROUNDED;CONTINENT_DERIVED_FROM_COORDINATES;TAXON_MATCH_TAXON_ID_IGNORED
4522501911	50c9509d-22c7-4a22-a47d-8c48425ef4a7	https://www.inaturalist.org/observations/182421468	Plantae	Tracheophyta	Magnoliopsida	Malvales	Malvaceae	Theobroma	Theobroma cacao		SPECIES	Theobroma cacao L.	Theobroma cacao		EC		El Oro	PRESENT		28eb1a3f-1c15-4a95-931a-4af90ecb574d	-3.33601	-79.737548	421.0						2023-09-01	1	9	2023	3152205	3152205	HUMAN_OBSERVATION	iNaturalist	Observations	182421468		Katherine	2023-09-09T05:01:55	CC_BY_NC_4_0	Katherine	Katherine			2024-06-19T01:31:26.579Z	StillImage	COORDINATE_ROUNDED;CONTINENT_DERIVED_FROM_COORDINATES;TAXON_MATCH_TAXON_ID_IGNORED
4522501051	50c9509d-22c7-4a22-a47d-8c48425ef4a7	https://www.inaturalist.org/observations/192363201	Plantae	Tracheophyta	Magnoliopsida	Malvales	Malvaceae	Theobroma	Theobroma cacao		SPECIES	Theobroma cacao L.	Theobroma cacao		EC		El Oro	PRESENT		28eb1a3f-1c15-4a95-931a-4af90ecb574d	-3.159452	-79.869677	4.0						2023-11-27T13:10:32	27	11	2023	3152205	3152205	HUMAN_OBSERVATION	iNaturalist	Observations	192363201		Lottery Discountz	2023-12-06T22:58:34	CC_BY_NC_4_0	AMBLEG	AMBLEG			2024-06-19T01:32:39.750Z	StillImage	COORDINATE_ROUNDED;CONTINENT_DERIVED_FROM_COORDINATES;TAXON_MATCH_TAXON_ID_IGNORED
4522500072	50c9509d-22c7-4a22-a47d-8c48425ef4a7	https://www.inaturalist.org/observations/169963379	Plantae	Tracheophyta	Magnoliopsida	Malvales	Malvaceae	Theobroma	Theobroma cacao		SPECIES	Theobroma cacao L.	Theobroma cacao		EC		Orellana	PRESENT		28eb1a3f-1c15-4a95-931a-4af90ecb574d	-0.631958	-76.166044							2023-06-13T09:48:55	13	6	2023	3152205	3152205	HUMAN_OBSERVATION	iNaturalist	Observations	169963379		Ana Mireya Guerrero G.	2023-06-28T22:34:07	CC_BY_NC_4_0	Bruno Valarezo	Bruno Valarezo			2024-06-19T01:28:23.673Z	StillImage	COORDINATE_ROUNDED;CONTINENT_DERIVED_FROM_COORDINATES;TAXON_MATCH_TAXON_ID_IGNORED
4522487617	50c9509d-22c7-4a22-a47d-8c48425ef4a7	https://www.inaturalist.org/observations/95830045	Plantae	Tracheophyta	Magnoliopsida	Malvales	Malvaceae	Theobroma	Theobroma cacao		SPECIES	Theobroma cacao L.	Theobroma cacao		EC		Galápagos	PRESENT		28eb1a3f-1c15-4a95-931a-4af90ecb574d	-0.906505	-89.450412	89.0						2021-09-14T11:41:32	14	9	2021	3152205	3152205	HUMAN_OBSERVATION	iNaturalist	Observations	95830045		carlyniner	2021-09-23T05:14:24	CC_BY_NC_4_0	carlyniner	carlyniner			2024-06-19T01:13:59.767Z	StillImage	COORDINATE_ROUNDED;CONTINENT_DERIVED_FROM_COORDINATES;TAXON_MATCH_TAXON_ID_IGNORED
4522465834	50c9509d-22c7-4a22-a47d-8c48425ef4a7	https://www.inaturalist.org/observations/192353787	Plantae	Tracheophyta	Magnoliopsida	Malvales	Malvaceae	Theobroma	Theobroma cacao		SPECIES	Theobroma cacao L.	Theobroma cacao		EC		El Oro	PRESENT		28eb1a3f-1c15-4a95-931a-4af90ecb574d	-3.296927	-79.87794	1.0						2023-11-27T12:12:42	27	11	2023	3152205	3152205	HUMAN_OBSERVATION	iNaturalist	Observations	192353787		karinasalinas	2023-11-27T17:14:39	CC_BY_NC_4_0	karinasalinas	karinasalinas			2024-06-19T01:34:01.819Z	StillImage	COORDINATE_ROUNDED;CONTINENT_DERIVED_FROM_COORDINATES;TAXON_MATCH_TAXON_ID_IGNORED
4522445666	50c9509d-22c7-4a22-a47d-8c48425ef4a7	https://www.inaturalist.org/observations/99300856	Plantae	Tracheophyta	Magnoliopsida	Malvales	Malvaceae	Theobroma	Theobroma cacao		SPECIES	Theobroma cacao L.	Theobroma cacao		EC		Napo	PRESENT		28eb1a3f-1c15-4a95-931a-4af90ecb574d	-0.984975	-77.815012							2021-10-24T17:49:46	24	10	2021	3152205	3152205	HUMAN_OBSERVATION	iNaturalist	Observations	99300856		Juan Francisco Ponce Sánchez	2021-10-25T02:39:47	CC_BY_NC_4_0	Juan Francisco Ponce Sánchez	Juan Francisco Ponce Sánchez			2024-06-19T01:52:49.464Z	StillImage	COORDINATE_ROUNDED;CONTINENT_DERIVED_FROM_COORDINATES;TAXON_MATCH_TAXON_ID_IGNORED
4522443040	50c9509d-22c7-4a22-a47d-8c48425ef4a7	https://www.inaturalist.org/observations/178281967	Plantae	Tracheophyta	Magnoliopsida	Malvales	Malvaceae	Theobroma	Theobroma cacao		SPECIES	Theobroma cacao L.	Theobroma cacao		PE		Madre de Dios	PRESENT		28eb1a3f-1c15-4a95-931a-4af90ecb574d	-12.531037	-68.98935	21.0						2023-08-11T10:14:55	11	8	2023	3152205	3152205	HUMAN_OBSERVATION	iNaturalist	Observations	178281967		sachamau	2023-08-13T23:53:06	CC_BY_NC_4_0	sachamau	sachamau			2024-06-19T02:05:57.765Z	StillImage	COORDINATE_ROUNDED;CONTINENT_DERIVED_FROM_COORDINATES;TAXON_MATCH_TAXON_ID_IGNORED
4522441531	50c9509d-22c7-4a22-a47d-8c48425ef4a7	https://www.inaturalist.org/observations/95559257	Plantae	Tracheophyta	Magnoliopsida	Malvales	Malvaceae	Theobroma	Theobroma cacao		SPECIES	Theobroma cacao L.	Theobroma cacao		EC		Sucumbios	PRESENT		28eb1a3f-1c15-4a95-931a-4af90ecb574d	0.107205	-76.876076							2021-09-20T17:32:16Z	20	9	2021	3152205	3152205	HUMAN_OBSERVATION	iNaturalist	Observations	95559257		Gladys Hurtado	2021-09-20T17:50:38	CC_BY_NC_4_0	Gladys Hurtado	Gladys Hurtado			2024-06-19T01:13:28.340Z	StillImage	COORDINATE_ROUNDED;CONTINENT_DERIVED_FROM_COORDINATES;TAXON_MATCH_TAXON_ID_IGNORED
4522440623	50c9509d-22c7-4a22-a47d-8c48425ef4a7	https://www.inaturalist.org/observations/99350406	Plantae	Tracheophyta	Magnoliopsida	Malvales	Malvaceae	Theobroma	Theobroma cacao		SPECIES	Theobroma cacao L.	Theobroma cacao		EC		Napo	PRESENT		28eb1a3f-1c15-4a95-931a-4af90ecb574d	-0.996255	-77.813604	2021.0						2021-10-24T14:35Z	24	10	2021	3152205	3152205	HUMAN_OBSERVATION	iNaturalist	Observations	99350406		Juan Francisco Ponce Sánchez	2021-10-25T22:02:58	CC_BY_NC_4_0	Robert Carrión	Robert Carrión			2024-06-19T01:54:19.696Z	StillImage	COORDINATE_ROUNDED;CONTINENT_DERIVED_FROM_COORDINATES;TAXON_MATCH_TAXON_ID_IGNORED
4522437823	50c9509d-22c7-4a22-a47d-8c48425ef4a7	https://www.inaturalist.org/observations/192336294	Plantae	Tracheophyta	Magnoliopsida	Malvales	Malvaceae	Theobroma	Theobroma cacao		SPECIES	Theobroma cacao L.	Theobroma cacao		EC		Cañar	PRESENT		28eb1a3f-1c15-4a95-931a-4af90ecb574d	-2.36229	-79.27194	300.0						2022-04-08T11:24	8	4	2022	3152205	3152205	HUMAN_OBSERVATION	iNaturalist	Observations	192336294		Prefectura del Guayas	2023-11-27T14:00:47	CC_BY_NC_4_0	Prefectura del Guayas	Prefectura del Guayas			2024-06-19T01:35:18.092Z	StillImage	CONTINENT_DERIVED_FROM_COORDINATES;TAXON_MATCH_TAXON_ID_IGNORED
4522433642	50c9509d-22c7-4a22-a47d-8c48425ef4a7	https://www.inaturalist.org/observations/132727265	Plantae	Tracheophyta	Magnoliopsida	Malvales	Malvaceae	Theobroma	Theobroma cacao		SPECIES	Theobroma cacao L.	Theobroma cacao		EC		Napo	PRESENT		28eb1a3f-1c15-4a95-931a-4af90ecb574d	-1.020499	-77.596262	4.0						2022-08-27T07:02:58	27	8	2022	3152205	3152205	HUMAN_OBSERVATION	iNaturalist	Observations	132727265		vanmcc	2022-09-04T21:29:07	CC_BY_NC_4_0	vanmcc	vanmcc			2024-06-19T01:22:55.174Z	StillImage	COORDINATE_ROUNDED;CONTINENT_DERIVED_FROM_COORDINATES;TAXON_MATCH_TAXON_ID_IGNORED
4521694003	ea05dcbd-0d05-4785-9313-0ec68cb90426	urn:uuid:ca18fc9b-840a-4417-8ebd-c482dad3dc0a	Plantae	Tracheophyta	Magnoliopsida	Malvales	Malvaceae	Theobroma	Theobroma cacao		SPECIES	Theobroma cacao L.	Theobroma cacao L.	L.				PRESENT		605216c1-db1e-45f1-b788-0410dbf7be96													3152205	3152205	LIVING_SPECIMEN	GBG	GBG	2020-0862/1				CC0_1_0	Gothenburg Botanical Garden, Sweden				2024-04-29T09:10:54.754Z		INSTITUTION_MATCH_FUZZY;COLLECTION_MATCH_FUZZY
4521693306	ea05dcbd-0d05-4785-9313-0ec68cb90426	urn:uuid:8f5b4a71-b137-4515-a167-d03edb096be2	Plantae	Tracheophyta	Magnoliopsida	Malvales	Malvaceae	Theobroma	Theobroma cacao		SPECIES	Theobroma cacao L.	Theobroma cacao L.	L.				PRESENT		605216c1-db1e-45f1-b788-0410dbf7be96													3152205	3152205	LIVING_SPECIMEN	GBG	GBG	2020-0862/3				CC0_1_0	Gothenburg Botanical Garden, Sweden				2024-04-29T09:10:49.746Z		INSTITUTION_MATCH_FUZZY;COLLECTION_MATCH_FUZZY
4521691284	ea05dcbd-0d05-4785-9313-0ec68cb90426	urn:uuid:c2dfb704-6484-4a1e-a9cc-e3b24d79d254	Plantae	Tracheophyta	Magnoliopsida	Malvales	Malvaceae	Theobroma	Theobroma cacao		SPECIES	Theobroma cacao L.	Theobroma cacao L.	L.				PRESENT		605216c1-db1e-45f1-b788-0410dbf7be96													3152205	3152205	LIVING_SPECIMEN	GBG	GBG	2020-0862/2				CC0_1_0	Gothenburg Botanical Garden, Sweden				2024-04-29T09:10:47.409Z		INSTITUTION_MATCH_FUZZY;COLLECTION_MATCH_FUZZY
4521690129	ea05dcbd-0d05-4785-9313-0ec68cb90426	urn:uuid:509edf81-f3b8-4448-a432-2df2fb132e7d	Plantae	Tracheophyta	Magnoliopsida	Malvales	Malvaceae	Theobroma	Theobroma cacao		SPECIES	Theobroma cacao L.	Theobroma cacao L.	L.				PRESENT		605216c1-db1e-45f1-b788-0410dbf7be96													3152205	3152205	LIVING_SPECIMEN	GBG	GBG	2020-0862/4				CC0_1_0	Gothenburg Botanical Garden, Sweden				2024-04-29T09:10:55.472Z		INSTITUTION_MATCH_FUZZY;COLLECTION_MATCH_FUZZY
4521689958	ea05dcbd-0d05-4785-9313-0ec68cb90426	urn:uuid:1cc7b4f9-3e6a-4615-82f2-bfd7ab1d847f	Plantae	Tracheophyta	Magnoliopsida	Malvales	Malvaceae	Theobroma	Theobroma cacao		SPECIES	Theobroma cacao L.	Theobroma cacao L.	L.				PRESENT		605216c1-db1e-45f1-b788-0410dbf7be96													3152205	3152205	LIVING_SPECIMEN	GBG	GBG	2020-0862/6				CC0_1_0	Gothenburg Botanical Garden, Sweden				2024-04-29T09:10:38.899Z		INSTITUTION_MATCH_FUZZY;COLLECTION_MATCH_FUZZY
4520767737	cafff6a5-1fa4-4a90-a2b3-f3db78b93d02	tepapa:collection/object/2125603	Plantae	Tracheophyta	Magnoliopsida	Malvales	Malvaceae	Theobroma	Theobroma cacao		SPECIES	Theobroma cacao L.	Theobroma cacao			Unknown, [no collection information]		PRESENT		afae4f45-b85e-4a0e-9d93-f30f044e8140													3152205	3152205	PRESERVED_SPECIMEN	NMNZ	WELT	SP115682				CC_BY_4_0	Museum of New Zealand Te Papa Tongarewa	Unknown			2024-06-18T01:07:36.656Z	StillImage
4519459658	cd6e21c8-9e8a-493a-8a76-fbf7862069e5	http://specimens.kew.org/herbarium/K001890126	Plantae	Tracheophyta	Magnoliopsida	Malvales	Malvaceae	Theobroma	Theobroma cacao		SPECIES	Theobroma cacao L.	Theobroma cacao	L.	PE	high levee		PRESENT		061b4f20-f241-11da-a328-b8a03c50a862	-4.916667	-73.75											3152205	3152205	PRESERVED_SPECIMEN	K	Herbarium	K001890126	70			CC_BY_4_0		De Jong, W.			2024-06-21T11:03:34.348Z		COORDINATE_ROUNDED;GEODETIC_DATUM_ASSUMED_WGS84;CONTINENT_DERIVED_FROM_COORDINATES;INSTITUTION_MATCH_FUZZY;INSTITUTION_COLLECTION_MISMATCH
4519445078	cd6e21c8-9e8a-493a-8a76-fbf7862069e5	http://specimens.kew.org/herbarium/K001572224	Plantae	Tracheophyta	Magnoliopsida	Malvales	Malvaceae	Theobroma	Theobroma cacao		SPECIES	Theobroma cacao L.	Theobroma cacao	L.				PRESENT		061b4f20-f241-11da-a328-b8a03c50a862													3152205	3152205	PRESERVED_SPECIMEN	K	Herbarium	K001572224				CC_BY_4_0					2024-06-21T11:03:32.514Z	StillImage	INSTITUTION_MATCH_FUZZY;INSTITUTION_COLLECTION_MISMATCH
4519424853	cd6e21c8-9e8a-493a-8a76-fbf7862069e5	http://specimens.kew.org/herbarium/K001486896	Plantae	Tracheophyta	Magnoliopsida	Malvales	Malvaceae	Theobroma	Theobroma cacao		SPECIES	Theobroma cacao L.	Theobroma cacao	L.	VE			PRESENT		061b4f20-f241-11da-a328-b8a03c50a862									1853-01-01T00:00	1	1	1853	3152205	3152205	PRESERVED_SPECIMEN	K	Herbarium	K001486896	765	Soegeng-Reksodihardjo, W.		CC_BY_4_0		Holton, I.F			2024-06-21T11:03:33.068Z	StillImage	INSTITUTION_MATCH_FUZZY;INSTITUTION_COLLECTION_MISMATCH
4519423860	cd6e21c8-9e8a-493a-8a76-fbf7862069e5	http://specimens.kew.org/herbarium/K001486882	Plantae	Tracheophyta	Magnoliopsida	Malvales	Malvaceae	Theobroma	Theobroma cacao		SPECIES	Theobroma cacao L.	Theobroma cacao	L.	CO	Near Teresita, Río Papurí.		PRESENT		061b4f20-f241-11da-a328-b8a03c50a862									1952-11-25T00:00	25	11	1952	3152205	3152205	PRESERVED_SPECIMEN		Herbarium	K001486882	T51	Cuatrecasas, J.		CC_BY_4_0		Bartley, B.G.; Holliday, P.C.			2024-06-21T11:03:33.104Z	StillImage	COORDINATE_UNCERTAINTY_METERS_INVALID;INSTITUTION_MATCH_NONE
4519391731	cd6e21c8-9e8a-493a-8a76-fbf7862069e5	http://specimens.kew.org/herbarium/K000731723	Plantae	Tracheophyta	Magnoliopsida	Malvales	Malvaceae	Theobroma	Theobroma cacao		SPECIES	Theobroma cacao L.	Theobroma cacao	L.	BO			PRESENT		061b4f20-f241-11da-a328-b8a03c50a862	-11.183333	-68.683333			260.0				1987-10-27T00:00	27	10	1987	3152205	3152205	PRESERVED_SPECIMEN	K	Herbarium	K000731723	47	Buchanan-Smith, Hannah		CC_BY_4_0		Buchanan-Smith, Hannah			2024-06-21T11:03:24.733Z	StillImage	COORDINATE_ROUNDED;GEODETIC_DATUM_ASSUMED_WGS84;CONTINENT_DERIVED_FROM_COORDINATES;PRESUMED_NEGATED_LONGITUDE;INSTITUTION_MATCH_FUZZY;INSTITUTION_COLLECTION_MISMATCH
4519389775	cd6e21c8-9e8a-493a-8a76-fbf7862069e5	http://specimens.kew.org/herbarium/K000731721	Plantae	Tracheophyta	Magnoliopsida	Malvales	Malvaceae	Theobroma	Theobroma cacao		SPECIES	Theobroma cacao L.	Theobroma cacao	L.	BO	y Yacuma, Estación Biológica del Beni. Comunidad Cero Ocho, patio de la casa de Bonifacio.		PRESENT		061b4f20-f241-11da-a328-b8a03c50a862	-14.5	-66.616667			200.0				1994-05-03T00:00	3	5	1994	3152205	3152205	PRESERVED_SPECIMEN	K	Herbarium	K000731721	32	Michel, R.de		CC_BY_4_0		Guareco, I.; Balderrama, J. & Hinojoza, I.			2024-06-21T11:04:16.657Z	StillImage	COORDINATE_ROUNDED;GEODETIC_DATUM_ASSUMED_WGS84;CONTINENT_DERIVED_FROM_COORDINATES;INSTITUTION_MATCH_FUZZY;INSTITUTION_COLLECTION_MISMATCH
4519383531	cd6e21c8-9e8a-493a-8a76-fbf7862069e5	http://specimens.kew.org/herbarium/70000.571	Plantae	Tracheophyta	Magnoliopsida	Malvales	Malvaceae	Theobroma	Theobroma cacao		SPECIES	Theobroma cacao L.	Theobroma cacao	L.	JM	Jamaica, Spring Hill Plantation		PRESENT		061b4f20-f241-11da-a328-b8a03c50a862													3152205	3152205	PRESERVED_SPECIMEN		Spirit	70000.571				CC_BY_4_0					2024-06-21T11:02:52.526Z		CONTINENT_DERIVED_FROM_COUNTRY;INSTITUTION_MATCH_NONE
4519383523	cd6e21c8-9e8a-493a-8a76-fbf7862069e5	http://specimens.kew.org/herbarium/70000.490	Plantae	Tracheophyta	Magnoliopsida	Malvales	Malvaceae	Theobroma	Theobroma cacao		SPECIES	Theobroma cacao L.	Theobroma cacao	L.				PRESENT		061b4f20-f241-11da-a328-b8a03c50a862													3152205	3152205	PRESERVED_SPECIMEN		Spirit	70000.490				CC_BY_4_0					2024-06-21T11:03:54.665Z		INSTITUTION_MATCH_NONE
4519383521	cd6e21c8-9e8a-493a-8a76-fbf7862069e5	http://specimens.kew.org/herbarium/70000.472	Plantae	Tracheophyta	Magnoliopsida	Malvales	Malvaceae	Theobroma	Theobroma cacao		SPECIES	Theobroma cacao L.	Theobroma cacao	L.	GD	Grenada		PRESENT		061b4f20-f241-11da-a328-b8a03c50a862													3152205	3152205	PRESERVED_SPECIMEN		Spirit	70000.472				CC_BY_4_0					2024-06-21T11:02:52.187Z		CONTINENT_DERIVED_FROM_COUNTRY;INSTITUTION_MATCH_NONE
4519383518	cd6e21c8-9e8a-493a-8a76-fbf7862069e5	http://specimens.kew.org/herbarium/70000.445	Plantae	Tracheophyta	Magnoliopsida	Malvales	Malvaceae	Theobroma	Theobroma cacao		SPECIES	Theobroma cacao L.	Theobroma cacao	L.	ID	Java		PRESENT		061b4f20-f241-11da-a328-b8a03c50a862													3152205	3152205	PRESERVED_SPECIMEN		Spirit	70000.445				CC_BY_4_0					2024-06-21T11:02:52.526Z		INSTITUTION_MATCH_NONE
4519383333	cd6e21c8-9e8a-493a-8a76-fbf7862069e5	http://specimens.kew.org/herbarium/65445.000	Plantae	Tracheophyta	Magnoliopsida	Malvales	Malvaceae	Theobroma	Theobroma cacao		SPECIES	Theobroma cacao L.	Theobroma cacao	L.	TT	Trinidad		PRESENT		061b4f20-f241-11da-a328-b8a03c50a862													3152205	3152205	PRESERVED_SPECIMEN		Spirit	65445.000				CC_BY_4_0					2024-06-21T11:03:54.648Z		CONTINENT_DERIVED_FROM_COUNTRY;INSTITUTION_MATCH_NONE
4519382457	cd6e21c8-9e8a-493a-8a76-fbf7862069e5	http://specimens.kew.org/herbarium/66696.000	Plantae	Tracheophyta	Magnoliopsida	Malvales	Malvaceae	Theobroma	Theobroma cacao		SPECIES	Theobroma cacao L.	Theobroma cacao	L.	VE	Venezuela		PRESENT		061b4f20-f241-11da-a328-b8a03c50a862													3152205	3152205	PRESERVED_SPECIMEN		Spirit	66696.000				CC_BY_4_0					2024-06-21T11:02:58.118Z		INSTITUTION_MATCH_NONE
4519381595	cd6e21c8-9e8a-493a-8a76-fbf7862069e5	http://specimens.kew.org/herbarium/80032.000	Plantae	Tracheophyta	Magnoliopsida	Malvales	Malvaceae	Theobroma	Theobroma cacao		SPECIES	Theobroma cacao L.	Theobroma cacao	L.	GB	Great Britain, Glasnevin, Botanic Garden		PRESENT		061b4f20-f241-11da-a328-b8a03c50a862													3152205	3152205	PRESERVED_SPECIMEN		Spirit	80032.000				CC_BY_4_0					2024-06-21T11:03:54.211Z		CONTINENT_DERIVED_FROM_COUNTRY;INSTITUTION_MATCH_NONE
4519381593	cd6e21c8-9e8a-493a-8a76-fbf7862069e5	http://specimens.kew.org/herbarium/80014.000	Plantae	Tracheophyta	Magnoliopsida	Malvales	Malvaceae	Theobroma	Theobroma cacao		SPECIES	Theobroma cacao L.	Theobroma cacao	L.	VE	Venezuela		PRESENT		061b4f20-f241-11da-a328-b8a03c50a862													3152205	3152205	PRESERVED_SPECIMEN		Spirit	80014.000				CC_BY_4_0					2024-06-21T11:03:53.309Z		INSTITUTION_MATCH_NONE
4519381520	cd6e21c8-9e8a-493a-8a76-fbf7862069e5	http://specimens.kew.org/herbarium/70000.503	Plantae	Tracheophyta	Magnoliopsida	Malvales	Malvaceae	Theobroma	Theobroma cacao		SPECIES	Theobroma cacao L.	Theobroma cacao	L.				PRESENT		061b4f20-f241-11da-a328-b8a03c50a862													3152205	3152205	PRESERVED_SPECIMEN		Spirit	70000.503				CC_BY_4_0					2024-06-21T11:02:58.164Z		INSTITUTION_MATCH_NONE
4519381516	cd6e21c8-9e8a-493a-8a76-fbf7862069e5	http://specimens.kew.org/herbarium/70000.468	Plantae	Tracheophyta	Magnoliopsida	Malvales	Malvaceae	Theobroma	Theobroma cacao		SPECIES	Theobroma cacao L.	Theobroma cacao	L.				PRESENT		061b4f20-f241-11da-a328-b8a03c50a862													3152205	3152205	PRESERVED_SPECIMEN		Spirit	70000.468				CC_BY_4_0					2024-06-21T11:02:58.163Z		INSTITUTION_MATCH_NONE
4519381509	cd6e21c8-9e8a-493a-8a76-fbf7862069e5	http://specimens.kew.org/herbarium/70000.396	Plantae	Tracheophyta	Magnoliopsida	Malvales	Malvaceae	Theobroma	Theobroma cacao		SPECIES	Theobroma cacao L.	Theobroma cacao	L.	TT	Trinidad		PRESENT		061b4f20-f241-11da-a328-b8a03c50a862													3152205	3152205	PRESERVED_SPECIMEN		Spirit	70000.396				CC_BY_4_0					2024-06-21T11:02:52.251Z		CONTINENT_DERIVED_FROM_COUNTRY;INSTITUTION_MATCH_NONE
4519381504	cd6e21c8-9e8a-493a-8a76-fbf7862069e5	http://specimens.kew.org/herbarium/70000.341	Plantae	Tracheophyta	Magnoliopsida	Malvales	Malvaceae	Theobroma	Theobroma cacao		SPECIES	Theobroma pentagonum Bernoulli	Theobroma pentagonum	Bernoulli	TT	Trinidad		PRESENT		061b4f20-f241-11da-a328-b8a03c50a862													3669296	3152205	PRESERVED_SPECIMEN		Spirit	70000.341				CC_BY_4_0					2024-06-21T11:02:58.139Z		CONTINENT_DERIVED_FROM_COUNTRY;INSTITUTION_MATCH_NONE
4519380611	cd6e21c8-9e8a-493a-8a76-fbf7862069e5	http://specimens.kew.org/herbarium/80008.000	Plantae	Tracheophyta	Magnoliopsida	Malvales	Malvaceae	Theobroma	Theobroma cacao		SPECIES	Theobroma cacao L.	Theobroma cacao	L.	TT	Trinidad		PRESENT		061b4f20-f241-11da-a328-b8a03c50a862													3152205	3152205	PRESERVED_SPECIMEN		Spirit	80008.000				CC_BY_4_0					2024-06-21T11:02:58.604Z		CONTINENT_DERIVED_FROM_COUNTRY;INSTITUTION_MATCH_NONE
4519380524	cd6e21c8-9e8a-493a-8a76-fbf7862069e5	http://specimens.kew.org/herbarium/70000.380	Plantae	Tracheophyta	Magnoliopsida	Malvales	Malvaceae	Theobroma	Theobroma cacao		SPECIES	Theobroma cacao L.	Theobroma cacao	L.	GH	Gold Coast, Accra		PRESENT		061b4f20-f241-11da-a328-b8a03c50a862													3152205	3152205	PRESERVED_SPECIMEN		Spirit	70000.380				CC_BY_4_0					2024-06-21T11:03:55.051Z		CONTINENT_DERIVED_FROM_COUNTRY;INSTITUTION_MATCH_NONE
4519379600	cd6e21c8-9e8a-493a-8a76-fbf7862069e5	http://specimens.kew.org/herbarium/80003.000	Plantae	Tracheophyta	Magnoliopsida	Malvales	Malvaceae	Theobroma	Theobroma cacao		SPECIES	Theobroma cacao L.	Theobroma cacao	L.	SR	Surinam, Mamaboenkreek Valley		PRESENT		061b4f20-f241-11da-a328-b8a03c50a862													3152205	3152205	PRESERVED_SPECIMEN		Spirit	80003.000				CC_BY_4_0					2024-06-21T11:02:58.606Z		CONTINENT_DERIVED_FROM_COUNTRY;INSTITUTION_MATCH_NONE
4519379516	cd6e21c8-9e8a-493a-8a76-fbf7862069e5	http://specimens.kew.org/herbarium/70000.385	Plantae	Tracheophyta	Magnoliopsida	Malvales	Malvaceae	Theobroma	Theobroma cacao		SPECIES	Theobroma cacao L.	Theobroma cacao	L.	VE	Venezuela		PRESENT		061b4f20-f241-11da-a328-b8a03c50a862													3152205	3152205	PRESERVED_SPECIMEN		Spirit	70000.385				CC_BY_4_0					2024-06-21T11:02:58.199Z		INSTITUTION_MATCH_NONE
4519378527	cd6e21c8-9e8a-493a-8a76-fbf7862069e5	http://specimens.kew.org/herbarium/70000.572	Plantae	Tracheophyta	Magnoliopsida	Malvales	Malvaceae	Theobroma	Theobroma cacao		SPECIES	Theobroma cacao L.	Theobroma cacao	L.	VE	Venezuela, Caracas		PRESENT		061b4f20-f241-11da-a328-b8a03c50a862													3152205	3152205	PRESERVED_SPECIMEN		Spirit	70000.572				CC_BY_4_0					2024-06-21T11:02:58.141Z		INSTITUTION_MATCH_NONE
4519378517	cd6e21c8-9e8a-493a-8a76-fbf7862069e5	http://specimens.kew.org/herbarium/70000.473	Plantae	Tracheophyta	Magnoliopsida	Malvales	Malvaceae	Theobroma	Theobroma cacao		SPECIES	Theobroma cacao L.	Theobroma cacao	L.	TT	Trinidad		PRESENT		061b4f20-f241-11da-a328-b8a03c50a862													3152205	3152205	PRESERVED_SPECIMEN		Spirit	70000.473				CC_BY_4_0					2024-06-21T11:02:52.251Z		CONTINENT_DERIVED_FROM_COUNTRY;INSTITUTION_MATCH_NONE
4519378320	cd6e21c8-9e8a-493a-8a76-fbf7862069e5	http://specimens.kew.org/herbarium/65383.000	Plantae	Tracheophyta	Magnoliopsida	Malvales	Malvaceae	Theobroma	Theobroma cacao		SPECIES	Theobroma cacao L.	Theobroma cacao	L.				PRESENT		061b4f20-f241-11da-a328-b8a03c50a862													3152205	3152205	PRESERVED_SPECIMEN		Spirit	65383.000				CC_BY_4_0					2024-06-21T11:02:52.159Z		INSTITUTION_MATCH_NONE
4519377327	cd6e21c8-9e8a-493a-8a76-fbf7862069e5	http://specimens.kew.org/herbarium/65372.000	Plantae	Tracheophyta	Magnoliopsida	Malvales	Malvaceae	Theobroma	Theobroma cacao		SPECIES	Theobroma leiocarpum Bernoulli	Theobroma leiocarpum	Bernoulli				PRESENT		061b4f20-f241-11da-a328-b8a03c50a862													9643182	3152205	PRESERVED_SPECIMEN		Spirit	65372.000				CC_BY_4_0					2024-06-21T11:02:47.331Z		INSTITUTION_MATCH_NONE
4519376615	cd6e21c8-9e8a-493a-8a76-fbf7862069e5	http://specimens.kew.org/herbarium/80006.000	Plantae	Tracheophyta	Magnoliopsida	Malvales	Malvaceae	Theobroma	Theobroma cacao		SPECIES	Theobroma cacao L.	Theobroma cacao	L.	VE	Venezuela		PRESENT		061b4f20-f241-11da-a328-b8a03c50a862													3152205	3152205	PRESERVED_SPECIMEN		Spirit	80006.000				CC_BY_4_0					2024-06-21T11:02:53.135Z		INSTITUTION_MATCH_NONE
4519376528	cd6e21c8-9e8a-493a-8a76-fbf7862069e5	http://specimens.kew.org/herbarium/70000.342	Plantae	Tracheophyta	Magnoliopsida	Malvales	Malvaceae	Theobroma	Theobroma cacao		SPECIES	Theobroma cacao L.	Theobroma cacao	L.				PRESENT		061b4f20-f241-11da-a328-b8a03c50a862													3152205	3152205	PRESERVED_SPECIMEN		Spirit	70000.342				CC_BY_4_0					2024-06-21T11:02:52.257Z		INSTITUTION_MATCH_NONE
4519376466	cd6e21c8-9e8a-493a-8a76-fbf7862069e5	http://specimens.kew.org/herbarium/66668.000	Plantae	Tracheophyta	Magnoliopsida	Malvales	Malvaceae	Theobroma	Theobroma cacao		SPECIES	Theobroma cacao L.	Theobroma cacao	L.	VE	Venezuela, Caracas, Criollo		PRESENT		061b4f20-f241-11da-a328-b8a03c50a862													3152205	3152205	PRESERVED_SPECIMEN		Spirit	66668.000				CC_BY_4_0					2024-06-21T11:02:52.176Z		INSTITUTION_MATCH_NONE
4519374596	cd6e21c8-9e8a-493a-8a76-fbf7862069e5	http://specimens.kew.org/herbarium/80002.000	Plantae	Tracheophyta	Magnoliopsida	Malvales	Malvaceae	Theobroma	Theobroma cacao		SPECIES	Theobroma cacao L.	Theobroma cacao	L.	SR	Surinam, Mamaboenkreek Valley		PRESENT		061b4f20-f241-11da-a328-b8a03c50a862													3152205	3152205	PRESERVED_SPECIMEN		Spirit	80002.000				CC_BY_4_0					2024-06-21T11:03:55.415Z		CONTINENT_DERIVED_FROM_COUNTRY;INSTITUTION_MATCH_NONE
4519374536	cd6e21c8-9e8a-493a-8a76-fbf7862069e5	http://specimens.kew.org/herbarium/70000.591	Plantae	Tracheophyta	Magnoliopsida	Malvales	Malvaceae	Theobroma	Theobroma cacao		SPECIES	Theobroma cacao L.	Theobroma cacao	L.	VE	Venezuela		PRESENT		061b4f20-f241-11da-a328-b8a03c50a862													3152205	3152205	PRESERVED_SPECIMEN		Spirit	70000.591				CC_BY_4_0					2024-06-21T11:02:52.187Z		INSTITUTION_MATCH_NONE
4519374440	cd6e21c8-9e8a-493a-8a76-fbf7862069e5	http://specimens.kew.org/herbarium/66655.000	Plantae	Tracheophyta	Magnoliopsida	Malvales	Malvaceae	Theobroma	Theobroma cacao		SPECIES	Theobroma cacao L.	Theobroma cacao	L.				PRESENT		061b4f20-f241-11da-a328-b8a03c50a862													3152205	3152205	PRESERVED_SPECIMEN		Spirit	66655.000				CC_BY_4_0					2024-06-21T11:02:52.110Z		INSTITUTION_MATCH_NONE
4519318289	50c9509d-22c7-4a22-a47d-8c48425ef4a7	https://www.inaturalist.org/observations/198574075	Plantae	Tracheophyta	Magnoliopsida	Malvales	Malvaceae	Theobroma	Theobroma cacao		SPECIES	Theobroma cacao L.	Theobroma cacao		TT		Sangre Grande	PRESENT		28eb1a3f-1c15-4a95-931a-4af90ecb574d	10.826784	-61.049319	584.0						2024-01-22T06:43	22	1	2024	3152205	3152205	HUMAN_OBSERVATION	iNaturalist	Observations	198574075		mdrunner	2024-02-06T16:08:51	CC_BY_NC_4_0	mdrunner	mdrunner			2024-06-19T02:09:23.892Z	StillImage	COORDINATE_ROUNDED;CONTINENT_DERIVED_FROM_COORDINATES;TAXON_MATCH_TAXON_ID_IGNORED
4519242631	50c9509d-22c7-4a22-a47d-8c48425ef4a7	https://www.inaturalist.org/observations/198312497	Plantae	Tracheophyta	Magnoliopsida	Malvales	Malvaceae	Theobroma	Theobroma cacao		SPECIES	Theobroma cacao L.	Theobroma cacao		ID		Bali	PRESENT		28eb1a3f-1c15-4a95-931a-4af90ecb574d	-8.515396	115.265396	244.0						2018-02-15T20:14	15	2	2018	3152205	3152205	HUMAN_OBSERVATION	iNaturalist	Observations	198312497		Daniel Z	2024-02-03T18:32:14	CC_BY_4_0	Daniel Z	Daniel Z			2024-06-19T02:09:02.948Z	StillImage	COORDINATE_ROUNDED;CONTINENT_DERIVED_FROM_COORDINATES;TAXON_MATCH_TAXON_ID_IGNORED
4519236205	50c9509d-22c7-4a22-a47d-8c48425ef4a7	https://www.inaturalist.org/observations/198406590	Plantae	Tracheophyta	Magnoliopsida	Malvales	Malvaceae	Theobroma	Theobroma cacao		SPECIES	Theobroma cacao L.	Theobroma cacao		MX		Tabasco	PRESENT		28eb1a3f-1c15-4a95-931a-4af90ecb574d	17.922357	-92.983618	498.0						2024-02-03T15:03	3	2	2024	3152205	3152205	HUMAN_OBSERVATION	iNaturalist	Observations	198406590		Arturo Benavides-Mendoza	2024-02-04T22:53:58	CC_BY_NC_4_0	Cmarion	Cmarion			2024-06-19T02:12:33.652Z	StillImage	COORDINATE_ROUNDED;CONTINENT_DERIVED_FROM_COORDINATES;TAXON_MATCH_TAXON_ID_IGNORED
4519178399	50c9509d-22c7-4a22-a47d-8c48425ef4a7	https://www.inaturalist.org/observations/198066684	Plantae	Tracheophyta	Magnoliopsida	Malvales	Malvaceae	Theobroma	Theobroma cacao		SPECIES	Theobroma cacao L.	Theobroma cacao		CR		Cartago	PRESENT		28eb1a3f-1c15-4a95-931a-4af90ecb574d	9.748917	-83.753428	212090.0						2019-08-01T18:32	1	8	2019	3152205	3152205	HUMAN_OBSERVATION	iNaturalist	Observations	198066684		brasieroriginel	2024-01-31T17:25:06	CC_BY_NC_4_0	brasieroriginel	brasieroriginel			2024-06-19T01:34:42.286Z	StillImage	CONTINENT_DERIVED_FROM_COORDINATES;TAXON_MATCH_TAXON_ID_IGNORED
4519100994	50c9509d-22c7-4a22-a47d-8c48425ef4a7	https://www.inaturalist.org/observations/198129956	Plantae	Tracheophyta	Magnoliopsida	Malvales	Malvaceae	Theobroma	Theobroma cacao		SPECIES	Theobroma cacao L.	Theobroma cacao		GH		Eastern	PRESENT		28eb1a3f-1c15-4a95-931a-4af90ecb574d	6.229867	-0.527561							2024-01-31T09:05:56Z	31	1	2024	3152205	3152205	HUMAN_OBSERVATION	iNaturalist	Observations	198129956		emskakoon	2024-02-01T13:06:56	CC_BY_NC_4_0	emskakoon	emskakoon			2024-06-19T01:35:43.447Z	StillImage	COORDINATE_ROUNDED;CONTINENT_DERIVED_FROM_COORDINATES;TAXON_MATCH_TAXON_ID_IGNORED
4519061797	50c9509d-22c7-4a22-a47d-8c48425ef4a7	https://www.inaturalist.org/observations/198048702	Plantae	Tracheophyta	Magnoliopsida	Malvales	Malvaceae	Theobroma	Theobroma cacao		SPECIES	Theobroma cacao L.	Theobroma cacao		SC		La Digue and Inner Islands	PRESENT		28eb1a3f-1c15-4a95-931a-4af90ecb574d	-4.467138	55.221878	9.0						2024-01-31T11:59:25	31	1	2024	3152205	3152205	HUMAN_OBSERVATION	iNaturalist	Observations	198048702		Федор Кондрачук	2024-01-31T12:02:07	CC_BY_NC_4_0	Федор Кондрачук	Федор Кондрачук			2024-06-19T01:35:25.902Z	StillImage	COORDINATE_ROUNDED;CONTINENT_DERIVED_FROM_COORDINATES;TAXON_MATCH_TAXON_ID_IGNORED
4519053706	50c9509d-22c7-4a22-a47d-8c48425ef4a7	https://www.inaturalist.org/observations/197835670	Plantae	Tracheophyta	Magnoliopsida	Malvales	Malvaceae	Theobroma	Theobroma cacao		SPECIES	Theobroma cacao L.	Theobroma cacao		TT		Tunapuna/Piarco	PRESENT		28eb1a3f-1c15-4a95-931a-4af90ecb574d	10.723053	-61.409241	300.0						2024-01-28T07:59:49	28	1	2024	3152205	3152205	HUMAN_OBSERVATION	iNaturalist	Observations	197835670		Bryan Ramdeen	2024-01-28T22:27:06	CC_BY_NC_4_0	Bryan Ramdeen	Bryan Ramdeen			2024-06-19T01:36:31.958Z	StillImage	COORDINATE_ROUNDED;CONTINENT_DERIVED_FROM_COORDINATES;TAXON_MATCH_TAXON_ID_IGNORED
4518280409	7bd65a7a-f762-11e1-a439-00145eb45e9a	urn:catalog:MO:Tropicos:103475658	Plantae	Tracheophyta	Magnoliopsida	Malvales	Malvaceae	Theobroma	Theobroma cacao		SPECIES	Theobroma cacao L.	Theobroma cacao L.	L.	US		Michigan	PRESENT	1	90fd6680-349f-11d8-aa2d-b8a03c50a862													3152205	3152205	PRESERVED_SPECIMEN	MO	Tropicos	103475658	Zander s.n.			CC_BY_4_0	Missouri Botanical Garden	R.H. Zander			2024-03-18T20:16:41.776Z	StillImage	TAXON_MATCH_TAXON_ID_IGNORED;OCCURRENCE_STATUS_INFERRED_FROM_INDIVIDUAL_COUNT;COLLECTION_MATCH_NONE;INSTITUTION_MATCH_FUZZY
4516957011	50c9509d-22c7-4a22-a47d-8c48425ef4a7	https://www.inaturalist.org/observations/197929508	Plantae	Tracheophyta	Magnoliopsida	Malvales	Malvaceae	Theobroma	Theobroma cacao		SPECIES	Theobroma cacao L.	Theobroma cacao		BZ		Cayo	PRESENT		28eb1a3f-1c15-4a95-931a-4af90ecb574d	17.154764	-89.071319							2024-01-27T13:27:31	27	1	2024	3152205	3152205	HUMAN_OBSERVATION	iNaturalist	Observations	197929508		marcrey	2024-01-29T23:27:10	CC_BY_NC_4_0	marcrey	marcrey			2024-06-19T01:36:36.349Z	StillImage	COORDINATE_ROUNDED;CONTINENT_DERIVED_FROM_COORDINATES;TAXON_MATCH_TAXON_ID_IGNORED
4516896019	50c9509d-22c7-4a22-a47d-8c48425ef4a7	https://www.inaturalist.org/observations/197820989	Plantae	Tracheophyta	Magnoliopsida	Malvales	Malvaceae	Theobroma	Theobroma cacao		SPECIES	Theobroma cacao L.	Theobroma cacao		NI		Lago Nicaragua	PRESENT		28eb1a3f-1c15-4a95-931a-4af90ecb574d	11.491794	-85.523782							2024-01-28T10:52:42	28	1	2024	3152205	3152205	HUMAN_OBSERVATION	iNaturalist	Observations	197820989		Mike Cormack	2024-01-28T19:44:21	CC_BY_NC_4_0	Mike Cormack	Mike Cormack			2024-06-19T02:09:18.971Z	StillImage	COORDINATE_ROUNDED;CONTINENT_DERIVED_FROM_COORDINATES;TAXON_MATCH_TAXON_ID_IGNORED
4516811819	50c9509d-22c7-4a22-a47d-8c48425ef4a7	https://www.inaturalist.org/observations/197185119	Plantae	Tracheophyta	Magnoliopsida	Malvales	Malvaceae	Theobroma	Theobroma cacao		SPECIES	Theobroma cacao L.	Theobroma cacao		PA		Panamá	PRESENT		28eb1a3f-1c15-4a95-931a-4af90ecb574d	8.931062	-79.543308							2024-01-20T10:10:47	20	1	2024	3152205	3152205	HUMAN_OBSERVATION	iNaturalist	Observations	197185119		Mabelin	2024-01-21T00:58:51	CC_BY_NC_4_0	Mabelin	Mabelin			2024-06-19T02:08:35.852Z	StillImage	COORDINATE_ROUNDED;CONTINENT_DERIVED_FROM_COORDINATES;TAXON_MATCH_TAXON_ID_IGNORED
4516750592	50c9509d-22c7-4a22-a47d-8c48425ef4a7	https://www.inaturalist.org/observations/196983387	Plantae	Tracheophyta	Magnoliopsida	Malvales	Malvaceae	Theobroma	Theobroma cacao		SPECIES	Theobroma cacao L.	Theobroma cacao		LC		Soufrière	PRESENT		28eb1a3f-1c15-4a95-931a-4af90ecb574d	13.858203	-61.035491	4788.0						2024-01-17T11:25:40	17	1	2024	3152205	3152205	HUMAN_OBSERVATION	iNaturalist	Observations	196983387		Looby Loo Loo	2024-01-18T11:53:52	CC_BY_NC_4_0	Looby Loo Loo	Looby Loo Loo			2024-06-19T01:33:51.310Z	StillImage	COORDINATE_ROUNDED;CONTINENT_DERIVED_FROM_COORDINATES;TAXON_MATCH_TAXON_ID_IGNORED
4516737025	50c9509d-22c7-4a22-a47d-8c48425ef4a7	https://www.inaturalist.org/observations/197406738	Plantae	Tracheophyta	Magnoliopsida	Malvales	Malvaceae	Theobroma	Theobroma cacao		SPECIES	Theobroma cacao L.	Theobroma cacao		CR		Limón	PRESENT		28eb1a3f-1c15-4a95-931a-4af90ecb574d	9.963289	-83.075017							2024-01-21T14:08:06	21	1	2024	3152205	3152205	HUMAN_OBSERVATION	iNaturalist	Observations	197406738		Daniel Cahen	2024-01-23T21:08:14	CC_BY_NC_4_0	crazybirdy	crazybirdy			2024-06-19T01:35:36.778Z	StillImage	COORDINATE_ROUNDED;CONTINENT_DERIVED_FROM_COORDINATES;TAXON_MATCH_TAXON_ID_IGNORED
4516667419	50c9509d-22c7-4a22-a47d-8c48425ef4a7	https://www.inaturalist.org/observations/197445756	Plantae	Tracheophyta	Magnoliopsida	Malvales	Malvaceae	Theobroma	Theobroma cacao		SPECIES	Theobroma cacao L.	Theobroma cacao		CR		Heredia	PRESENT		28eb1a3f-1c15-4a95-931a-4af90ecb574d	10.43232	-84.012575	1278.0						2024-01-10T16:04:23	10	1	2024	3152205	3152205	HUMAN_OBSERVATION	iNaturalist	Observations	197445756		Jonathan Irons	2024-01-24T07:19:57	CC_BY_NC_4_0	Jonathan Irons	Jonathan Irons			2024-06-19T01:33:34.723Z	StillImage	COORDINATE_ROUNDED;CONTINENT_DERIVED_FROM_COORDINATES;TAXON_MATCH_TAXON_ID_IGNORED
4516644251	50c9509d-22c7-4a22-a47d-8c48425ef4a7	https://www.inaturalist.org/observations/197734145	Plantae	Tracheophyta	Magnoliopsida	Malvales	Malvaceae	Theobroma	Theobroma cacao		SPECIES	Theobroma cacao L.	Theobroma cacao		LC		Soufrière	PRESENT		28eb1a3f-1c15-4a95-931a-4af90ecb574d	13.821373	-61.049504	15.0						2024-01-19T17:25	19	1	2024	3152205	3152205	HUMAN_OBSERVATION	iNaturalist	Observations	197734145		rauvbbj	2024-01-27T22:26:12	CC_BY_NC_4_0	rauvbbj	rauvbbj			2024-06-19T01:35:22.686Z	StillImage	COORDINATE_ROUNDED;CONTINENT_DERIVED_FROM_COORDINATES;TAXON_MATCH_TAXON_ID_IGNORED
4516569468	50c9509d-22c7-4a22-a47d-8c48425ef4a7	https://www.inaturalist.org/observations/197548715	Plantae	Tracheophyta	Magnoliopsida	Malvales	Malvaceae	Theobroma	Theobroma cacao		SPECIES	Theobroma cacao L.	Theobroma cacao		MX		Jalisco	PRESENT		28eb1a3f-1c15-4a95-931a-4af90ecb574d	20.466167	-105.292725	36.0						2024-01-14T15:17:08	14	1	2024	3152205	3152205	HUMAN_OBSERVATION	iNaturalist	Observations	197548715		Riley Jauniaux	2024-01-25T18:44:24	CC_BY_NC_4_0	Riley Jauniaux	Riley Jauniaux			2024-06-19T01:35:32.371Z	StillImage	COORDINATE_ROUNDED;CONTINENT_DERIVED_FROM_COORDINATES;TAXON_MATCH_TAXON_ID_IGNORED
4516553196	50c9509d-22c7-4a22-a47d-8c48425ef4a7	https://www.inaturalist.org/observations/197145778	Plantae	Tracheophyta	Magnoliopsida	Malvales	Malvaceae	Theobroma	Theobroma cacao		SPECIES	Theobroma cacao L.	Theobroma cacao		VN		Bến Tre	PRESENT		28eb1a3f-1c15-4a95-931a-4af90ecb574d	10.084536	106.463675							2024-01-07T16:33	7	1	2024	3152205	3152205	HUMAN_OBSERVATION	iNaturalist	Observations	197145778		ton_bal	2024-01-20T15:57:44	CC_BY_NC_4_0	ton_bal	ton_bal			2024-06-19T01:33:31.657Z	StillImage	COORDINATE_ROUNDED;CONTINENT_DERIVED_FROM_COORDINATES;TAXON_MATCH_TAXON_ID_IGNORED
4516472958	50c9509d-22c7-4a22-a47d-8c48425ef4a7	https://www.inaturalist.org/observations/196951700	Plantae	Tracheophyta	Magnoliopsida	Malvales	Malvaceae	Theobroma	Theobroma cacao		SPECIES	Theobroma cacao L.	Theobroma cacao		EC		Napo	PRESENT		28eb1a3f-1c15-4a95-931a-4af90ecb574d	-1.072078	-77.896297	35.0						2024-01-17T17:41:41	17	1	2024	3152205	3152205	HUMAN_OBSERVATION	iNaturalist	Observations	196951700		chelseasander	2024-01-18T00:05:07	CC_BY_NC_4_0	chelseasander	chelseasander			2024-06-19T02:12:03.338Z	StillImage	COORDINATE_ROUNDED;CONTINENT_DERIVED_FROM_COORDINATES;TAXON_MATCH_TAXON_ID_IGNORED
4516387065	50c9509d-22c7-4a22-a47d-8c48425ef4a7	https://www.inaturalist.org/observations/157796778	Plantae	Tracheophyta	Magnoliopsida	Malvales	Malvaceae	Theobroma	Theobroma cacao		SPECIES	Theobroma cacao L.	Theobroma cacao		BR		Amazonas	PRESENT		28eb1a3f-1c15-4a95-931a-4af90ecb574d	-3.097008	-59.987738	17.0						2023-04-29T17:14:49	29	4	2023	3152205	3152205	HUMAN_OBSERVATION	iNaturalist	Observations	157796778		KATELL UGUEN	2024-01-18T02:08:22	CC_BY_NC_4_0	Esteban Diego Koch	Esteban Diego Koch			2024-06-19T02:01:58.373Z	StillImage	COORDINATE_ROUNDED;CONTINENT_DERIVED_FROM_COORDINATES;TAXON_MATCH_TAXON_ID_IGNORED
4516360013	50c9509d-22c7-4a22-a47d-8c48425ef4a7	https://www.inaturalist.org/observations/116380359	Plantae	Tracheophyta	Magnoliopsida	Malvales	Malvaceae	Theobroma	Theobroma cacao		SPECIES	Theobroma cacao L.	Theobroma cacao		CR		Heredia	PRESENT		28eb1a3f-1c15-4a95-931a-4af90ecb574d	10.430042	-84.006692	4.0						2022-05-09T15:44:32	9	5	2022	3152205	3152205	HUMAN_OBSERVATION	iNaturalist	Observations	116380359		Noah Yawn	2022-05-10T04:44:40	CC_BY_4_0	Noah Yawn	Noah Yawn			2024-06-19T01:17:16.835Z	StillImage	COORDINATE_ROUNDED;CONTINENT_DERIVED_FROM_COORDINATES;TAXON_MATCH_TAXON_ID_IGNORED
4516337906	50c9509d-22c7-4a22-a47d-8c48425ef4a7	https://www.inaturalist.org/observations/196852475	Plantae	Tracheophyta	Magnoliopsida	Malvales	Malvaceae	Theobroma	Theobroma cacao		SPECIES	Theobroma cacao L.	Theobroma cacao		BR		Rio de Janeiro	PRESENT		28eb1a3f-1c15-4a95-931a-4af90ecb574d	-22.963822	-43.222241	2215.0						2016-01-20T12:24	20	1	2016	3152205	3152205	HUMAN_OBSERVATION	iNaturalist	Observations	196852475		peterallenbds	2024-01-16T18:01:33	CC_BY_NC_4_0	peterallenbds	peterallenbds			2024-06-19T02:12:37.172Z	StillImage	COORDINATE_ROUNDED;CONTINENT_DERIVED_FROM_COORDINATES;TAXON_MATCH_TAXON_ID_IGNORED
4516312316	50c9509d-22c7-4a22-a47d-8c48425ef4a7	https://www.inaturalist.org/observations/197301682	Plantae	Tracheophyta	Magnoliopsida	Malvales	Malvaceae	Theobroma	Theobroma cacao		SPECIES	Theobroma cacao L.	Theobroma cacao		BJ		Atakora	PRESENT		28eb1a3f-1c15-4a95-931a-4af90ecb574d	10.266998	1.349825							2023-12-08T14:30	8	12	2023	3152205	3152205	HUMAN_OBSERVATION	iNaturalist	Observations	197301682		kolbejr	2024-01-22T10:54:31	CC_BY_NC_4_0	moise	moise			2024-06-19T01:34:43.259Z	StillImage	COORDINATE_ROUNDED;CONTINENT_DERIVED_FROM_COORDINATES;TAXON_MATCH_TAXON_ID_IGNORED
4516245977	50c9509d-22c7-4a22-a47d-8c48425ef4a7	https://www.inaturalist.org/observations/116596247	Plantae	Tracheophyta	Magnoliopsida	Malvales	Malvaceae	Theobroma	Theobroma cacao		SPECIES	Theobroma cacao L.	Theobroma cacao		CR		Heredia	PRESENT		28eb1a3f-1c15-4a95-931a-4af90ecb574d	10.452788	-84.061461	7.0						2022-05-11T11:16	11	5	2022	3152205	3152205	HUMAN_OBSERVATION	iNaturalist	Observations	116596247		Noah Yawn	2022-05-11T19:28:12	CC_BY_4_0	Noah Yawn	Noah Yawn			2024-06-19T01:17:59.890Z	StillImage	COORDINATE_ROUNDED;CONTINENT_DERIVED_FROM_COORDINATES;TAXON_MATCH_TAXON_ID_IGNORED
4514247880	12af71c8-b364-4bb1-bda0-2481c111c2cf	EPM:FloraFustal:997	Plantae	Tracheophyta	Magnoliopsida	Malvales	Malvaceae	Theobroma	Theobroma cacao		SPECIES	Theobroma cacao L.	Theobroma cacao	L.	CO	La America	Antioquia	PRESENT		d42b7e5d-a3e5-4fc2-8b3d-105336d70898	7.27458	-75.411198			163.0				2019-06-04	4	6	2019	3152205	3152205	HUMAN_OBSERVATION	Empresas Públicas de Medellín E.S.P. (EPM)			997			CC_BY_4_0					2024-01-31T19:23:23.603Z
4514247879	12af71c8-b364-4bb1-bda0-2481c111c2cf	EPM:FloraFustal:998	Plantae	Tracheophyta	Magnoliopsida	Malvales	Malvaceae	Theobroma	Theobroma cacao		SPECIES	Theobroma cacao L.	Theobroma cacao	L.	CO	La America	Antioquia	PRESENT		d42b7e5d-a3e5-4fc2-8b3d-105336d70898	7.27458	-75.411198			163.0				2019-06-04	4	6	2019	3152205	3152205	HUMAN_OBSERVATION	Empresas Públicas de Medellín E.S.P. (EPM)			998			CC_BY_4_0					2024-01-31T19:23:23.598Z
4514247877	12af71c8-b364-4bb1-bda0-2481c111c2cf	EPM:FloraFustal:999	Plantae	Tracheophyta	Magnoliopsida	Malvales	Malvaceae	Theobroma	Theobroma cacao		SPECIES	Theobroma cacao L.	Theobroma cacao	L.	CO	La America	Antioquia	PRESENT		d42b7e5d-a3e5-4fc2-8b3d-105336d70898	7.27458	-75.411198			163.0				2019-06-04	4	6	2019	3152205	3152205	HUMAN_OBSERVATION	Empresas Públicas de Medellín E.S.P. (EPM)			999			CC_BY_4_0					2024-01-31T19:23:23.597Z
4514247874	12af71c8-b364-4bb1-bda0-2481c111c2cf	EPM:FloraFustal:994	Plantae	Tracheophyta	Magnoliopsida	Malvales	Malvaceae	Theobroma	Theobroma cacao		SPECIES	Theobroma cacao L.	Theobroma cacao	L.	CO	La America	Antioquia	PRESENT		d42b7e5d-a3e5-4fc2-8b3d-105336d70898	7.27458	-75.411198			163.0				2019-06-04	4	6	2019	3152205	3152205	HUMAN_OBSERVATION	Empresas Públicas de Medellín E.S.P. (EPM)			994			CC_BY_4_0					2024-01-31T19:23:23.597Z
4514247872	12af71c8-b364-4bb1-bda0-2481c111c2cf	EPM:FloraFustal:995	Plantae	Tracheophyta	Magnoliopsida	Malvales	Malvaceae	Theobroma	Theobroma cacao		SPECIES	Theobroma cacao L.	Theobroma cacao	L.	CO	La America	Antioquia	PRESENT		d42b7e5d-a3e5-4fc2-8b3d-105336d70898	7.27458	-75.411198			163.0				2019-06-04	4	6	2019	3152205	3152205	HUMAN_OBSERVATION	Empresas Públicas de Medellín E.S.P. (EPM)			995			CC_BY_4_0					2024-01-31T19:23:23.600Z
4514247870	12af71c8-b364-4bb1-bda0-2481c111c2cf	EPM:FloraFustal:996	Plantae	Tracheophyta	Magnoliopsida	Malvales	Malvaceae	Theobroma	Theobroma cacao		SPECIES	Theobroma cacao L.	Theobroma cacao	L.	CO	La America	Antioquia	PRESENT		d42b7e5d-a3e5-4fc2-8b3d-105336d70898	7.27458	-75.411198			163.0				2019-06-04	4	6	2019	3152205	3152205	HUMAN_OBSERVATION	Empresas Públicas de Medellín E.S.P. (EPM)			996			CC_BY_4_0					2024-01-31T19:23:23.597Z
4514247868	12af71c8-b364-4bb1-bda0-2481c111c2cf	EPM:FloraFustal:991	Plantae	Tracheophyta	Magnoliopsida	Malvales	Malvaceae	Theobroma	Theobroma cacao		SPECIES	Theobroma cacao L.	Theobroma cacao	L.	CO	La America	Antioquia	PRESENT		d42b7e5d-a3e5-4fc2-8b3d-105336d70898	7.27458	-75.411198			163.0				2019-06-04	4	6	2019	3152205	3152205	HUMAN_OBSERVATION	Empresas Públicas de Medellín E.S.P. (EPM)			991			CC_BY_4_0					2024-01-31T19:23:23.603Z
4514247848	12af71c8-b364-4bb1-bda0-2481c111c2cf	EPM:FloraFustal:979	Plantae	Tracheophyta	Magnoliopsida	Malvales	Malvaceae	Theobroma	Theobroma cacao		SPECIES	Theobroma cacao L.	Theobroma cacao	L.	CO	La America	Antioquia	PRESENT		d42b7e5d-a3e5-4fc2-8b3d-105336d70898	7.27458	-75.411198			163.0				2019-06-04	4	6	2019	3152205	3152205	HUMAN_OBSERVATION	Empresas Públicas de Medellín E.S.P. (EPM)			979			CC_BY_4_0					2024-01-31T19:23:23.593Z
4514247844	12af71c8-b364-4bb1-bda0-2481c111c2cf	EPM:FloraFustal:976	Plantae	Tracheophyta	Magnoliopsida	Malvales	Malvaceae	Theobroma	Theobroma cacao		SPECIES	Theobroma cacao L.	Theobroma cacao	L.	CO	La America	Antioquia	PRESENT		d42b7e5d-a3e5-4fc2-8b3d-105336d70898	7.27458	-75.411198			163.0				2019-06-04	4	6	2019	3152205	3152205	HUMAN_OBSERVATION	Empresas Públicas de Medellín E.S.P. (EPM)			976			CC_BY_4_0					2024-01-31T19:23:23.594Z
4514247842	12af71c8-b364-4bb1-bda0-2481c111c2cf	EPM:FloraFustal:977	Plantae	Tracheophyta	Magnoliopsida	Malvales	Malvaceae	Theobroma	Theobroma cacao		SPECIES	Theobroma cacao L.	Theobroma cacao	L.	CO	La America	Antioquia	PRESENT		d42b7e5d-a3e5-4fc2-8b3d-105336d70898	7.27458	-75.411198			163.0				2019-06-04	4	6	2019	3152205	3152205	HUMAN_OBSERVATION	Empresas Públicas de Medellín E.S.P. (EPM)			977			CC_BY_4_0					2024-01-31T19:23:23.592Z
4514247840	12af71c8-b364-4bb1-bda0-2481c111c2cf	EPM:FloraFustal:978	Plantae	Tracheophyta	Magnoliopsida	Malvales	Malvaceae	Theobroma	Theobroma cacao		SPECIES	Theobroma cacao L.	Theobroma cacao	L.	CO	La America	Antioquia	PRESENT		d42b7e5d-a3e5-4fc2-8b3d-105336d70898	7.27458	-75.411198			163.0				2019-06-04	4	6	2019	3152205	3152205	HUMAN_OBSERVATION	Empresas Públicas de Medellín E.S.P. (EPM)			978			CC_BY_4_0					2024-01-31T19:23:23.591Z
4514247824	12af71c8-b364-4bb1-bda0-2481c111c2cf	EPM:FloraFustal:986	Plantae	Tracheophyta	Magnoliopsida	Malvales	Malvaceae	Theobroma	Theobroma cacao		SPECIES	Theobroma cacao L.	Theobroma cacao	L.	CO	La America	Antioquia	PRESENT		d42b7e5d-a3e5-4fc2-8b3d-105336d70898	7.27458	-75.411198			163.0				2019-06-04	4	6	2019	3152205	3152205	HUMAN_OBSERVATION	Empresas Públicas de Medellín E.S.P. (EPM)			986			CC_BY_4_0					2024-01-31T19:23:23.590Z
4514247823	12af71c8-b364-4bb1-bda0-2481c111c2cf	EPM:FloraFustal:987	Plantae	Tracheophyta	Magnoliopsida	Malvales	Malvaceae	Theobroma	Theobroma cacao		SPECIES	Theobroma cacao L.	Theobroma cacao	L.	CO	La America	Antioquia	PRESENT		d42b7e5d-a3e5-4fc2-8b3d-105336d70898	7.27458	-75.411198			163.0				2019-06-04	4	6	2019	3152205	3152205	HUMAN_OBSERVATION	Empresas Públicas de Medellín E.S.P. (EPM)			987			CC_BY_4_0					2024-01-31T19:23:23.590Z
4514247821	12af71c8-b364-4bb1-bda0-2481c111c2cf	EPM:FloraFustal:989	Plantae	Tracheophyta	Magnoliopsida	Malvales	Malvaceae	Theobroma	Theobroma cacao		SPECIES	Theobroma cacao L.	Theobroma cacao	L.	CO	La America	Antioquia	PRESENT		d42b7e5d-a3e5-4fc2-8b3d-105336d70898	7.27458	-75.411198			163.0				2019-06-04	4	6	2019	3152205	3152205	HUMAN_OBSERVATION	Empresas Públicas de Medellín E.S.P. (EPM)			989			CC_BY_4_0					2024-01-31T19:23:23.587Z
4514247819	12af71c8-b364-4bb1-bda0-2481c111c2cf	EPM:FloraFustal:983	Plantae	Tracheophyta	Magnoliopsida	Malvales	Malvaceae	Theobroma	Theobroma cacao		SPECIES	Theobroma cacao L.	Theobroma cacao	L.	CO	La America	Antioquia	PRESENT		d42b7e5d-a3e5-4fc2-8b3d-105336d70898	7.27458	-75.411198			163.0				2019-06-04	4	6	2019	3152205	3152205	HUMAN_OBSERVATION	Empresas Públicas de Medellín E.S.P. (EPM)			983			CC_BY_4_0					2024-01-31T19:23:23.587Z
4514247818	12af71c8-b364-4bb1-bda0-2481c111c2cf	EPM:FloraFustal:984	Plantae	Tracheophyta	Magnoliopsida	Malvales	Malvaceae	Theobroma	Theobroma cacao		SPECIES	Theobroma cacao L.	Theobroma cacao	L.	CO	La America	Antioquia	PRESENT		d42b7e5d-a3e5-4fc2-8b3d-105336d70898	7.27458	-75.411198			163.0				2019-06-04	4	6	2019	3152205	3152205	HUMAN_OBSERVATION	Empresas Públicas de Medellín E.S.P. (EPM)			984			CC_BY_4_0					2024-01-31T19:23:23.588Z
4514247817	12af71c8-b364-4bb1-bda0-2481c111c2cf	EPM:FloraFustal:985	Plantae	Tracheophyta	Magnoliopsida	Malvales	Malvaceae	Theobroma	Theobroma cacao		SPECIES	Theobroma cacao L.	Theobroma cacao	L.	CO	La America	Antioquia	PRESENT		d42b7e5d-a3e5-4fc2-8b3d-105336d70898	7.27458	-75.411198			163.0				2019-06-04	4	6	2019	3152205	3152205	HUMAN_OBSERVATION	Empresas Públicas de Medellín E.S.P. (EPM)			985			CC_BY_4_0					2024-01-31T19:23:23.586Z
4514244931	12af71c8-b364-4bb1-bda0-2481c111c2cf	EPM:FloraRegeneracion:510	Plantae	Tracheophyta	Magnoliopsida	Malvales	Malvaceae	Theobroma	Theobroma cacao		SPECIES	Theobroma cacao L.	Theobroma cacao	L.	CO	La America	Antioquia	PRESENT		d42b7e5d-a3e5-4fc2-8b3d-105336d70898	7.27458	-75.411198			163.0				2019-06-04	4	6	2019	3152205	3152205	HUMAN_OBSERVATION	Empresas Públicas de Medellín E.S.P. (EPM)			510			CC_BY_4_0					2024-01-31T19:23:22.983Z
4514244926	12af71c8-b364-4bb1-bda0-2481c111c2cf	EPM:FloraRegeneracion:509	Plantae	Tracheophyta	Magnoliopsida	Malvales	Malvaceae	Theobroma	Theobroma cacao		SPECIES	Theobroma cacao L.	Theobroma cacao	L.	CO	La America	Antioquia	PRESENT	1	d42b7e5d-a3e5-4fc2-8b3d-105336d70898	7.27458	-75.411198			163.0				2019-06-04	4	6	2019	3152205	3152205	HUMAN_OBSERVATION	Empresas Públicas de Medellín E.S.P. (EPM)			509			CC_BY_4_0					2024-01-31T19:23:22.982Z
4514244919	12af71c8-b364-4bb1-bda0-2481c111c2cf	EPM:FloraRegeneracion:502	Plantae	Tracheophyta	Magnoliopsida	Malvales	Malvaceae	Theobroma	Theobroma cacao		SPECIES	Theobroma cacao L.	Theobroma cacao	L.	CO	La America	Antioquia	PRESENT		d42b7e5d-a3e5-4fc2-8b3d-105336d70898	7.27458	-75.411198			163.0				2019-06-04	4	6	2019	3152205	3152205	HUMAN_OBSERVATION	Empresas Públicas de Medellín E.S.P. (EPM)			502			CC_BY_4_0					2024-01-31T19:23:22.980Z
4514244918	12af71c8-b364-4bb1-bda0-2481c111c2cf	EPM:FloraRegeneracion:501	Plantae	Tracheophyta	Magnoliopsida	Malvales	Malvaceae	Theobroma	Theobroma cacao		SPECIES	Theobroma cacao L.	Theobroma cacao	L.	CO	La America	Antioquia	PRESENT	1	d42b7e5d-a3e5-4fc2-8b3d-105336d70898	7.27458	-75.411198			163.0				2019-06-04	4	6	2019	3152205	3152205	HUMAN_OBSERVATION	Empresas Públicas de Medellín E.S.P. (EPM)			501			CC_BY_4_0					2024-01-31T19:23:22.980Z
4514244917	12af71c8-b364-4bb1-bda0-2481c111c2cf	EPM:FloraRegeneracion:504	Plantae	Tracheophyta	Magnoliopsida	Malvales	Malvaceae	Theobroma	Theobroma cacao		SPECIES	Theobroma cacao L.	Theobroma cacao	L.	CO	La America	Antioquia	PRESENT	1	d42b7e5d-a3e5-4fc2-8b3d-105336d70898	7.27458	-75.411198			163.0				2019-06-04	4	6	2019	3152205	3152205	HUMAN_OBSERVATION	Empresas Públicas de Medellín E.S.P. (EPM)			504			CC_BY_4_0					2024-01-31T19:23:22.985Z
4514244916	12af71c8-b364-4bb1-bda0-2481c111c2cf	EPM:FloraRegeneracion:503	Plantae	Tracheophyta	Magnoliopsida	Malvales	Malvaceae	Theobroma	Theobroma cacao		SPECIES	Theobroma cacao L.	Theobroma cacao	L.	CO	La America	Antioquia	PRESENT		d42b7e5d-a3e5-4fc2-8b3d-105336d70898	7.27458	-75.411198			163.0				2019-06-04	4	6	2019	3152205	3152205	HUMAN_OBSERVATION	Empresas Públicas de Medellín E.S.P. (EPM)			503			CC_BY_4_0					2024-01-31T19:23:22.979Z
4514244915	12af71c8-b364-4bb1-bda0-2481c111c2cf	EPM:FloraRegeneracion:506	Plantae	Tracheophyta	Magnoliopsida	Malvales	Malvaceae	Theobroma	Theobroma cacao		SPECIES	Theobroma cacao L.	Theobroma cacao	L.	CO	La America	Antioquia	PRESENT	1	d42b7e5d-a3e5-4fc2-8b3d-105336d70898	7.27458	-75.411198			163.0				2019-06-04	4	6	2019	3152205	3152205	HUMAN_OBSERVATION	Empresas Públicas de Medellín E.S.P. (EPM)			506			CC_BY_4_0					2024-01-31T19:23:22.982Z
4514244914	12af71c8-b364-4bb1-bda0-2481c111c2cf	EPM:FloraRegeneracion:505	Plantae	Tracheophyta	Magnoliopsida	Malvales	Malvaceae	Theobroma	Theobroma cacao		SPECIES	Theobroma cacao L.	Theobroma cacao	L.	CO	La America	Antioquia	PRESENT	1	d42b7e5d-a3e5-4fc2-8b3d-105336d70898	7.27458	-75.411198			163.0				2019-06-04	4	6	2019	3152205	3152205	HUMAN_OBSERVATION	Empresas Públicas de Medellín E.S.P. (EPM)			505			CC_BY_4_0					2024-01-31T19:23:22.979Z
4514244913	12af71c8-b364-4bb1-bda0-2481c111c2cf	EPM:FloraRegeneracion:508	Plantae	Tracheophyta	Magnoliopsida	Malvales	Malvaceae	Theobroma	Theobroma cacao		SPECIES	Theobroma cacao L.	Theobroma cacao	L.	CO	La America	Antioquia	PRESENT	1	d42b7e5d-a3e5-4fc2-8b3d-105336d70898	7.27458	-75.411198			163.0				2019-06-04	4	6	2019	3152205	3152205	HUMAN_OBSERVATION	Empresas Públicas de Medellín E.S.P. (EPM)			508			CC_BY_4_0					2024-01-31T19:23:22.989Z
4514244912	12af71c8-b364-4bb1-bda0-2481c111c2cf	EPM:FloraRegeneracion:507	Plantae	Tracheophyta	Magnoliopsida	Malvales	Malvaceae	Theobroma	Theobroma cacao		SPECIES	Theobroma cacao L.	Theobroma cacao	L.	CO	La America	Antioquia	PRESENT		d42b7e5d-a3e5-4fc2-8b3d-105336d70898	7.27458	-75.411198			163.0				2019-06-04	4	6	2019	3152205	3152205	HUMAN_OBSERVATION	Empresas Públicas de Medellín E.S.P. (EPM)			507			CC_BY_4_0					2024-01-31T19:23:22.978Z
4514244560	12af71c8-b364-4bb1-bda0-2481c111c2cf	EPM:FloraRegeneracion:494	Plantae	Tracheophyta	Magnoliopsida	Malvales	Malvaceae	Theobroma	Theobroma cacao		SPECIES	Theobroma cacao L.	Theobroma cacao	L.	CO	La America	Antioquia	PRESENT	1	d42b7e5d-a3e5-4fc2-8b3d-105336d70898	7.27458	-75.411198			163.0				2019-06-04	4	6	2019	3152205	3152205	HUMAN_OBSERVATION	Empresas Públicas de Medellín E.S.P. (EPM)			494			CC_BY_4_0					2024-01-31T19:23:22.903Z
4514244559	12af71c8-b364-4bb1-bda0-2481c111c2cf	EPM:FloraRegeneracion:493	Plantae	Tracheophyta	Magnoliopsida	Malvales	Malvaceae	Theobroma	Theobroma cacao		SPECIES	Theobroma cacao L.	Theobroma cacao	L.	CO	La America	Antioquia	PRESENT		d42b7e5d-a3e5-4fc2-8b3d-105336d70898	7.27458	-75.411198			163.0				2019-06-04	4	6	2019	3152205	3152205	HUMAN_OBSERVATION	Empresas Públicas de Medellín E.S.P. (EPM)			493			CC_BY_4_0					2024-01-31T19:23:22.904Z
4514244558	12af71c8-b364-4bb1-bda0-2481c111c2cf	EPM:FloraRegeneracion:496	Plantae	Tracheophyta	Magnoliopsida	Malvales	Malvaceae	Theobroma	Theobroma cacao		SPECIES	Theobroma cacao L.	Theobroma cacao	L.	CO	La America	Antioquia	PRESENT		d42b7e5d-a3e5-4fc2-8b3d-105336d70898	7.27458	-75.411198			163.0				2019-06-04	4	6	2019	3152205	3152205	HUMAN_OBSERVATION	Empresas Públicas de Medellín E.S.P. (EPM)			496			CC_BY_4_0					2024-01-31T19:23:22.903Z
4514244557	12af71c8-b364-4bb1-bda0-2481c111c2cf	EPM:FloraRegeneracion:495	Plantae	Tracheophyta	Magnoliopsida	Malvales	Malvaceae	Theobroma	Theobroma cacao		SPECIES	Theobroma cacao L.	Theobroma cacao	L.	CO	La America	Antioquia	PRESENT		d42b7e5d-a3e5-4fc2-8b3d-105336d70898	7.27458	-75.411198			163.0				2019-06-04	4	6	2019	3152205	3152205	HUMAN_OBSERVATION	Empresas Públicas de Medellín E.S.P. (EPM)			495			CC_BY_4_0					2024-01-31T19:23:22.904Z
4514244556	12af71c8-b364-4bb1-bda0-2481c111c2cf	EPM:FloraRegeneracion:498	Plantae	Tracheophyta	Magnoliopsida	Malvales	Malvaceae	Theobroma	Theobroma cacao		SPECIES	Theobroma cacao L.	Theobroma cacao	L.	CO	La America	Antioquia	PRESENT		d42b7e5d-a3e5-4fc2-8b3d-105336d70898	7.27458	-75.411198			163.0				2019-06-04	4	6	2019	3152205	3152205	HUMAN_OBSERVATION	Empresas Públicas de Medellín E.S.P. (EPM)			498			CC_BY_4_0					2024-01-31T19:23:22.903Z
4514244554	12af71c8-b364-4bb1-bda0-2481c111c2cf	EPM:FloraRegeneracion:497	Plantae	Tracheophyta	Magnoliopsida	Malvales	Malvaceae	Theobroma	Theobroma cacao		SPECIES	Theobroma cacao L.	Theobroma cacao	L.	CO	La America	Antioquia	PRESENT		d42b7e5d-a3e5-4fc2-8b3d-105336d70898	7.27458	-75.411198			163.0				2019-06-04	4	6	2019	3152205	3152205	HUMAN_OBSERVATION	Empresas Públicas de Medellín E.S.P. (EPM)			497			CC_BY_4_0					2024-01-31T19:23:22.902Z
4514244546	12af71c8-b364-4bb1-bda0-2481c111c2cf	EPM:FloraRegeneracion:490	Plantae	Tracheophyta	Magnoliopsida	Malvales	Malvaceae	Theobroma	Theobroma cacao		SPECIES	Theobroma cacao L.	Theobroma cacao	L.	CO	La America	Antioquia	PRESENT		d42b7e5d-a3e5-4fc2-8b3d-105336d70898	7.27458	-75.411198			163.0				2019-06-04	4	6	2019	3152205	3152205	HUMAN_OBSERVATION	Empresas Públicas de Medellín E.S.P. (EPM)			490			CC_BY_4_0					2024-01-31T19:23:22.900Z
4514244542	12af71c8-b364-4bb1-bda0-2481c111c2cf	EPM:FloraRegeneracion:492	Plantae	Tracheophyta	Magnoliopsida	Malvales	Malvaceae	Theobroma	Theobroma cacao		SPECIES	Theobroma cacao L.	Theobroma cacao	L.	CO	La America	Antioquia	PRESENT		d42b7e5d-a3e5-4fc2-8b3d-105336d70898	7.27458	-75.411198			163.0				2019-06-04	4	6	2019	3152205	3152205	HUMAN_OBSERVATION	Empresas Públicas de Medellín E.S.P. (EPM)			492			CC_BY_4_0					2024-01-31T19:23:22.902Z
4514244541	12af71c8-b364-4bb1-bda0-2481c111c2cf	EPM:FloraRegeneracion:491	Plantae	Tracheophyta	Magnoliopsida	Malvales	Malvaceae	Theobroma	Theobroma cacao		SPECIES	Theobroma cacao L.	Theobroma cacao	L.	CO	La America	Antioquia	PRESENT		d42b7e5d-a3e5-4fc2-8b3d-105336d70898	7.27458	-75.411198			163.0				2019-06-04	4	6	2019	3152205	3152205	HUMAN_OBSERVATION	Empresas Públicas de Medellín E.S.P. (EPM)			491			CC_BY_4_0					2024-01-31T19:23:22.904Z
4514244528	12af71c8-b364-4bb1-bda0-2481c111c2cf	EPM:FloraRegeneracion:487	Plantae	Tracheophyta	Magnoliopsida	Malvales	Malvaceae	Theobroma	Theobroma cacao		SPECIES	Theobroma cacao L.	Theobroma cacao	L.	CO	La America	Antioquia	PRESENT	1	d42b7e5d-a3e5-4fc2-8b3d-105336d70898	7.27458	-75.411198			163.0				2019-06-04	4	6	2019	3152205	3152205	HUMAN_OBSERVATION	Empresas Públicas de Medellín E.S.P. (EPM)			487			CC_BY_4_0					2024-01-31T19:23:22.898Z
4514244525	12af71c8-b364-4bb1-bda0-2481c111c2cf	EPM:FloraRegeneracion:489	Plantae	Tracheophyta	Magnoliopsida	Malvales	Malvaceae	Theobroma	Theobroma cacao		SPECIES	Theobroma cacao L.	Theobroma cacao	L.	CO	La America	Antioquia	PRESENT	1	d42b7e5d-a3e5-4fc2-8b3d-105336d70898	7.27458	-75.411198			163.0				2019-06-04	4	6	2019	3152205	3152205	HUMAN_OBSERVATION	Empresas Públicas de Medellín E.S.P. (EPM)			489			CC_BY_4_0					2024-01-31T19:23:22.896Z
4514244524	12af71c8-b364-4bb1-bda0-2481c111c2cf	EPM:FloraRegeneracion:488	Plantae	Tracheophyta	Magnoliopsida	Malvales	Malvaceae	Theobroma	Theobroma cacao		SPECIES	Theobroma cacao L.	Theobroma cacao	L.	CO	La America	Antioquia	PRESENT		d42b7e5d-a3e5-4fc2-8b3d-105336d70898	7.27458	-75.411198			163.0				2019-06-04	4	6	2019	3152205	3152205	HUMAN_OBSERVATION	Empresas Públicas de Medellín E.S.P. (EPM)			488			CC_BY_4_0					2024-01-31T19:23:22.902Z
4514243648	12af71c8-b364-4bb1-bda0-2481c111c2cf	EPM:FloraFustal:1008	Plantae	Tracheophyta	Magnoliopsida	Malvales	Malvaceae	Theobroma	Theobroma cacao		SPECIES	Theobroma cacao L.	Theobroma cacao	L.	CO	La America	Antioquia	PRESENT		d42b7e5d-a3e5-4fc2-8b3d-105336d70898	7.27458	-75.411198			163.0				2019-06-04	4	6	2019	3152205	3152205	HUMAN_OBSERVATION	Empresas Públicas de Medellín E.S.P. (EPM)			1008			CC_BY_4_0					2024-01-31T19:23:22.670Z
4514243645	12af71c8-b364-4bb1-bda0-2481c111c2cf	EPM:FloraFustal:1009	Plantae	Tracheophyta	Magnoliopsida	Malvales	Malvaceae	Theobroma	Theobroma cacao		SPECIES	Theobroma cacao L.	Theobroma cacao	L.	CO	La America	Antioquia	PRESENT		d42b7e5d-a3e5-4fc2-8b3d-105336d70898	7.27458	-75.411198			163.0				2019-06-04	4	6	2019	3152205	3152205	HUMAN_OBSERVATION	Empresas Públicas de Medellín E.S.P. (EPM)			1009			CC_BY_4_0					2024-01-31T19:23:22.672Z
4514243644	12af71c8-b364-4bb1-bda0-2481c111c2cf	EPM:FloraFustal:1006	Plantae	Tracheophyta	Magnoliopsida	Malvales	Malvaceae	Theobroma	Theobroma cacao		SPECIES	Theobroma cacao L.	Theobroma cacao	L.	CO	La America	Antioquia	PRESENT		d42b7e5d-a3e5-4fc2-8b3d-105336d70898	7.27458	-75.411198			163.0				2019-06-04	4	6	2019	3152205	3152205	HUMAN_OBSERVATION	Empresas Públicas de Medellín E.S.P. (EPM)			1006			CC_BY_4_0					2024-01-31T19:23:22.670Z
4513503230	defb9a47-c1a7-4fb2-9a0b-2da7c5260cad	d57ade46-31bc-4f87-a063-f1dcea0fa6de	Plantae	Tracheophyta	Magnoliopsida	Malvales	Malvaceae	Theobroma	Theobroma cacao		SPECIES	Theobroma cacao L.	Theobroma cacao	L.	PH			PRESENT		c4cbb860-e9c7-11da-8113-b8a03c50a862									1991-05-09	9	5	1991	3152205	3152205	PRESERVED_SPECIMEN	BRIT	BRIT	BRIT44639	PPI 1676			CC0_1_0	Botanical Research Institute of Texas	Philippine Plant Inventory			2024-06-04T14:46:04.735Z	StillImage	CONTINENT_DERIVED_FROM_COUNTRY;TAXON_MATCH_TAXON_ID_IGNORED;INSTITUTION_MATCH_FUZZY
4512378598	50c9509d-22c7-4a22-a47d-8c48425ef4a7	https://www.inaturalist.org/observations/196488101	Plantae	Tracheophyta	Magnoliopsida	Malvales	Malvaceae	Theobroma	Theobroma cacao		SPECIES	Theobroma cacao L.	Theobroma cacao		MX		Chiapas	PRESENT		28eb1a3f-1c15-4a95-931a-4af90ecb574d	17.389131	-93.023101							2022-04-17T17:25:53	17	4	2022	3152205	3152205	HUMAN_OBSERVATION	iNaturalist	Observations	196488101		CelinRguez	2024-01-13T06:47:01	CC_BY_NC_4_0	CelinRguez	CelinRguez			2024-06-19T01:33:46.922Z	StillImage	COORDINATE_ROUNDED;CONTINENT_DERIVED_FROM_COORDINATES;TAXON_MATCH_TAXON_ID_IGNORED
4512359811	50c9509d-22c7-4a22-a47d-8c48425ef4a7	https://www.inaturalist.org/observations/196711389	Plantae	Tracheophyta	Magnoliopsida	Malvales	Malvaceae	Theobroma	Theobroma cacao		SPECIES	Theobroma cacao L.	Theobroma cacao		PE		Madre de Dios	PRESENT		28eb1a3f-1c15-4a95-931a-4af90ecb574d	-12.824311	-71.390562	273.0						2011-03-02T15:40	2	3	2011	3152205	3152205	HUMAN_OBSERVATION	iNaturalist	Observations	196711389		fridman	2024-01-14T23:59:28	CC_BY_NC_4_0	fridman	fridman			2024-06-19T01:33:31.984Z	StillImage	COORDINATE_ROUNDED;CONTINENT_DERIVED_FROM_COORDINATES;TAXON_MATCH_TAXON_ID_IGNORED
4512289094	50c9509d-22c7-4a22-a47d-8c48425ef4a7	https://www.inaturalist.org/observations/196452316	Plantae	Tracheophyta	Magnoliopsida	Malvales	Malvaceae	Theobroma	Theobroma cacao		SPECIES	Theobroma cacao L.	Theobroma cacao		SR		Commewijne	PRESENT		28eb1a3f-1c15-4a95-931a-4af90ecb574d	5.794869	-55.123474	200.0						2014-06-24T10:32	24	6	2014	3152205	3152205	HUMAN_OBSERVATION	iNaturalist	Observations	196452316		asteenbergen	2024-01-12T21:13:29	CC_BY_NC_4_0	asteenbergen	asteenbergen			2024-06-19T01:34:39.901Z	StillImage	COORDINATE_ROUNDED;CONTINENT_DERIVED_FROM_COORDINATES;TAXON_MATCH_TAXON_ID_IGNORED
4512193606	50c9509d-22c7-4a22-a47d-8c48425ef4a7	https://www.inaturalist.org/observations/196302084	Plantae	Tracheophyta	Magnoliopsida	Malvales	Malvaceae	Theobroma	Theobroma cacao		SPECIES	Theobroma cacao L.	Theobroma cacao		DO		Puerto Plata	PRESENT		28eb1a3f-1c15-4a95-931a-4af90ecb574d	19.67095	-70.387528	10.0						2024-01-10T10:29:03	10	1	2024	3152205	3152205	HUMAN_OBSERVATION	iNaturalist	Observations	196302084		dum1	2024-01-11T14:17:55	CC_BY_NC_4_0	Martin Reith	Martin Reith			2024-06-19T01:34:22.668Z	StillImage	COORDINATE_ROUNDED;CONTINENT_DERIVED_FROM_COORDINATES;TAXON_MATCH_TAXON_ID_IGNORED
4512103467	50c9509d-22c7-4a22-a47d-8c48425ef4a7	https://www.inaturalist.org/observations/196151538	Plantae	Tracheophyta	Magnoliopsida	Malvales	Malvaceae	Theobroma	Theobroma cacao		SPECIES	Theobroma cacao L.	Theobroma cacao		TT		Tobago	PRESENT		28eb1a3f-1c15-4a95-931a-4af90ecb574d	11.25471	-60.585957	2.0						2024-01-03T09:40	3	1	2024	3152205	3152205	HUMAN_OBSERVATION	iNaturalist	Observations	196151538		humuhumu22	2024-01-08T21:28:46	CC_BY_NC_4_0	humuhumu22	humuhumu22			2024-06-19T02:12:08.684Z	StillImage	COORDINATE_ROUNDED;CONTINENT_DERIVED_FROM_COORDINATES;TAXON_MATCH_TAXON_ID_IGNORED
4510695376	7bd65a7a-f762-11e1-a439-00145eb45e9a	urn:catalog:MO:Tropicos:103462698	Plantae	Tracheophyta	Magnoliopsida	Malvales	Malvaceae	Theobroma	Theobroma cacao		SPECIES	Theobroma cacao L.	Theobroma cacao L.	L.	PE	Distrito Curimana. Caserío Pampa Hermosa. Conseción Forestal Aserrado Nueva Requena SAC.	Ucayali	PRESENT	3	90fd6680-349f-11d8-aa2d-b8a03c50a862	-8.358611	-75.241111			230.0				2019-11-10	10	11	2019	3152205	3152205	PRESERVED_SPECIMEN	MO	Tropicos	103462698	Rojas Gonzáles 10510	R. Rojas (HOXA)	2019-01-01T00:00:00	CC_BY_4_0	Missouri Botanical Garden	Rocío Rojas;Rodolfo Vásquez;Jaime Flores			2024-03-18T20:19:08.138Z		COORDINATE_ROUNDED;GEODETIC_DATUM_ASSUMED_WGS84;TAXON_MATCH_TAXON_ID_IGNORED;OCCURRENCE_STATUS_INFERRED_FROM_INDIVIDUAL_COUNT;COLLECTION_MATCH_NONE;INSTITUTION_MATCH_FUZZY
4510608448	e053ff53-c156-4e2e-b9b5-4462e9625424	urn:catalog:MO:Tropicos:103462699	Plantae	Tracheophyta	Magnoliopsida	Malvales	Malvaceae	Theobroma	Theobroma cacao		SPECIES	Theobroma cacao L.	Theobroma cacao L.	L.	PE	Distrito Curimana. Caserío Pampa Hermosa. Conseción Forestal Aserrado Nueva Requena SAC.	Ucayali	PRESENT	3	90fd6680-349f-11d8-aa2d-b8a03c50a862	-8.358611	-75.241111			230.0				2019-11-10	10	11	2019	3152205	3152205	PRESERVED_SPECIMEN	USM	Tropicos	103462699	Rojas Gonzáles 10510	R. Rojas (HOXA)	2019-01-01T00:00:00	CC_BY_4_0	Missouri Botanical Garden	Rocío Rojas;Rodolfo Vásquez;Jaime Flores			2024-03-18T20:55:50.914Z		COORDINATE_ROUNDED;GEODETIC_DATUM_ASSUMED_WGS84;TAXON_MATCH_TAXON_ID_IGNORED;OCCURRENCE_STATUS_INFERRED_FROM_INDIVIDUAL_COUNT;AMBIGUOUS_INSTITUTION
4510602443	e053ff53-c156-4e2e-b9b5-4462e9625424	urn:catalog:MO:Tropicos:103462697	Plantae	Tracheophyta	Magnoliopsida	Malvales	Malvaceae	Theobroma	Theobroma cacao		SPECIES	Theobroma cacao L.	Theobroma cacao L.	L.	PE	Distrito Curimana. Caserío Pampa Hermosa. Conseción Forestal Aserrado Nueva Requena SAC.	Ucayali	PRESENT	3	90fd6680-349f-11d8-aa2d-b8a03c50a862	-8.358611	-75.241111			230.0				2019-11-10	10	11	2019	3152205	3152205	PRESERVED_SPECIMEN	HOXA	Tropicos	103462697	Rojas Gonzáles 10510	R. Rojas (HOXA)	2019-01-01T00:00:00	CC_BY_4_0	Missouri Botanical Garden	Rocío Rojas;Rodolfo Vásquez;Jaime Flores			2024-03-18T20:55:50.462Z		COORDINATE_ROUNDED;GEODETIC_DATUM_ASSUMED_WGS84;TAXON_MATCH_TAXON_ID_IGNORED;OCCURRENCE_STATUS_INFERRED_FROM_INDIVIDUAL_COUNT;COLLECTION_MATCH_NONE;INSTITUTION_MATCH_FUZZY;DIFFERENT_OWNER_INSTITUTION
4508561398	0c00cc8f-fd48-4771-acae-216bfc42dfc2	BRA:UEPA:MFS:MFSFR-160	Plantae	Tracheophyta	Magnoliopsida	Malvales	Malvaceae	Theobroma	Theobroma cacao		SPECIES	Theobroma cacao L.	Theobroma cacao	L.	BR	Campus de pesquisa do Museu Paraense Emilio Goeldi.	Pará	PRESENT		dbf378dd-b030-4049-bc9c-b5b8643e67cd	-1.455833	-48.490278							2013-03-20	20	3	2013	3152205	3152205	PRESERVED_SPECIMEN	UEPA	MFS	MFSFR 160	1	Silva, C.A.S. da		CC_BY_NC_4_0	MFS - Herbário Profª. Drª. Marlene Freitas da Silva	Gois, M.A.F.			2024-06-17T18:45:47.507Z		COORDINATE_ROUNDED;GEODETIC_DATUM_ASSUMED_WGS84;CONTINENT_DERIVED_FROM_COORDINATES;INSTITUTION_MATCH_NONE
4508561306	0c00cc8f-fd48-4771-acae-216bfc42dfc2	BRA:UEPA:MFS:MFSFR-62	Plantae	Tracheophyta	Magnoliopsida	Malvales	Malvaceae	Theobroma	Theobroma cacao		SPECIES	Theobroma cacao L.	Theobroma cacao	L.	BR	Campus de pesquisa do Museu Paraense Emilio Goeldi.	Pará	PRESENT		dbf378dd-b030-4049-bc9c-b5b8643e67cd	-1.450278	-48.446389							2011-12-29	29	12	2011	3152205	3152205	PRESERVED_SPECIMEN	UEPA	MFS	MFSFR 62	47			CC_BY_NC_4_0	MFS - Herbário Profª. Drª. Marlene Freitas da Silva	Sato, K.S.S.			2024-06-17T18:45:47.838Z		COORDINATE_ROUNDED;GEODETIC_DATUM_ASSUMED_WGS84;CONTINENT_DERIVED_FROM_COORDINATES;INSTITUTION_MATCH_NONE
4508006165	50c9509d-22c7-4a22-a47d-8c48425ef4a7	https://www.inaturalist.org/observations/195498876	Plantae	Tracheophyta	Magnoliopsida	Malvales	Malvaceae	Theobroma	Theobroma cacao		SPECIES	Theobroma cacao L.	Theobroma cacao		DO		Puerto Plata	PRESENT		28eb1a3f-1c15-4a95-931a-4af90ecb574d	19.739638	-70.525802	8.0						2024-01-01T11:31:49	1	1	2024	3152205	3152205	HUMAN_OBSERVATION	iNaturalist	Observations	195498876		Martin Reith	2024-01-01T20:40:09	CC_BY_NC_4_0	Martin Reith	Martin Reith			2024-06-19T02:12:15.142Z	StillImage	COORDINATE_ROUNDED;CONTINENT_DERIVED_FROM_COORDINATES;TAXON_MATCH_TAXON_ID_IGNORED
4507970167	50c9509d-22c7-4a22-a47d-8c48425ef4a7	https://www.inaturalist.org/observations/195498748	Plantae	Tracheophyta	Magnoliopsida	Malvales	Malvaceae	Theobroma	Theobroma cacao		SPECIES	Theobroma cacao L.	Theobroma cacao		DO		Puerto Plata	PRESENT		28eb1a3f-1c15-4a95-931a-4af90ecb574d	19.740635	-70.524952	5.0						2024-01-01T11:24:19	1	1	2024	3152205	3152205	HUMAN_OBSERVATION	iNaturalist	Observations	195498748		Martin Reith	2024-01-01T20:39:06	CC_BY_NC_4_0	Martin Reith	Martin Reith			2024-06-19T02:09:23.067Z	StillImage	COORDINATE_ROUNDED;CONTINENT_DERIVED_FROM_COORDINATES;TAXON_MATCH_TAXON_ID_IGNORED
4507930219	50c9509d-22c7-4a22-a47d-8c48425ef4a7	https://www.inaturalist.org/observations/195498560	Plantae	Tracheophyta	Magnoliopsida	Malvales	Malvaceae	Theobroma	Theobroma cacao		SPECIES	Theobroma cacao L.	Theobroma cacao		DO		Puerto Plata	PRESENT		28eb1a3f-1c15-4a95-931a-4af90ecb574d	19.741184	-70.524843	149.0						2024-01-01T11:07:23	1	1	2024	3152205	3152205	HUMAN_OBSERVATION	iNaturalist	Observations	195498560		Martin Reith	2024-01-01T20:36:25	CC_BY_NC_4_0	Martin Reith	Martin Reith			2024-06-19T02:10:28.293Z	StillImage	COORDINATE_ROUNDED;CONTINENT_DERIVED_FROM_COORDINATES;TAXON_MATCH_TAXON_ID_IGNORED
4507919191	50c9509d-22c7-4a22-a47d-8c48425ef4a7	https://www.inaturalist.org/observations/195498690	Plantae	Tracheophyta	Magnoliopsida	Malvales	Malvaceae	Theobroma	Theobroma cacao		SPECIES	Theobroma cacao L.	Theobroma cacao		DO		Puerto Plata	PRESENT		28eb1a3f-1c15-4a95-931a-4af90ecb574d	19.740572	-70.52504	4.0						2024-01-01T11:19:52	1	1	2024	3152205	3152205	HUMAN_OBSERVATION	iNaturalist	Observations	195498690		Martin Reith	2024-01-01T20:38:16	CC_BY_NC_4_0	Martin Reith	Martin Reith			2024-06-19T02:08:33.034Z	StillImage	COORDINATE_ROUNDED;CONTINENT_DERIVED_FROM_COORDINATES;TAXON_MATCH_TAXON_ID_IGNORED
4507918361	50c9509d-22c7-4a22-a47d-8c48425ef4a7	https://www.inaturalist.org/observations/195225898	Plantae	Tracheophyta	Magnoliopsida	Malvales	Malvaceae	Theobroma	Theobroma cacao		SPECIES	Theobroma cacao L.	Theobroma cacao		ID		Sulawesi Selatan	PRESENT		28eb1a3f-1c15-4a95-931a-4af90ecb574d	-2.959605	119.88445	1632.0						2023-06-24T19:03:30	24	6	2023	3152205	3152205	HUMAN_OBSERVATION	iNaturalist	Observations	195225898		molfoto	2023-12-30T01:43:21	CC_BY_NC_4_0	molfoto	molfoto			2024-06-19T01:33:11.626Z	StillImage	COORDINATE_ROUNDED;CONTINENT_DERIVED_FROM_COORDINATES;TAXON_MATCH_TAXON_ID_IGNORED
4507888316	50c9509d-22c7-4a22-a47d-8c48425ef4a7	https://www.inaturalist.org/observations/190912755	Plantae	Tracheophyta	Magnoliopsida	Malvales	Malvaceae	Theobroma	Theobroma cacao		SPECIES	Theobroma cacao L.	Theobroma cacao		PH		Cebu	PRESENT		28eb1a3f-1c15-4a95-931a-4af90ecb574d	10.315699	123.885437	20858.0						2012-12-05T11:10	5	12	2012	3152205	3152205	HUMAN_OBSERVATION	iNaturalist	Observations	190912755		Rafi Amar	2023-11-13T16:23:13	CC_BY_NC_4_0	Rafi Amar	Rafi Amar			2024-06-19T02:08:31.007Z	StillImage	COORDINATE_ROUNDED;CONTINENT_DERIVED_FROM_COORDINATES;TAXON_MATCH_TAXON_ID_IGNORED
4507867725	50c9509d-22c7-4a22-a47d-8c48425ef4a7	https://www.inaturalist.org/observations/195019863	Plantae	Tracheophyta	Magnoliopsida	Malvales	Malvaceae	Theobroma	Theobroma cacao		SPECIES	Theobroma cacao L.	Theobroma cacao		LC		Dennery	PRESENT		28eb1a3f-1c15-4a95-931a-4af90ecb574d	13.89953	-60.924422	6.0						2023-12-27T14:57:28	27	12	2023	3152205	3152205	HUMAN_OBSERVATION	iNaturalist	Observations	195019863		rinnyvanvan	2023-12-27T22:51:41	CC_BY_NC_4_0	rinnyvanvan	rinnyvanvan			2024-06-19T01:35:11.638Z	StillImage	COORDINATE_ROUNDED;CONTINENT_DERIVED_FROM_COORDINATES;TAXON_MATCH_TAXON_ID_IGNORED
4507863251	50c9509d-22c7-4a22-a47d-8c48425ef4a7	https://www.inaturalist.org/observations/188360237	Plantae	Tracheophyta	Magnoliopsida	Malvales	Malvaceae	Theobroma	Theobroma cacao		SPECIES	Theobroma cacao L.	Theobroma cacao		RE		Saint-Pierre	PRESENT		28eb1a3f-1c15-4a95-931a-4af90ecb574d	-21.363197	55.742956	4.0						2023-10-05T15:26	5	10	2023	3152205	3152205	HUMAN_OBSERVATION	iNaturalist	Observations	188360237		Alain Cervantes	2023-10-21T10:01:18	CC_BY_4_0	Alain Cervantes	Alain Cervantes			2024-06-19T02:08:29.188Z		COORDINATE_ROUNDED;CONTINENT_DERIVED_FROM_COORDINATES;TAXON_MATCH_TAXON_ID_IGNORED
4507858190	50c9509d-22c7-4a22-a47d-8c48425ef4a7	https://www.inaturalist.org/observations/188171999	Plantae	Tracheophyta	Magnoliopsida	Malvales	Malvaceae	Theobroma	Theobroma cacao		SPECIES	Theobroma cacao L.	Theobroma cacao		SV		La Libertad	PRESENT		28eb1a3f-1c15-4a95-931a-4af90ecb574d	13.682553	-89.31436	2.0						2023-10-17T08:01	17	10	2023	3152205	3152205	HUMAN_OBSERVATION	iNaturalist	Observations	188171999		rasmius	2023-10-19T18:57:55	CC_BY_NC_4_0	rasmius	rasmius			2024-06-19T02:08:13.709Z	StillImage	COORDINATE_ROUNDED;CONTINENT_DERIVED_FROM_COORDINATES;TAXON_MATCH_TAXON_ID_IGNORED
4507849104	50c9509d-22c7-4a22-a47d-8c48425ef4a7	https://www.inaturalist.org/observations/181791393	Plantae	Tracheophyta	Magnoliopsida	Malvales	Malvaceae	Theobroma	Theobroma cacao		SPECIES	Theobroma cacao L.	Theobroma cacao		PE		Ayacucho	PRESENT		28eb1a3f-1c15-4a95-931a-4af90ecb574d	-13.130033	-73.463818	9.0						2023-09-03T08:26:28	3	9	2023	3152205	3152205	HUMAN_OBSERVATION	iNaturalist	Observations	181791393		Floro Ortiz Contreras	2023-09-04T19:40:46	CC_BY_4_0	Floro Ortiz Contreras	Floro Ortiz Contreras			2024-06-19T02:10:39.904Z	StillImage	COORDINATE_ROUNDED;CONTINENT_DERIVED_FROM_COORDINATES;TAXON_MATCH_TAXON_ID_IGNORED
4507848073	50c9509d-22c7-4a22-a47d-8c48425ef4a7	https://www.inaturalist.org/observations/181123587	Plantae	Tracheophyta	Magnoliopsida	Malvales	Malvaceae	Theobroma	Theobroma cacao		SPECIES	Theobroma cacao L.	Theobroma cacao		CR		San José	PRESENT		28eb1a3f-1c15-4a95-931a-4af90ecb574d	9.969961	-84.017479	122.0						2023-02-17T07:51	17	2	2023	3152205	3152205	HUMAN_OBSERVATION	iNaturalist	Observations	181123587		marvinbla	2023-08-31T22:45:15	CC_BY_NC_4_0	marvinbla	marvinbla			2024-06-19T01:30:33.130Z	StillImage	COORDINATE_ROUNDED;CONTINENT_DERIVED_FROM_COORDINATES;TAXON_MATCH_TAXON_ID_IGNORED
4507832262	50c9509d-22c7-4a22-a47d-8c48425ef4a7	https://www.inaturalist.org/observations/191007432	Plantae	Tracheophyta	Magnoliopsida	Malvales	Malvaceae	Theobroma	Theobroma cacao		SPECIES	Theobroma cacao L.	Theobroma cacao		EC		Esmeraldas	PRESENT		28eb1a3f-1c15-4a95-931a-4af90ecb574d	0.526092	-79.212895	15770.0						2023-10-24T14:24	24	10	2023	3152205	3152205	HUMAN_OBSERVATION	iNaturalist	Observations	191007432		kathiveltman	2023-11-14T16:05:42	CC_BY_NC_4_0	kathiveltman	kathiveltman			2024-06-19T02:08:06.424Z	StillImage	COORDINATE_ROUNDED;CONTINENT_DERIVED_FROM_COORDINATES;TAXON_MATCH_TAXON_ID_IGNORED
4507829022	50c9509d-22c7-4a22-a47d-8c48425ef4a7	https://www.inaturalist.org/observations/178579953	Plantae	Tracheophyta	Magnoliopsida	Malvales	Malvaceae	Theobroma	Theobroma cacao		SPECIES	Theobroma cacao L.	Theobroma cacao		CR		Limón	PRESENT		28eb1a3f-1c15-4a95-931a-4af90ecb574d	9.637409	-82.688844	1554.0						2023-08-11T10:34	11	8	2023	3152205	3152205	HUMAN_OBSERVATION	iNaturalist	Observations	178579953		raphael1c	2023-08-18T12:28:51	CC_BY_NC_4_0	raphael1c	raphael1c			2024-06-19T02:04:36.401Z	StillImage	COORDINATE_ROUNDED;CONTINENT_DERIVED_FROM_COORDINATES;TAXON_MATCH_TAXON_ID_IGNORED
4507822226	50c9509d-22c7-4a22-a47d-8c48425ef4a7	https://www.inaturalist.org/observations/188854087	Plantae	Tracheophyta	Magnoliopsida	Malvales	Malvaceae	Theobroma	Theobroma cacao		SPECIES	Theobroma cacao L.	Theobroma cacao		PA		Colón	PRESENT		28eb1a3f-1c15-4a95-931a-4af90ecb574d	9.116961	-79.698647	4.0						2023-10-24T08:08:55	24	10	2023	3152205	3152205	HUMAN_OBSERVATION	iNaturalist	Observations	188854087		blainemartin	2023-10-25T02:13:02	CC_BY_NC_4_0	blainemartin	blainemartin			2024-06-19T01:31:58.512Z	StillImage	COORDINATE_ROUNDED;CONTINENT_DERIVED_FROM_COORDINATES;TAXON_MATCH_TAXON_ID_IGNORED
4507814165	50c9509d-22c7-4a22-a47d-8c48425ef4a7	https://www.inaturalist.org/observations/185518703	Plantae	Tracheophyta	Magnoliopsida	Malvales	Malvaceae	Theobroma	Theobroma cacao		SPECIES	Theobroma cacao L.	Theobroma cacao		CR		Alajuela	PRESENT		28eb1a3f-1c15-4a95-931a-4af90ecb574d	10.388867	-84.6127							2023-09-29T10:39:39	29	9	2023	3152205	3152205	HUMAN_OBSERVATION	iNaturalist	Observations	185518703		Eric Watts	2023-09-30T03:01:55	CC_BY_4_0	Eric Watts	Eric Watts			2024-06-19T02:10:23.723Z	StillImage	COORDINATE_ROUNDED;CONTINENT_DERIVED_FROM_COORDINATES;TAXON_MATCH_TAXON_ID_IGNORED
4507811245	50c9509d-22c7-4a22-a47d-8c48425ef4a7	https://www.inaturalist.org/observations/190399601	Plantae	Tracheophyta	Magnoliopsida	Malvales	Malvaceae	Theobroma	Theobroma cacao		SPECIES	Theobroma cacao L.	Theobroma cacao		PE		Loreto	PRESENT		28eb1a3f-1c15-4a95-931a-4af90ecb574d	-3.553794	-73.070922							2023-11-06T09:43:21	6	11	2023	3152205	3152205	HUMAN_OBSERVATION	iNaturalist	Observations	190399601		bwhitaker	2023-11-19T15:25:19	CC_BY_NC_4_0	bwhitaker	bwhitaker			2024-06-19T01:32:30.803Z	StillImage	COORDINATE_ROUNDED;CONTINENT_DERIVED_FROM_COORDINATES;TAXON_MATCH_TAXON_ID_IGNORED
4507788296	50c9509d-22c7-4a22-a47d-8c48425ef4a7	https://www.inaturalist.org/observations/190648499	Plantae	Tracheophyta	Magnoliopsida	Malvales	Malvaceae	Theobroma	Theobroma cacao		SPECIES	Theobroma cacao L.	Theobroma cacao		PE		Madre de Dios	PRESENT		28eb1a3f-1c15-4a95-931a-4af90ecb574d	-12.854586	-71.384353	61.0						2023-11-01T11:21	1	11	2023	3152205	3152205	HUMAN_OBSERVATION	iNaturalist	Observations	190648499		jorgemu	2023-11-11T05:32:30	CC_BY_NC_4_0	jorgemu	jorgemu			2024-06-19T02:07:57.805Z	StillImage	COORDINATE_ROUNDED;CONTINENT_DERIVED_FROM_COORDINATES;TAXON_MATCH_TAXON_ID_IGNORED
4507767221	50c9509d-22c7-4a22-a47d-8c48425ef4a7	https://www.inaturalist.org/observations/190874133	Plantae	Tracheophyta	Magnoliopsida	Malvales	Malvaceae	Theobroma	Theobroma cacao		SPECIES	Theobroma cacao L.	Theobroma cacao		BO		La Paz	PRESENT		28eb1a3f-1c15-4a95-931a-4af90ecb574d	-14.482703	-67.516758							2023-10-16T10:04:14	16	10	2023	3152205	3152205	HUMAN_OBSERVATION	iNaturalist	Observations	190874133		Fiana	2023-11-13T04:45:42	CC_BY_NC_4_0	Fiana	Fiana			2024-06-19T02:10:28.827Z	StillImage	COORDINATE_ROUNDED;CONTINENT_DERIVED_FROM_COORDINATES;TAXON_MATCH_TAXON_ID_IGNORED
4507761219	50c9509d-22c7-4a22-a47d-8c48425ef4a7	https://www.inaturalist.org/observations/188306933	Plantae	Tracheophyta	Magnoliopsida	Malvales	Malvaceae	Theobroma	Theobroma cacao		SPECIES	Theobroma cacao L.	Theobroma cacao		PA		Veraguas	PRESENT		28eb1a3f-1c15-4a95-931a-4af90ecb574d	8.510624	-81.078225	12975.0						2023-10-20T15:36:35	20	10	2023	3152205	3152205	HUMAN_OBSERVATION	iNaturalist	Observations	188306933		AntjeMWall	2023-10-20T21:53:28	CC_BY_NC_4_0	AntjeMWall	AntjeMWall			2024-06-19T01:31:47.503Z	StillImage	COORDINATE_ROUNDED;CONTINENT_DERIVED_FROM_COORDINATES;TAXON_MATCH_TAXON_ID_IGNORED
4507705219	50c9509d-22c7-4a22-a47d-8c48425ef4a7	https://www.inaturalist.org/observations/195498618	Plantae	Tracheophyta	Magnoliopsida	Malvales	Malvaceae	Theobroma	Theobroma cacao		SPECIES	Theobroma cacao L.	Theobroma cacao		DO		Puerto Plata	PRESENT		28eb1a3f-1c15-4a95-931a-4af90ecb574d	19.739402	-70.525883	5.0						2024-01-01T11:15:03	1	1	2024	3152205	3152205	HUMAN_OBSERVATION	iNaturalist	Observations	195498618		Martin Reith	2024-01-01T20:37:26	CC_BY_NC_4_0	Martin Reith	Martin Reith			2024-06-19T02:11:47.833Z	StillImage	COORDINATE_ROUNDED;CONTINENT_DERIVED_FROM_COORDINATES;TAXON_MATCH_TAXON_ID_IGNORED
4507689919	50c9509d-22c7-4a22-a47d-8c48425ef4a7	https://www.inaturalist.org/observations/195390156	Plantae	Tracheophyta	Magnoliopsida	Malvales	Malvaceae	Theobroma	Theobroma cacao		SPECIES	Theobroma cacao L.	Theobroma cacao		EC		Esmeraldas	PRESENT		28eb1a3f-1c15-4a95-931a-4af90ecb574d	0.315947	-79.344167							2023-12-31T13:35:24	31	12	2023	3152205	3152205	HUMAN_OBSERVATION	iNaturalist	Observations	195390156		Daniel Cahen	2023-12-31T19:10:46	CC_BY_NC_4_0	nathymacias11	nathymacias11			2024-06-19T01:35:15.549Z	StillImage	COORDINATE_ROUNDED;CONTINENT_DERIVED_FROM_COORDINATES;TAXON_MATCH_TAXON_ID_IGNORED
4507648481	50c9509d-22c7-4a22-a47d-8c48425ef4a7	https://www.inaturalist.org/observations/194851223	Plantae	Tracheophyta	Magnoliopsida	Malvales	Malvaceae	Theobroma	Theobroma cacao		SPECIES	Theobroma cacao L.	Theobroma cacao		TT		Sangre Grande	PRESENT		28eb1a3f-1c15-4a95-931a-4af90ecb574d	10.820419	-61.03786	584.0						2015-04-06T17:10	6	4	2015	3152205	3152205	HUMAN_OBSERVATION	iNaturalist	Observations	194851223		Brian Ahern	2023-12-25T23:55:07	CC_BY_NC_4_0	Brian Ahern	Brian Ahern			2024-06-19T02:09:19.903Z	StillImage	COORDINATE_ROUNDED;CONTINENT_DERIVED_FROM_COORDINATES;TAXON_MATCH_TAXON_ID_IGNORED
4507607130	50c9509d-22c7-4a22-a47d-8c48425ef4a7	https://www.inaturalist.org/observations/181702405	Plantae	Tracheophyta	Magnoliopsida	Malvales	Malvaceae	Theobroma	Theobroma cacao		SPECIES	Theobroma cacao L.	Theobroma cacao		IN		Kerala	PRESENT		28eb1a3f-1c15-4a95-931a-4af90ecb574d	10.032355	76.985575	714.0						2023-08-19T08:09	19	8	2023	3152205	3152205	HUMAN_OBSERVATION	iNaturalist	Observations	181702405		Kartik Sundar	2023-09-04T06:45:33	CC_BY_NC_4_0	Kartik Sundar	Kartik Sundar			2024-06-19T01:30:40.771Z	StillImage	COORDINATE_ROUNDED;CONTINENT_DERIVED_FROM_COORDINATES;TAXON_MATCH_TAXON_ID_IGNORED
4507600100	50c9509d-22c7-4a22-a47d-8c48425ef4a7	https://www.inaturalist.org/observations/181850580	Plantae	Tracheophyta	Magnoliopsida	Malvales	Malvaceae	Theobroma	Theobroma cacao		SPECIES	Theobroma cacao L.	Theobroma cacao		BO		La Paz	PRESENT		28eb1a3f-1c15-4a95-931a-4af90ecb574d	-14.088444	-67.86718	706.0						2023-08-30T16:15:43	30	8	2023	3152205	3152205	HUMAN_OBSERVATION	iNaturalist	Observations	181850580				CC_BY_NC_4_0	majo_velarde	majo_velarde			2024-06-19T02:08:03.942Z	StillImage	COORDINATE_ROUNDED;CONTINENT_DERIVED_FROM_COORDINATES;TAXON_MATCH_TAXON_ID_IGNORED
4507588135	50c9509d-22c7-4a22-a47d-8c48425ef4a7	https://www.inaturalist.org/observations/181939533	Plantae	Tracheophyta	Magnoliopsida	Malvales	Malvaceae	Theobroma	Theobroma cacao		SPECIES	Theobroma cacao L.	Theobroma cacao		BR		Pernambuco	PRESENT		28eb1a3f-1c15-4a95-931a-4af90ecb574d	-8.267681	-35.540569	15.0						2023-09-05T06:38	5	9	2023	3152205	3152205	HUMAN_OBSERVATION	iNaturalist	Observations	181939533		Gustavo Sandres	2023-09-05T18:03:32	CC_BY_NC_4_0	Gustavo Sandres	Gustavo Sandres			2024-06-19T01:33:15.690Z	StillImage	COORDINATE_ROUNDED;CONTINENT_DERIVED_FROM_COORDINATES;TAXON_MATCH_TAXON_ID_IGNORED
4507587275	50c9509d-22c7-4a22-a47d-8c48425ef4a7	https://www.inaturalist.org/observations/188360990	Plantae	Tracheophyta	Magnoliopsida	Malvales	Malvaceae	Theobroma	Theobroma cacao		SPECIES	Theobroma cacao L.	Theobroma cacao		RE		Saint-Pierre	PRESENT		28eb1a3f-1c15-4a95-931a-4af90ecb574d	-21.362575	55.742633	4.0						2023-10-05T15:56	5	10	2023	3152205	3152205	HUMAN_OBSERVATION	iNaturalist	Observations	188360990		Alain Cervantes	2023-10-21T10:11:56	CC_BY_4_0	Alain Cervantes	Alain Cervantes			2024-06-19T02:10:34.393Z		COORDINATE_ROUNDED;CONTINENT_DERIVED_FROM_COORDINATES;TAXON_MATCH_TAXON_ID_IGNORED
4507585289	50c9509d-22c7-4a22-a47d-8c48425ef4a7	https://www.inaturalist.org/observations/191814041	Plantae	Tracheophyta	Magnoliopsida	Malvales	Malvaceae	Theobroma	Theobroma cacao		SPECIES	Theobroma cacao L.	Theobroma cacao		MX		Jalisco	PRESENT		28eb1a3f-1c15-4a95-931a-4af90ecb574d	20.479426	-105.291351	450.0						2023-11-22T11:53:04	22	11	2023	3152205	3152205	HUMAN_OBSERVATION	iNaturalist	Observations	191814041		luisf19	2023-11-23T02:43:56	CC_BY_NC_4_0	luisf19	luisf19			2024-06-19T01:34:18.413Z	StillImage	COORDINATE_ROUNDED;CONTINENT_DERIVED_FROM_COORDINATES;TAXON_MATCH_TAXON_ID_IGNORED
4507584259	50c9509d-22c7-4a22-a47d-8c48425ef4a7	https://www.inaturalist.org/observations/190637307	Plantae	Tracheophyta	Magnoliopsida	Malvales	Malvaceae	Theobroma	Theobroma cacao		SPECIES	Theobroma cacao L.	Theobroma cacao		PE		Madre de Dios	PRESENT		28eb1a3f-1c15-4a95-931a-4af90ecb574d	-12.880873	-71.363421	122.0						2023-10-31T14:09	31	10	2023	3152205	3152205	HUMAN_OBSERVATION	iNaturalist	Observations	190637307		jorgemu	2023-11-11T02:38:44	CC_BY_NC_4_0	jorgemu	jorgemu			2024-06-19T01:33:58.134Z	StillImage	COORDINATE_ROUNDED;CONTINENT_DERIVED_FROM_COORDINATES;TAXON_MATCH_TAXON_ID_IGNORED
4507576235	50c9509d-22c7-4a22-a47d-8c48425ef4a7	https://www.inaturalist.org/observations/189189996	Plantae	Tracheophyta	Magnoliopsida	Malvales	Malvaceae	Theobroma	Theobroma cacao		SPECIES	Theobroma cacao L.	Theobroma cacao		MY		Selangor	PRESENT		28eb1a3f-1c15-4a95-931a-4af90ecb574d	2.957868	101.696723							2023-10-28T12:23	28	10	2023	3152205	3152205	HUMAN_OBSERVATION	iNaturalist	Observations	189189996		Rafidah Abdul Rahman	2023-10-28T04:23:24	CC_BY_NC_4_0	Rafidah Abdul Rahman	Rafidah Abdul Rahman			2024-06-19T02:07:43.940Z	StillImage	COORDINATE_ROUNDED;CONTINENT_DERIVED_FROM_COORDINATES;TAXON_MATCH_TAXON_ID_IGNORED
4507570235	50c9509d-22c7-4a22-a47d-8c48425ef4a7	https://www.inaturalist.org/observations/188861387	Plantae	Tracheophyta	Magnoliopsida	Malvales	Malvaceae	Theobroma	Theobroma cacao		SPECIES	Theobroma cacao L.	Theobroma cacao		BR		Pará	PRESENT		28eb1a3f-1c15-4a95-931a-4af90ecb574d	-1.445704	-48.425425	31116.0						2023-10-14T12:03	14	10	2023	3152205	3152205	HUMAN_OBSERVATION	iNaturalist	Observations	188861387		Marcelo Maux	2023-10-25T03:55:35	CC_BY_4_0	Marcelo Maux	Marcelo Maux			2024-06-19T01:34:18.508Z		COORDINATE_ROUNDED;CONTINENT_DERIVED_FROM_COORDINATES;TAXON_MATCH_TAXON_ID_IGNORED
4507569258	50c9509d-22c7-4a22-a47d-8c48425ef4a7	https://www.inaturalist.org/observations/189081434	Plantae	Tracheophyta	Magnoliopsida	Malvales	Malvaceae	Theobroma	Theobroma cacao		SPECIES	Theobroma cacao L.	Theobroma cacao					PRESENT		28eb1a3f-1c15-4a95-931a-4af90ecb574d			31057.0						2023-05-26T11:32:56	26	5	2023	3152205	3152205	HUMAN_OBSERVATION	iNaturalist	Observations	189081434		David Oliveira	2023-10-27T03:34:52	CC_BY_NC_4_0	David Oliveira	David Oliveira			2024-06-19T02:11:06.474Z	StillImage	TAXON_MATCH_TAXON_ID_IGNORED
4507537567	7e380070-f762-11e1-a439-00145eb45e9a	7b15fd92-d9fe-4d76-8bcf-805b1a000b7d	Plantae	Tracheophyta	Magnoliopsida	Malvales	Malvaceae	Theobroma	Theobroma cacao		SPECIES	Theobroma cacao L.	Theobroma cacao L.	L.				PRESENT		19456090-b49a-11d8-abeb-b8a03c50a862													3152205	3152205	PRESERVED_SPECIMEN	NHMUK	BOT	BM013837858				CC0_1_0					2024-06-17T14:22:38.324Z	StillImage	MODIFIED_DATE_INVALID;MULTIMEDIA_DATE_INVALID;INSTITUTION_MATCH_FUZZY;COLLECTION_MATCH_FUZZY
4506556384	50c9509d-22c7-4a22-a47d-8c48425ef4a7	https://www.inaturalist.org/observations/192370470	Plantae	Tracheophyta	Magnoliopsida	Malvales	Malvaceae	Theobroma	Theobroma cacao		SPECIES	Theobroma cacao L.	Theobroma cacao		EC		El Oro	PRESENT		28eb1a3f-1c15-4a95-931a-4af90ecb574d	-3.291103	-79.912968	4.0						2023-11-27T14:49:26	27	11	2023	3152205	3152205	HUMAN_OBSERVATION	iNaturalist	Observations	192370470		josephrm_14	2023-11-27T19:55:31	CC_BY_NC_4_0	josephrm_14	josephrm_14			2024-06-19T02:08:43.954Z	StillImage	COORDINATE_ROUNDED;CONTINENT_DERIVED_FROM_COORDINATES;TAXON_MATCH_TAXON_ID_IGNORED
4506491470	50c9509d-22c7-4a22-a47d-8c48425ef4a7	https://www.inaturalist.org/observations/194225567	Plantae	Tracheophyta	Magnoliopsida	Malvales	Malvaceae	Theobroma	Theobroma cacao		SPECIES	Theobroma cacao L.	Theobroma cacao		MG		Antsiranana	PRESENT		28eb1a3f-1c15-4a95-931a-4af90ecb574d	-13.471283	48.348936	4389.0						2023-11-23T07:17	23	11	2023	3152205	3152205	HUMAN_OBSERVATION	iNaturalist	Observations	194225567		fratercula640	2023-12-17T21:32:56	CC_BY_NC_4_0	fratercula640	fratercula640			2024-06-19T01:33:06.373Z	StillImage	COORDINATE_ROUNDED;CONTINENT_DERIVED_FROM_COORDINATES;TAXON_MATCH_TAXON_ID_IGNORED
4506489942	50c9509d-22c7-4a22-a47d-8c48425ef4a7	https://www.inaturalist.org/observations/194542059	Plantae	Tracheophyta	Magnoliopsida	Malvales	Malvaceae	Theobroma	Theobroma cacao		SPECIES	Theobroma cacao L.	Theobroma cacao		MX		Chiapas	PRESENT		28eb1a3f-1c15-4a95-931a-4af90ecb574d	15.124633	-92.300489							2023-12-21T17:25:13	21	12	2023	3152205	3152205	HUMAN_OBSERVATION	iNaturalist	Observations	194542059		Rene Villanueva	2023-12-22T00:56:07	CC_BY_NC_4_0	Rene Villanueva	Rene Villanueva			2024-06-19T02:11:55.172Z	StillImage	COORDINATE_ROUNDED;CONTINENT_DERIVED_FROM_COORDINATES;TAXON_MATCH_TAXON_ID_IGNORED
4506487319	50c9509d-22c7-4a22-a47d-8c48425ef4a7	https://www.inaturalist.org/observations/192251207	Plantae	Tracheophyta	Magnoliopsida	Malvales	Malvaceae	Theobroma	Theobroma cacao		SPECIES	Theobroma cacao L.	Theobroma cacao		CO		Magdalena	PRESENT		28eb1a3f-1c15-4a95-931a-4af90ecb574d	11.316989	-73.988789							2023-11-14T10:03	14	11	2023	3152205	3152205	HUMAN_OBSERVATION	iNaturalist	Observations	192251207		Shaan Aroeste	2023-11-26T21:26:44	CC_BY_4_0	Shaan Aroeste	Shaan Aroeste			2024-06-19T02:11:02.208Z	StillImage	COORDINATE_ROUNDED;CONTINENT_DERIVED_FROM_COORDINATES;TAXON_MATCH_TAXON_ID_IGNORED
4506462352	50c9509d-22c7-4a22-a47d-8c48425ef4a7	https://www.inaturalist.org/observations/193614222	Plantae	Tracheophyta	Magnoliopsida	Malvales	Malvaceae	Theobroma	Theobroma cacao		SPECIES	Theobroma cacao L.	Theobroma cacao		PA		Bocas del Toro	PRESENT		28eb1a3f-1c15-4a95-931a-4af90ecb574d	9.357167	-82.589262	61.0						2019-07-24T08:52	24	7	2019	3152205	3152205	HUMAN_OBSERVATION	iNaturalist	Observations	193614222		jeanjacquesgodon	2023-12-10T17:16:21	CC_BY_NC_4_0	jeanjacquesgodon	jeanjacquesgodon			2024-06-19T02:08:24.618Z	StillImage	COORDINATE_ROUNDED;CONTINENT_DERIVED_FROM_COORDINATES;TAXON_MATCH_TAXON_ID_IGNORED
4506462325	50c9509d-22c7-4a22-a47d-8c48425ef4a7	https://www.inaturalist.org/observations/193176555	Plantae	Tracheophyta	Magnoliopsida	Malvales	Malvaceae	Theobroma	Theobroma cacao		SPECIES	Theobroma cacao L.	Theobroma cacao		PE		Ucayali	PRESENT		28eb1a3f-1c15-4a95-931a-4af90ecb574d	-8.316842	-74.572628							2023-11-29T14:13:11	29	11	2023	3152205	3152205	HUMAN_OBSERVATION	iNaturalist	Observations	193176555		Ezra	2023-12-06T02:02:39	CC_BY_NC_4_0	Ezra	Ezra			2024-06-19T01:35:21.328Z	StillImage	COORDINATE_ROUNDED;CONTINENT_DERIVED_FROM_COORDINATES;TAXON_MATCH_TAXON_ID_IGNORED
4506455372	50c9509d-22c7-4a22-a47d-8c48425ef4a7	https://www.inaturalist.org/observations/193627785	Plantae	Tracheophyta	Magnoliopsida	Malvales	Malvaceae	Theobroma	Theobroma cacao		SPECIES	Theobroma cacao L.	Theobroma cacao		PA		Veraguas	PRESENT		28eb1a3f-1c15-4a95-931a-4af90ecb574d	8.054687	-81.237303	9.0						2023-12-10T08:53:12	10	12	2023	3152205	3152205	HUMAN_OBSERVATION	iNaturalist	Observations	193627785		dany_17	2023-12-10T19:29:54	CC_BY_NC_4_0	dany_17	dany_17			2024-06-19T02:12:09.332Z	StillImage	COORDINATE_ROUNDED;CONTINENT_DERIVED_FROM_COORDINATES;TAXON_MATCH_TAXON_ID_IGNORED
4506447647	50c9509d-22c7-4a22-a47d-8c48425ef4a7	https://www.inaturalist.org/observations/194430561	Plantae	Tracheophyta	Magnoliopsida	Malvales	Malvaceae	Theobroma	Theobroma cacao		SPECIES	Theobroma cacao L.	Theobroma cacao		CR		Limón	PRESENT		28eb1a3f-1c15-4a95-931a-4af90ecb574d	9.63057	-82.670213							2018-02-12T10:04	12	2	2018	3152205	3152205	HUMAN_OBSERVATION	iNaturalist	Observations	194430561		alexcm	2023-12-20T14:09:22	CC_BY_NC_4_0	alexcm	alexcm			2024-06-19T01:35:05.835Z	StillImage	COORDINATE_ROUNDED;CONTINENT_DERIVED_FROM_COORDINATES;TAXON_MATCH_TAXON_ID_IGNORED
4506442343	50c9509d-22c7-4a22-a47d-8c48425ef4a7	https://www.inaturalist.org/observations/193575784	Plantae	Tracheophyta	Magnoliopsida	Malvales	Malvaceae	Theobroma	Theobroma cacao		SPECIES	Theobroma cacao L.	Theobroma cacao		PE		Huánuco	PRESENT		28eb1a3f-1c15-4a95-931a-4af90ecb574d	-9.328134	-76.027819	78.0						2008-08-13T16:20	13	8	2008	3152205	3152205	HUMAN_OBSERVATION	iNaturalist	Observations	193575784		Dr. Alexey Yakovlev	2023-12-10T07:33:17	CC_BY_4_0	Dr. Alexey Yakovlev	Dr. Alexey Yakovlev			2024-06-19T02:10:49.980Z		COORDINATE_ROUNDED;CONTINENT_DERIVED_FROM_COORDINATES;TAXON_MATCH_TAXON_ID_IGNORED
4506422284	50c9509d-22c7-4a22-a47d-8c48425ef4a7	https://www.inaturalist.org/observations/192116100	Plantae	Tracheophyta	Magnoliopsida	Malvales	Malvaceae	Theobroma	Theobroma cacao		SPECIES	Theobroma cacao L.	Theobroma cacao		CO		Santander	PRESENT		28eb1a3f-1c15-4a95-931a-4af90ecb574d	7.110762	-73.125657	5.0						2023-11-25T15:16:37	25	11	2023	3152205	3152205	HUMAN_OBSERVATION	iNaturalist	Observations	192116100		dayana_1808	2023-11-25T23:39:46	CC_BY_NC_4_0	dayana_1808	dayana_1808			2024-06-19T01:33:27.714Z	StillImage	COORDINATE_ROUNDED;CONTINENT_DERIVED_FROM_COORDINATES;TAXON_MATCH_TAXON_ID_IGNORED
4506382300	50c9509d-22c7-4a22-a47d-8c48425ef4a7	https://www.inaturalist.org/observations/192922221	Plantae	Tracheophyta	Magnoliopsida	Malvales	Malvaceae	Theobroma	Theobroma cacao		SPECIES	Theobroma cacao L.	Theobroma cacao		EC		Guayas	PRESENT		28eb1a3f-1c15-4a95-931a-4af90ecb574d	-2.201497	-79.62645							2023-11-20T12:31	20	11	2023	3152205	3152205	HUMAN_OBSERVATION	iNaturalist	Observations	192922221		Jørgen Rasbech Bentzen	2023-12-03T13:17:28	CC_BY_NC_4_0	Jørgen Rasbech Bentzen	Jørgen Rasbech Bentzen			2024-06-19T01:32:37.408Z	StillImage	COORDINATE_ROUNDED;CONTINENT_DERIVED_FROM_COORDINATES;TAXON_MATCH_TAXON_ID_IGNORED
4506298359	50c9509d-22c7-4a22-a47d-8c48425ef4a7	https://www.inaturalist.org/observations/193633300	Plantae	Tracheophyta	Magnoliopsida	Malvales	Malvaceae	Theobroma	Theobroma cacao		SPECIES	Theobroma cacao L.	Theobroma cacao		PA		Panamá	PRESENT		28eb1a3f-1c15-4a95-931a-4af90ecb574d	9.094811	-79.542228	211.0						2023-12-09T15:18:33	9	12	2023	3152205	3152205	HUMAN_OBSERVATION	iNaturalist	Observations	193633300		Mabelin	2023-12-10T20:32:06	CC_BY_NC_4_0	danishkac2	danishkac2			2024-06-19T01:32:45.047Z	StillImage	COORDINATE_ROUNDED;CONTINENT_DERIVED_FROM_COORDINATES;TAXON_MATCH_TAXON_ID_IGNORED
4506298330	50c9509d-22c7-4a22-a47d-8c48425ef4a7	https://www.inaturalist.org/observations/193043075	Plantae	Tracheophyta	Magnoliopsida	Malvales	Malvaceae	Theobroma	Theobroma cacao		SPECIES	Theobroma cacao L.	Theobroma cacao		CR		Limón	PRESENT		28eb1a3f-1c15-4a95-931a-4af90ecb574d	9.834242	-82.910398	31218.0						2021-04-02T11:20:34	2	4	2021	3152205	3152205	HUMAN_OBSERVATION	iNaturalist	Observations	193043075		TheOllieWollie123	2023-12-04T16:17:35	CC_BY_NC_4_0	TheOllieWollie123	TheOllieWollie123			2024-06-19T02:08:23.823Z	StillImage	COORDINATE_ROUNDED;CONTINENT_DERIVED_FROM_COORDINATES;TAXON_MATCH_TAXON_ID_IGNORED
4506289365	50c9509d-22c7-4a22-a47d-8c48425ef4a7	https://www.inaturalist.org/observations/193385292	Plantae	Tracheophyta	Magnoliopsida	Malvales	Malvaceae	Theobroma	Theobroma cacao		SPECIES	Theobroma cacao L.	Theobroma cacao		PA		Veraguas	PRESENT		28eb1a3f-1c15-4a95-931a-4af90ecb574d	7.991032	-81.325096	9.0						2023-12-08T09:01:30	8	12	2023	3152205	3152205	HUMAN_OBSERVATION	iNaturalist	Observations	193385292		Emily Abrego	2023-12-08T14:28:09	CC0_1_0	Emily Abrego	Emily Abrego			2024-06-19T01:35:36.949Z	StillImage	COORDINATE_ROUNDED;CONTINENT_DERIVED_FROM_COORDINATES;TAXON_MATCH_TAXON_ID_IGNORED
4506284336	50c9509d-22c7-4a22-a47d-8c48425ef4a7	https://www.inaturalist.org/observations/193386495	Plantae	Tracheophyta	Magnoliopsida	Malvales	Malvaceae	Theobroma	Theobroma cacao		SPECIES	Theobroma cacao L.	Theobroma cacao		CR		Limón	PRESENT		28eb1a3f-1c15-4a95-931a-4af90ecb574d	10.001944	-83.531563	7.0						2023-11-22T10:18:23	22	11	2023	3152205	3152205	HUMAN_OBSERVATION	iNaturalist	Observations	193386495		helensally	2023-12-08T14:46:34	CC_BY_NC_4_0	helensally	helensally			2024-06-19T01:33:05.505Z	StillImage	COORDINATE_ROUNDED;CONTINENT_DERIVED_FROM_COORDINATES;TAXON_MATCH_TAXON_ID_IGNORED
4506276443	50c9509d-22c7-4a22-a47d-8c48425ef4a7	https://www.inaturalist.org/observations/194246990	Plantae	Tracheophyta	Magnoliopsida	Malvales	Malvaceae	Theobroma	Theobroma cacao		SPECIES	Theobroma cacao L.	Theobroma cacao		CO		Magdalena	PRESENT		28eb1a3f-1c15-4a95-931a-4af90ecb574d	11.273467	-73.92015	4.0						2023-12-17T11:52:32	17	12	2023	3152205	3152205	HUMAN_OBSERVATION	iNaturalist	Observations	194246990		Jaume Ríos Calvet	2023-12-18T02:23:43	CC_BY_NC_4_0	Jaume Ríos Calvet	Jaume Ríos Calvet			2024-06-19T01:33:17.001Z	StillImage	COORDINATE_ROUNDED;CONTINENT_DERIVED_FROM_COORDINATES;TAXON_MATCH_TAXON_ID_IGNORED
4506269385	50c9509d-22c7-4a22-a47d-8c48425ef4a7	https://www.inaturalist.org/observations/192370801	Plantae	Tracheophyta	Magnoliopsida	Malvales	Malvaceae	Theobroma	Theobroma cacao		SPECIES	Theobroma cacao L.	Theobroma cacao		EC		El Oro	PRESENT		28eb1a3f-1c15-4a95-931a-4af90ecb574d	-3.291576	-79.913548	8.0						2023-11-27T14:57:39	27	11	2023	3152205	3152205	HUMAN_OBSERVATION	iNaturalist	Observations	192370801		dalaila_jael	2023-11-27T19:58:37	CC_BY_NC_4_0	dalaila_jael	dalaila_jael			2024-06-19T01:32:46.040Z	StillImage	COORDINATE_ROUNDED;CONTINENT_DERIVED_FROM_COORDINATES;TAXON_MATCH_TAXON_ID_IGNORED
4506265357	50c9509d-22c7-4a22-a47d-8c48425ef4a7	https://www.inaturalist.org/observations/193909334	Plantae	Tracheophyta	Magnoliopsida	Malvales	Malvaceae	Theobroma	Theobroma cacao		SPECIES	Theobroma cacao L.	Theobroma cacao		LC		Soufrière	PRESENT		28eb1a3f-1c15-4a95-931a-4af90ecb574d	13.833078	-61.047455	78.0						2023-12-10T13:58	10	12	2023	3152205	3152205	HUMAN_OBSERVATION	iNaturalist	Observations	193909334		vds26	2023-12-13T23:50:29	CC_BY_NC_4_0	vds26	vds26			2024-06-19T02:08:02.257Z	StillImage	COORDINATE_ROUNDED;CONTINENT_DERIVED_FROM_COORDINATES;TAXON_MATCH_TAXON_ID_IGNORED
4506257174	50c9509d-22c7-4a22-a47d-8c48425ef4a7	https://www.inaturalist.org/observations/194614739	Plantae	Tracheophyta	Magnoliopsida	Malvales	Malvaceae	Theobroma	Theobroma cacao		SPECIES	Theobroma cacao L.	Theobroma cacao		CO		Valle del Cauca	PRESENT		28eb1a3f-1c15-4a95-931a-4af90ecb574d	4.242378	-76.113783	335.0						2023-12-21T07:26:28	21	12	2023	3152205	3152205	HUMAN_OBSERVATION	iNaturalist	Observations	194614739		Claudia Mejía Morales	2023-12-22T23:58:06	CC_BY_NC_4_0	Claudia Mejía Morales	Claudia Mejía Morales			2024-06-19T01:34:41.632Z	StillImage	COORDINATE_ROUNDED;CONTINENT_DERIVED_FROM_COORDINATES;TAXON_MATCH_TAXON_ID_IGNORED
4506202266	50c9509d-22c7-4a22-a47d-8c48425ef4a7	https://www.inaturalist.org/observations/192048360	Plantae	Tracheophyta	Magnoliopsida	Malvales	Malvaceae	Theobroma	Theobroma cacao		SPECIES	Theobroma cacao L.	Theobroma cacao		MY		Selangor	PRESENT		28eb1a3f-1c15-4a95-931a-4af90ecb574d	2.961687	101.695667	222.0						2023-11-25T11:21:13	25	11	2023	3152205	3152205	HUMAN_OBSERVATION	iNaturalist	Observations	192048360		hasnurul	2023-11-25T09:36:10	CC_BY_NC_4_0	hasnurul	hasnurul			2024-06-19T02:07:09.853Z	StillImage	COORDINATE_ROUNDED;CONTINENT_DERIVED_FROM_COORDINATES;TAXON_MATCH_TAXON_ID_IGNORED
4500828665	50c9509d-22c7-4a22-a47d-8c48425ef4a7	https://www.inaturalist.org/observations/192151956	Plantae	Tracheophyta	Magnoliopsida	Malvales	Malvaceae	Theobroma	Theobroma cacao		SPECIES	Theobroma cacao L.	Theobroma cacao		MX		Chiapas	PRESENT		28eb1a3f-1c15-4a95-931a-4af90ecb574d	17.25158	-92.109377	1500.0						2019-01-03T11:55	3	1	2019	3152205	3152205	HUMAN_OBSERVATION	iNaturalist	Observations	192151956		Margarita Barba	2023-11-26T03:15:15	CC_BY_NC_4_0	Margarita Barba	Margarita Barba			2024-06-19T01:32:35.992Z		COORDINATE_ROUNDED;CONTINENT_DERIVED_FROM_COORDINATES;TAXON_MATCH_TAXON_ID_IGNORED
4500756030	50c9509d-22c7-4a22-a47d-8c48425ef4a7	https://www.inaturalist.org/observations/155568504	Plantae	Tracheophyta	Magnoliopsida	Malvales	Malvaceae	Theobroma	Theobroma cacao		SPECIES	Theobroma cacao L.	Theobroma cacao		CR		Limón	PRESENT		28eb1a3f-1c15-4a95-931a-4af90ecb574d	9.623867	-82.878687	49.0						2023-01-19T11:02:19	19	1	2023	3152205	3152205	HUMAN_OBSERVATION	iNaturalist	Observations	155568504		Mark Richman	2023-04-19T04:34:13	CC_BY_4_0	Mark Richman	Mark Richman			2024-06-19T01:25:54.218Z	StillImage	COORDINATE_ROUNDED;CONTINENT_DERIVED_FROM_COORDINATES;TAXON_MATCH_TAXON_ID_IGNORED
4500730984	50c9509d-22c7-4a22-a47d-8c48425ef4a7	https://www.inaturalist.org/observations/148253786	Plantae	Tracheophyta	Magnoliopsida	Malvales	Malvaceae	Theobroma	Theobroma cacao		SPECIES	Theobroma cacao L.	Theobroma cacao		CR		Limón	PRESENT		28eb1a3f-1c15-4a95-931a-4af90ecb574d	9.62462	-82.87957	4.0						2023-02-06T15:39:16	6	2	2023	3152205	3152205	HUMAN_OBSERVATION	iNaturalist	Observations	148253786		Mark Richman	2023-02-07T15:11:37	CC_BY_4_0	Mark Richman	Mark Richman			2024-06-19T02:00:19.028Z	StillImage	CONTINENT_DERIVED_FROM_COORDINATES;TAXON_MATCH_TAXON_ID_IGNORED
4500677416	50c9509d-22c7-4a22-a47d-8c48425ef4a7	https://www.inaturalist.org/observations/194322291	Plantae	Tracheophyta	Magnoliopsida	Malvales	Malvaceae	Theobroma	Theobroma cacao		SPECIES	Theobroma cacao L.	Theobroma cacao		CR		Heredia	PRESENT		28eb1a3f-1c15-4a95-931a-4af90ecb574d	10.429	-84.004489	97.0						2023-12-18T10:46:05	18	12	2023	3152205	3152205	HUMAN_OBSERVATION	iNaturalist	Observations	194322291		lansandy	2023-12-19T01:37:14	CC_BY_NC_4_0	lansandy	lansandy			2024-06-19T01:33:14.691Z	StillImage	COORDINATE_ROUNDED;CONTINENT_DERIVED_FROM_COORDINATES;TAXON_MATCH_TAXON_ID_IGNORED
4500591341	50c9509d-22c7-4a22-a47d-8c48425ef4a7	https://www.inaturalist.org/observations/193966733	Plantae	Tracheophyta	Magnoliopsida	Malvales	Malvaceae	Theobroma	Theobroma cacao		SPECIES	Theobroma cacao L.	Theobroma cacao		GH		Central	PRESENT		28eb1a3f-1c15-4a95-931a-4af90ecb574d	5.608793	-1.562402	826.0						2014-09-14T16:25Z	14	9	2014	3152205	3152205	HUMAN_OBSERVATION	iNaturalist	Observations	193966733		langli	2023-12-14T19:40:41	CC_BY_NC_4_0	langli	langli			2024-06-19T01:34:27.903Z	StillImage	COORDINATE_ROUNDED;CONTINENT_DERIVED_FROM_COORDINATES;TAXON_MATCH_TAXON_ID_IGNORED
4500530394	50c9509d-22c7-4a22-a47d-8c48425ef4a7	https://www.inaturalist.org/observations/179453652	Plantae	Tracheophyta	Magnoliopsida	Malvales	Malvaceae	Theobroma	Theobroma cacao		SPECIES	Theobroma cacao L.	Theobroma cacao		MX		Chiapas	PRESENT		28eb1a3f-1c15-4a95-931a-4af90ecb574d	17.255023	-92.11281	1000.0						2016-07-22T11:20	22	7	2016	3152205	3152205	HUMAN_OBSERVATION	iNaturalist	Observations	179453652		Margarita Barba	2023-08-21T01:10:44	CC_BY_NC_4_0	Margarita Barba	Margarita Barba			2024-06-19T01:30:08.291Z		COORDINATE_ROUNDED;CONTINENT_DERIVED_FROM_COORDINATES;TAXON_MATCH_TAXON_ID_IGNORED
4500529290	50c9509d-22c7-4a22-a47d-8c48425ef4a7	https://www.inaturalist.org/observations/193966728	Plantae	Tracheophyta	Magnoliopsida	Malvales	Malvaceae	Theobroma	Theobroma cacao		SPECIES	Theobroma cacao L.	Theobroma cacao		GH		Central	PRESENT		28eb1a3f-1c15-4a95-931a-4af90ecb574d	5.346769	-1.372423	466.0						2014-09-13T11:32Z	13	9	2014	3152205	3152205	HUMAN_OBSERVATION	iNaturalist	Observations	193966728		langli	2023-12-14T19:40:39	CC_BY_NC_4_0	langli	langli			2024-06-19T02:11:50.135Z	StillImage	COORDINATE_ROUNDED;CONTINENT_DERIVED_FROM_COORDINATES;TAXON_MATCH_TAXON_ID_IGNORED
4500504057	50c9509d-22c7-4a22-a47d-8c48425ef4a7	https://www.inaturalist.org/observations/155572406	Plantae	Tracheophyta	Magnoliopsida	Malvales	Malvaceae	Theobroma	Theobroma cacao		SPECIES	Theobroma cacao L.	Theobroma cacao		CR		Limón	PRESENT		28eb1a3f-1c15-4a95-931a-4af90ecb574d	9.624042	-82.878722	4.0						2023-01-19T12:04:53	19	1	2023	3152205	3152205	HUMAN_OBSERVATION	iNaturalist	Observations	155572406		Mark Richman	2023-04-19T05:43:22	CC_BY_4_0	Mark Richman	Mark Richman			2024-06-19T01:27:46.599Z	StillImage	COORDINATE_ROUNDED;CONTINENT_DERIVED_FROM_COORDINATES;TAXON_MATCH_TAXON_ID_IGNORED
4500498007	50c9509d-22c7-4a22-a47d-8c48425ef4a7	https://www.inaturalist.org/observations/150222225	Plantae	Tracheophyta	Magnoliopsida	Malvales	Malvaceae	Theobroma	Theobroma cacao		SPECIES	Theobroma cacao L.	Theobroma cacao		CR		Cartago	PRESENT		28eb1a3f-1c15-4a95-931a-4af90ecb574d	9.900753	-83.668525	4.0						2023-02-05T11:37:32	5	2	2023	3152205	3152205	HUMAN_OBSERVATION	iNaturalist	Observations	150222225		Mark Richman	2023-03-04T17:02:22	CC_BY_4_0	Mark Richman	Mark Richman			2024-06-19T01:25:26.346Z	StillImage	COORDINATE_ROUNDED;CONTINENT_DERIVED_FROM_COORDINATES;TAXON_MATCH_TAXON_ID_IGNORED
4500468983	50c9509d-22c7-4a22-a47d-8c48425ef4a7	https://www.inaturalist.org/observations/148297053	Plantae	Tracheophyta	Magnoliopsida	Malvales	Malvaceae	Theobroma	Theobroma cacao		SPECIES	Theobroma cacao L.	Theobroma cacao		CR		Limón	PRESENT		28eb1a3f-1c15-4a95-931a-4af90ecb574d	9.552287	-82.90625	4.0						2023-02-07T17:02:55	7	2	2023	3152205	3152205	HUMAN_OBSERVATION	iNaturalist	Observations	148297053		Mark Richman	2023-02-08T03:54:18	CC_BY_4_0	Mark Richman	Mark Richman			2024-06-19T01:24:35.948Z	StillImage	COORDINATE_ROUNDED;CONTINENT_DERIVED_FROM_COORDINATES;TAXON_MATCH_TAXON_ID_IGNORED
4500005549	a42f9427-5b5e-4531-90e2-1a1f30cdb813	UniMagdalena:Caracterizacion:0189	Plantae	Tracheophyta	Magnoliopsida	Malvales	Malvaceae	Theobroma	Theobroma cacao		SPECIES	Theobroma cacao L.	Theobroma cacao	L.	CO	Guáimaro	Magdalena	PRESENT	1	30ff48bd-4dd1-429d-a5a5-348c8e5fbfb1	10.53129	-74.054146			467.0	0.0							3152205	3152205	HUMAN_OBSERVATION	Universidad del Magdalena (UniMagdalena)				Jeiner Castellanos		CC_BY_4_0					2024-04-29T09:17:06.550Z
4465690997	50c9509d-22c7-4a22-a47d-8c48425ef4a7	https://www.inaturalist.org/observations/193684389	Plantae	Tracheophyta	Magnoliopsida	Malvales	Malvaceae	Theobroma	Theobroma cacao		SPECIES	Theobroma cacao L.	Theobroma cacao		MX		Jalisco	PRESENT		28eb1a3f-1c15-4a95-931a-4af90ecb574d	20.4654	-105.291553							2023-12-09T12:17:32	9	12	2023	3152205	3152205	HUMAN_OBSERVATION	iNaturalist	Observations	193684389		Marisol Gómez Suárez	2023-12-11T05:22:23	CC_BY_NC_4_0	Marisol Gómez Suárez	Marisol Gómez Suárez			2024-06-19T02:07:28.988Z	StillImage	COORDINATE_ROUNDED;CONTINENT_DERIVED_FROM_COORDINATES;TAXON_MATCH_TAXON_ID_IGNORED
4465649868	50c9509d-22c7-4a22-a47d-8c48425ef4a7	https://www.inaturalist.org/observations/193301924	Plantae	Tracheophyta	Magnoliopsida	Malvales	Malvaceae	Theobroma	Theobroma cacao		SPECIES	Theobroma cacao L.	Theobroma cacao		NI		Rivas	PRESENT		28eb1a3f-1c15-4a95-931a-4af90ecb574d	11.46	-85.564921	4.0						2023-12-07T09:16:18	7	12	2023	3152205	3152205	HUMAN_OBSERVATION	iNaturalist	Observations	193301924		Jennie Shillingford	2023-12-07T15:16:55	CC_BY_NC_4_0	Jennie Shillingford	Jennie Shillingford			2024-06-19T02:08:25.480Z	StillImage	COORDINATE_ROUNDED;CONTINENT_DERIVED_FROM_COORDINATES;TAXON_MATCH_TAXON_ID_IGNORED
4465644240	50c9509d-22c7-4a22-a47d-8c48425ef4a7	https://www.inaturalist.org/observations/188306178	Plantae	Tracheophyta	Magnoliopsida	Malvales	Malvaceae	Theobroma	Theobroma cacao		SPECIES	Theobroma cacao L.	Theobroma cacao		PA		Veraguas	PRESENT		28eb1a3f-1c15-4a95-931a-4af90ecb574d	8.546573	-81.053677							2023-10-20T15:27:38	20	10	2023	3152205	3152205	HUMAN_OBSERVATION	iNaturalist	Observations	188306178		Fred Sullivan	2023-10-20T21:45:48	CC_BY_NC_4_0	Fred Sullivan	Fred Sullivan			2024-06-19T01:33:21.922Z	StillImage	COORDINATE_ROUNDED;CONTINENT_DERIVED_FROM_COORDINATES;TAXON_MATCH_TAXON_ID_IGNORED
4465642351	50c9509d-22c7-4a22-a47d-8c48425ef4a7	https://www.inaturalist.org/observations/21741986	Plantae	Tracheophyta	Magnoliopsida	Malvales	Malvaceae	Theobroma	Theobroma cacao		SPECIES	Theobroma cacao L.	Theobroma cacao		CO		Santander	PRESENT		28eb1a3f-1c15-4a95-931a-4af90ecb574d	7.098874	-73.098017	8.0						2019-03-29T12:00:39	29	3	2019	3152205	3152205	HUMAN_OBSERVATION	iNaturalist	Observations	21741986		Fabián Sierra	2019-03-29T17:08:03	CC_BY_NC_4_0	Yenifer Herrera Varon	Yenifer Herrera Varon			2024-06-19T01:02:33.367Z	StillImage	COORDINATE_ROUNDED;CONTINENT_DERIVED_FROM_COORDINATES;TAXON_MATCH_TAXON_ID_IGNORED
4465518310	50c9509d-22c7-4a22-a47d-8c48425ef4a7	https://www.inaturalist.org/observations/193398033	Plantae	Tracheophyta	Magnoliopsida	Malvales	Malvaceae	Theobroma	Theobroma cacao		SPECIES	Theobroma cacao L.	Theobroma cacao		PA		Veraguas	PRESENT		28eb1a3f-1c15-4a95-931a-4af90ecb574d	7.592465	-80.960805	9.0						2023-12-08T11:32:28	8	12	2023	3152205	3152205	HUMAN_OBSERVATION	iNaturalist	Observations	193398033		loes	2023-12-08T17:15:21	CC_BY_NC_4_0	loes	loes			2024-06-19T01:33:12.703Z	StillImage	CONTINENT_DERIVED_FROM_COORDINATES;TAXON_MATCH_TAXON_ID_IGNORED
4465507849	50c9509d-22c7-4a22-a47d-8c48425ef4a7	https://www.inaturalist.org/observations/193643646	Plantae	Tracheophyta	Magnoliopsida	Malvales	Malvaceae	Theobroma	Theobroma cacao		SPECIES	Theobroma cacao L.	Theobroma cacao		EC		Napo	PRESENT		28eb1a3f-1c15-4a95-931a-4af90ecb574d	-1.060636	-77.547578	4.0						2023-12-10T10:12:16	10	12	2023	3152205	3152205	HUMAN_OBSERVATION	iNaturalist	Observations	193643646		urlookingood	2023-12-10T22:03:13	CC_BY_NC_4_0	urlookingood	urlookingood			2024-06-19T02:10:59.335Z	StillImage	COORDINATE_ROUNDED;CONTINENT_DERIVED_FROM_COORDINATES;TAXON_MATCH_TAXON_ID_IGNORED
4465500887	50c9509d-22c7-4a22-a47d-8c48425ef4a7	https://www.inaturalist.org/observations/193637176	Plantae	Tracheophyta	Magnoliopsida	Malvales	Malvaceae	Theobroma	Theobroma cacao		SPECIES	Theobroma cacao L.	Theobroma cacao		PA		Veraguas	PRESENT		28eb1a3f-1c15-4a95-931a-4af90ecb574d	7.912064	-81.380394	530.0						2023-12-10T13:57:59	10	12	2023	3152205	3152205	HUMAN_OBSERVATION	iNaturalist	Observations	193637176		riquelmer16	2023-12-10T21:02:38	CC_BY_NC_4_0	riquelmer16	riquelmer16			2024-06-19T01:35:40.990Z	StillImage	COORDINATE_ROUNDED;CONTINENT_DERIVED_FROM_COORDINATES;TAXON_MATCH_TAXON_ID_IGNORED
4465464972	50c9509d-22c7-4a22-a47d-8c48425ef4a7	https://www.inaturalist.org/observations/193329824	Plantae	Tracheophyta	Magnoliopsida	Malvales	Malvaceae	Theobroma	Theobroma cacao		SPECIES	Theobroma cacao L.	Theobroma cacao		EC		Guayas	PRESENT		28eb1a3f-1c15-4a95-931a-4af90ecb574d	-2.201563	-79.62655	4.0						2023-12-06T09:32:59	6	12	2023	3152205	3152205	HUMAN_OBSERVATION	iNaturalist	Observations	193329824		urlookingood	2023-12-07T21:18:40	CC_BY_NC_4_0	urlookingood	urlookingood			2024-06-19T02:08:26.399Z	StillImage	COORDINATE_ROUNDED;CONTINENT_DERIVED_FROM_COORDINATES;TAXON_MATCH_TAXON_ID_IGNORED
4465438464	50c9509d-22c7-4a22-a47d-8c48425ef4a7	https://www.inaturalist.org/observations/193043052	Plantae	Tracheophyta	Magnoliopsida	Malvales	Malvaceae	Theobroma	Theobroma cacao		SPECIES	Theobroma cacao L.	Theobroma cacao		CR		Limón	PRESENT		28eb1a3f-1c15-4a95-931a-4af90ecb574d	9.959813	-82.984351	32777.0						2021-04-02T11:00:56	2	4	2021	3152205	3152205	HUMAN_OBSERVATION	iNaturalist	Observations	193043052		TheOllieWollie123	2023-12-04T16:17:08	CC_BY_NC_4_0	TheOllieWollie123	TheOllieWollie123			2024-06-19T01:33:31.654Z	StillImage	COORDINATE_ROUNDED;CONTINENT_DERIVED_FROM_COORDINATES;TAXON_MATCH_TAXON_ID_IGNORED
4465365254	50c9509d-22c7-4a22-a47d-8c48425ef4a7	https://www.inaturalist.org/observations/189189947	Plantae	Tracheophyta	Magnoliopsida	Malvales	Malvaceae	Theobroma	Theobroma cacao		SPECIES	Theobroma cacao L.	Theobroma cacao		MY		Selangor	PRESENT		28eb1a3f-1c15-4a95-931a-4af90ecb574d	2.958001	101.696541	4.0						2023-10-28T12:21:26	28	10	2023	3152205	3152205	HUMAN_OBSERVATION	iNaturalist	Observations	189189947		Nik Faizu Nik Hassan	2023-10-28T04:22:18	CC_BY_NC_4_0	Nik Faizu Nik Hassan	Nik Faizu Nik Hassan			2024-06-19T01:32:24.809Z	StillImage	COORDINATE_ROUNDED;CONTINENT_DERIVED_FROM_COORDINATES;TAXON_MATCH_TAXON_ID_IGNORED
4464628563	b5a8e29d-cd8c-4e04-90b2-422d900caab6	58591b32-2889-4e61-b188-309868917111	Plantae	Tracheophyta	Magnoliopsida	Malvales	Malvaceae	Theobroma	Theobroma cacao		SPECIES	Theobroma cacao L.	Theobroma cacao	L.	EC		Zamora Chinchipe	PRESENT		33d232b5-5cc2-4521-8bd6-121c5bb41c32	-3.993825	-78.865867			950.0				1968-12-28	28	12	1968	3152205	3152205	PRESERVED_SPECIMEN	LOJA	LOJA-VASCULARES	30439	655			CC_BY_NC_4_0	Herbario LOJA	Francisco Vivar Castro			2024-01-24T23:47:35.848Z		RECORDED_DATE_INVALID;TAXON_MATCH_TAXON_ID_IGNORED
4459109303	f9768501-2d57-4b8b-90a9-3ba5cf6dad3e	6002734	Plantae	Tracheophyta	Magnoliopsida	Malvales	Malvaceae	Theobroma	Theobroma cacao		SPECIES	Theobroma cacao L.	Theobroma cacao L.	L.	BR	Maria Conga, quintal de Carmelita.	Rio de Janeiro	PRESENT		838537fc-4aeb-4980-8b58-97fbdcd1d91a	-22.659722	-43.024722			15.0				2018-07-17	17	7	2018	3152205	3152205	PRESERVED_SPECIMEN	R	R	R010056687	50	Pinto, L.J.S.	2018-08-08T00:00:00	CC_BY_4_0	R	Meneses, B.R.S.			2024-01-25T03:39:43.155Z		COORDINATE_ROUNDED;GEODETIC_DATUM_ASSUMED_WGS84;CONTINENT_DERIVED_FROM_COORDINATES;PRESUMED_NEGATED_LONGITUDE;PRESUMED_NEGATED_LATITUDE;INSTITUTION_MATCH_FUZZY;COLLECTION_MATCH_FUZZY
4459108762	f9768501-2d57-4b8b-90a9-3ba5cf6dad3e	6002968	Plantae	Tracheophyta	Magnoliopsida	Malvales	Malvaceae	Theobroma	Theobroma cacao		SPECIES	Theobroma cacao L.	Theobroma cacao L.	L.	BR	Fazenda Almirante (Centro Mars de Ciências do Cacau - MARS Cacau).	Bahia	PRESENT		838537fc-4aeb-4980-8b58-97fbdcd1d91a									2014-04-15	15	4	2014	3152205	3152205	PRESERVED_SPECIMEN	R	R	R010059781	14			CC_BY_4_0	R	Carmo, V.S.;Santos, M.,Fernandes, L.,Santos, E. Souza, M.			2024-01-25T03:39:42.982Z		CONTINENT_DERIVED_FROM_COUNTRY;IDENTIFIED_DATE_INVALID;INSTITUTION_MATCH_FUZZY;COLLECTION_MATCH_FUZZY
4459108659	f9768501-2d57-4b8b-90a9-3ba5cf6dad3e	6002975	Plantae	Tracheophyta	Magnoliopsida	Malvales	Malvaceae	Theobroma	Theobroma cacao		SPECIES	Theobroma cacao L.	Theobroma cacao L.	L.	BR	Fazenda Almirante (Centro Mars de Ciências do Cacau - MARS Cacau). Rodovia BA 120 km 2, estrada que liga a BR 101 km 494 a cidade de Barro Preto, zona rural.	Bahia	PRESENT		838537fc-4aeb-4980-8b58-97fbdcd1d91a	-14.716944	-39.370278			94.0				2014-05-22	22	5	2014	3152205	3152205	PRESERVED_SPECIMEN	R	R	R010059788	199			CC_BY_4_0	R	Carmo, V.S.;Santos, M.,Fernandes, L.,Santos, E. Souza, M.			2024-01-25T03:39:42.965Z		COORDINATE_ROUNDED;GEODETIC_DATUM_ASSUMED_WGS84;CONTINENT_DERIVED_FROM_COORDINATES;IDENTIFIED_DATE_INVALID;INSTITUTION_MATCH_FUZZY;COLLECTION_MATCH_FUZZY
4459108646	f9768501-2d57-4b8b-90a9-3ba5cf6dad3e	6002970	Plantae	Tracheophyta	Magnoliopsida	Malvales	Malvaceae	Theobroma	Theobroma cacao		SPECIES	Theobroma cacao L.	Theobroma cacao L.	L.	BR	Fazenda Almirante (Centro Mars de Ciências do Cacau - MARS Cacau).	Bahia	PRESENT		838537fc-4aeb-4980-8b58-97fbdcd1d91a									2014-05-29	29	5	2014	3152205	3152205	PRESERVED_SPECIMEN	R	R	R010059783	270			CC_BY_4_0	R	Carmo, V.S.;Santos, M.,Fernandes, L.,Santos, E. Souza, M.			2024-01-25T03:39:42.957Z		CONTINENT_DERIVED_FROM_COUNTRY;IDENTIFIED_DATE_INVALID;INSTITUTION_MATCH_FUZZY;COLLECTION_MATCH_FUZZY
4459108644	f9768501-2d57-4b8b-90a9-3ba5cf6dad3e	6002971	Plantae	Tracheophyta	Magnoliopsida	Malvales	Malvaceae	Theobroma	Theobroma cacao		SPECIES	Theobroma cacao L.	Theobroma cacao L.	L.	BR	Fazenda Almirante (Centro Mars de Ciências do Cacau - MARS Cacau).	Bahia	PRESENT		838537fc-4aeb-4980-8b58-97fbdcd1d91a									2014-06-03	3	6	2014	3152205	3152205	PRESERVED_SPECIMEN	R	R	R010059784	296			CC_BY_4_0	R	Carmo, V.S.;Santos, M.,Fernandes, L.,Santos, E. Souza, M.			2024-01-25T03:39:42.957Z		CONTINENT_DERIVED_FROM_COUNTRY;RECORDED_DATE_INVALID;IDENTIFIED_DATE_INVALID;INSTITUTION_MATCH_FUZZY;COLLECTION_MATCH_FUZZY
4459108637	f9768501-2d57-4b8b-90a9-3ba5cf6dad3e	6002984	Plantae	Tracheophyta	Magnoliopsida	Malvales	Malvaceae	Theobroma	Theobroma cacao		SPECIES	Theobroma cacao L.	Theobroma cacao L.	L.	BR	Fazenda Almirante (Centro Mars de Ciências do Cacau - MARS Cacau). Rodovia BA 120 km 2, estrada que liga a BR 101 km 494 a cidade de Barro Preto, zona rural.	Bahia	PRESENT		838537fc-4aeb-4980-8b58-97fbdcd1d91a	-14.719722	-39.365278			98.0				2014-04-16	16	4	2014	3152205	3152205	PRESERVED_SPECIMEN	R	R	R010059797	44			CC_BY_4_0	R	Carmo, V.S.;Santos, M.,Fernandes, L.,Santos, E. Souza, M.			2024-01-25T03:39:42.957Z		COORDINATE_ROUNDED;GEODETIC_DATUM_ASSUMED_WGS84;CONTINENT_DERIVED_FROM_COORDINATES;IDENTIFIED_DATE_INVALID;INSTITUTION_MATCH_FUZZY;COLLECTION_MATCH_FUZZY
4458927822	ef63de62-c7fc-44d6-9a19-3a5e05b2573c	5913886	Plantae	Tracheophyta	Magnoliopsida	Malvales	Malvaceae	Theobroma	Theobroma cacao		SPECIES	Theobroma cacao L.	Theobroma cacao L.	L.	BR	CETEP - Vale do Jiquiriçá. Área das Abelhas sem Ferrão.	Bahia	PRESENT		838537fc-4aeb-4980-8b58-97fbdcd1d91a	-13.011389	13.0			397.0				2023-03-13	13	3	2023	3152205	3152205	PRESERVED_SPECIMEN	HURB	HURB	HURB000031824	82	E.H.Souza		CC_BY_4_0	HURB	CETEP;B.G.F.Vieira,E.H.Souza,K.D.S.Soares			2024-01-25T01:59:07.589Z		COORDINATE_ROUNDED;GEODETIC_DATUM_ASSUMED_WGS84;COUNTRY_COORDINATE_MISMATCH;CONTINENT_DERIVED_FROM_COORDINATES;IDENTIFIED_DATE_INVALID;INSTITUTION_MATCH_FUZZY;COLLECTION_MATCH_FUZZY
4458659815	50c9509d-22c7-4a22-a47d-8c48425ef4a7	https://www.inaturalist.org/observations/192566063	Plantae	Tracheophyta	Magnoliopsida	Malvales	Malvaceae	Theobroma	Theobroma cacao		SPECIES	Theobroma cacao L.	Theobroma cacao		MX		Jalisco	PRESENT		28eb1a3f-1c15-4a95-931a-4af90ecb574d	20.466475	-105.29266	4.0						2023-11-29T12:03:10	29	11	2023	3152205	3152205	HUMAN_OBSERVATION	iNaturalist	Observations	192566063		danna06	2023-11-29T18:03:55	CC_BY_NC_4_0	danna06	danna06			2024-06-19T01:35:30.993Z	StillImage	COORDINATE_ROUNDED;CONTINENT_DERIVED_FROM_COORDINATES;TAXON_MATCH_TAXON_ID_IGNORED
4458629038	50c9509d-22c7-4a22-a47d-8c48425ef4a7	https://www.inaturalist.org/observations/192637842	Plantae	Tracheophyta	Magnoliopsida	Malvales	Malvaceae	Theobroma	Theobroma cacao		SPECIES	Theobroma cacao L.	Theobroma cacao		EC		Guayas	PRESENT		28eb1a3f-1c15-4a95-931a-4af90ecb574d	-1.98914	-79.45557	300.0						2023-06-04T09:05	4	6	2023	3152205	3152205	HUMAN_OBSERVATION	iNaturalist	Observations	192637842		nelson_miranda	2023-11-30T18:07:47	CC_BY_NC_4_0	Prefectura del Guayas	Prefectura del Guayas			2024-06-19T02:11:10.999Z	StillImage	CONTINENT_DERIVED_FROM_COORDINATES;TAXON_MATCH_TAXON_ID_IGNORED
4458602632	50c9509d-22c7-4a22-a47d-8c48425ef4a7	https://www.inaturalist.org/observations/121356440	Plantae	Tracheophyta	Magnoliopsida	Malvales	Malvaceae	Theobroma	Theobroma cacao		SPECIES	Theobroma cacao L.	Theobroma cacao		CR		Heredia	PRESENT		28eb1a3f-1c15-4a95-931a-4af90ecb574d	10.414979	-84.119231	390.0						2008-03-08T12:16	8	3	2008	3152205	3152205	HUMAN_OBSERVATION	iNaturalist	Observations	121356440		Steve Collins	2022-06-12T03:36:47	CC_BY_4_0	Steve Collins	Steve Collins			2024-06-19T01:18:52.752Z		COORDINATE_ROUNDED;CONTINENT_DERIVED_FROM_COORDINATES;TAXON_MATCH_TAXON_ID_IGNORED
4455815599	06f0d5c6-aeab-4205-ac9d-9b2d801a43a8	5821823	Plantae	Tracheophyta	Magnoliopsida	Malvales	Malvaceae	Theobroma	Theobroma cacao		SPECIES	Theobroma cacao L.	Theobroma cacao L.	L.	VE	Orillas del rio Zulia, carretera rural Santa Barbara.	Barinas	PRESENT		838537fc-4aeb-4980-8b58-97fbdcd1d91a									1989-05-31	31	5	1989	3152205	3152205	PRESERVED_SPECIMEN	IBGE	IBGE	IBGE00025224	1153	Cristóbal, CL	1990-01-01T00:00:00	CC_BY_4_0	IBGE	Valverde, L;Peña, I			2024-01-24T15:44:19.620Z		INSTITUTION_MATCH_FUZZY;COLLECTION_MATCH_FUZZY
4453961089	50c9509d-22c7-4a22-a47d-8c48425ef4a7	https://www.inaturalist.org/observations/189168052	Plantae	Tracheophyta	Magnoliopsida	Malvales	Malvaceae	Theobroma	Theobroma cacao		SPECIES	Theobroma cacao L.	Theobroma cacao		BR		Pará	PRESENT		28eb1a3f-1c15-4a95-931a-4af90ecb574d	-1.453627	-48.476231							2023-10-27T15:42:57	27	10	2023	3152205	3152205	HUMAN_OBSERVATION	iNaturalist	Observations	189168052		Micael De Bona	2023-10-27T23:06:27	CC_BY_NC_4_0	Micael De Bona	Micael De Bona			2024-06-19T02:10:11.449Z	StillImage	COORDINATE_ROUNDED;CONTINENT_DERIVED_FROM_COORDINATES;TAXON_MATCH_TAXON_ID_IGNORED
4453943142	50c9509d-22c7-4a22-a47d-8c48425ef4a7	https://www.inaturalist.org/observations/192341304	Plantae	Tracheophyta	Magnoliopsida	Malvales	Malvaceae	Theobroma	Theobroma cacao		SPECIES	Theobroma cacao L.	Theobroma cacao		EC		Napo	PRESENT		28eb1a3f-1c15-4a95-931a-4af90ecb574d	-0.994475	-77.815157	8.0						2023-11-27T09:51:21	27	11	2023	3152205	3152205	HUMAN_OBSERVATION	iNaturalist	Observations	192341304		Andrés Urvina	2023-11-27T16:05:34	CC_BY_NC_4_0	iv0nne	iv0nne			2024-06-19T01:33:39.713Z	StillImage	COORDINATE_ROUNDED;CONTINENT_DERIVED_FROM_COORDINATES;TAXON_MATCH_TAXON_ID_IGNORED
4443772318	064508e2-255e-4d82-9f13-05d73476cc03	7e6a641b-8e8b-11ee-8b2b-005056be20a7	Plantae	Tracheophyta	Magnoliopsida	Malvales	Malvaceae	Theobroma	Theobroma cacao		SPECIES	Theobroma cacao L.	Theobroma cacao L.		BR			PRESENT		605e7170-1123-11d9-8433-b8a03c50a862									1908-07		7	1908	3152205	3152205	PRESERVED_SPECIMEN	Z		Z-000275664	63			CC_BY_4_0	United Herbaria of the University and ETH Zurich	Charles Fuller Baker			2024-06-21T07:13:17.458Z	StillImage	CONTINENT_DERIVED_FROM_COUNTRY;RECORDED_DATE_MISMATCH;COLLECTION_MATCH_NONE;INSTITUTION_MATCH_FUZZY
4443770321	064508e2-255e-4d82-9f13-05d73476cc03	8901c10c-8e8b-11ee-8b2b-005056be20a7	Plantae	Tracheophyta	Magnoliopsida	Malvales	Malvaceae	Theobroma	Theobroma cacao		SPECIES	Theobroma cacao L.	Theobroma cacao L.		ZZ			PRESENT		605e7170-1123-11d9-8433-b8a03c50a862									1863-10-04T00:00	4	10	1863	3152205	3152205	PRESERVED_SPECIMEN	ZT		ZT-00278942	s.n.			CC_BY_4_0	United Herbaria of the University and ETH Zurich	Carl Eduard Cramer-Kesselring			2024-06-21T07:13:21.719Z	StillImage	COLLECTION_MATCH_NONE;INSTITUTION_MATCH_FUZZY
4443769326	064508e2-255e-4d82-9f13-05d73476cc03	7fdd2d99-8e8b-11ee-8b2b-005056be20a7	Plantae	Tracheophyta	Magnoliopsida	Malvales	Malvaceae	Theobroma	Theobroma cacao		SPECIES	Theobroma cacao L.	Theobroma cacao L.		ID			PRESENT		605e7170-1123-11d9-8433-b8a03c50a862													3152205	3152205	PRESERVED_SPECIMEN	Z		Z-000275663	1250			CC_BY_4_0	United Herbaria of the University and ETH Zurich	[...]			2024-06-21T07:13:17.899Z	StillImage	COLLECTION_MATCH_NONE;INSTITUTION_MATCH_FUZZY
4443658450	5b5cf455-a448-4c0a-aecd-3e0956f27f10	BRA:UFBA:ALCB:144328	Plantae	Tracheophyta	Magnoliopsida	Malvales	Malvaceae	Theobroma	Theobroma cacao		SPECIES	Theobroma cacao L.	Theobroma cacao	L.	BR	Bairro de São Marcos, Jardim Bôtanico de Salvador -JBSSA.	Bahia	PRESENT		afdd8e93-b4e3-491c-88f0-8a22834ac1a9									2018-07-08	8	7	2018	3152205	3152205	PRESERVED_SPECIMEN	Universidade Federal da Bahia	ALCB	144328	238	Carvalho, EO	2018-07-01T00:00:00	CC_BY_NC_4_0	ALCB - Herbário Alexandre Leal Costa	Carvalho, EO; Texeira, TPO; Almeida, EJ; Brocado, I			2024-06-17T07:26:53.478Z		INSTITUTION_MATCH_FUZZY;INSTITUTION_COLLECTION_MISMATCH
4443642164	bf0dd71d-364c-4f16-8612-2661f07f40a2	BRA:UFAC:UFACPZ:29172	Plantae	Tracheophyta	Magnoliopsida	Malvales	Malvaceae	Theobroma	Theobroma cacao		SPECIES	Theobroma cacao L.	Theobroma cacao	L.	BR	Reserva Extrativista do Cazumbá-Iracema, Brasil, Acre, Sena Madureira. Reserva Extrativista do Cazumabá-Iracema, Programa de Monitoramento da Biodiversidade, Unidade Amostral 01 (Cazumbá), PÁ "N".	Acre	PRESENT		61b0ba19-5ebf-4bb2-8591-531d6f3b7eb7	-9.291356	-69.586419							2017-10-17	17	10	2017	3152205	3152205	PRESERVED_SPECIMEN	UFAC	UFACPZ	29172	2639	Medeiros, H	2017-01-01T00:00:00	CC_BY_NC_4_0	UFACPZ - Herbário da Universidade Federal do Acre	Medeiros, H; Sousa, IG; Soares, EM; Soares, RN; Costa, DS; Lima, AS			2024-05-30T15:03:42.824Z		GEODETIC_DATUM_ASSUMED_WGS84;CONTINENT_DERIVED_FROM_COORDINATES;INSTITUTION_MATCH_NONE
4442698036	50c9509d-22c7-4a22-a47d-8c48425ef4a7	https://www.inaturalist.org/observations/191151864	Plantae	Tracheophyta	Magnoliopsida	Malvales	Malvaceae	Theobroma	Theobroma cacao		SPECIES	Theobroma cacao L.	Theobroma cacao		CR		Puntarenas	PRESENT		28eb1a3f-1c15-4a95-931a-4af90ecb574d	9.43368	-84.148361	4.0						2023-11-14T17:59:18	14	11	2023	3152205	3152205	HUMAN_OBSERVATION	iNaturalist	Observations	191151864		Alex Heffernan	2023-11-16T22:44:03	CC_BY_NC_4_0	steph0180	steph0180			2024-06-19T02:08:07.924Z	StillImage	COORDINATE_ROUNDED;CONTINENT_DERIVED_FROM_COORDINATES;TAXON_MATCH_TAXON_ID_IGNORED
4442653306	50c9509d-22c7-4a22-a47d-8c48425ef4a7	https://www.inaturalist.org/observations/190964742	Plantae	Tracheophyta	Magnoliopsida	Malvales	Malvaceae	Theobroma	Theobroma cacao		SPECIES	Theobroma cacao L.	Theobroma cacao		EC		Esmeraldas	PRESENT		28eb1a3f-1c15-4a95-931a-4af90ecb574d	0.544212	-79.142051	297.0						2023-11-13T14:26	13	11	2023	3152205	3152205	HUMAN_OBSERVATION	iNaturalist	Observations	190964742		Nico	2023-11-14T03:14:23	CC0_1_0	Nico	Nico			2024-06-19T02:08:05.743Z	StillImage	COORDINATE_ROUNDED;CONTINENT_DERIVED_FROM_COORDINATES;TAXON_MATCH_TAXON_ID_IGNORED
4442642133	50c9509d-22c7-4a22-a47d-8c48425ef4a7	https://www.inaturalist.org/observations/191366322	Plantae	Tracheophyta	Magnoliopsida	Malvales	Malvaceae	Theobroma	Theobroma cacao		SPECIES	Theobroma cacao L.	Theobroma cacao		PE		Loreto	PRESENT		28eb1a3f-1c15-4a95-931a-4af90ecb574d	-4.503389	-73.490501	7.0						2023-11-12T16:36:49	12	11	2023	3152205	3152205	HUMAN_OBSERVATION	iNaturalist	Observations	191366322		bwhitaker	2023-11-19T15:05:13	CC_BY_NC_4_0	bwhitaker	bwhitaker			2024-06-19T01:35:11.897Z	StillImage	COORDINATE_ROUNDED;CONTINENT_DERIVED_FROM_COORDINATES;TAXON_MATCH_TAXON_ID_IGNORED
4442572869	50c9509d-22c7-4a22-a47d-8c48425ef4a7	https://www.inaturalist.org/observations/191223532	Plantae	Tracheophyta	Magnoliopsida	Malvales	Malvaceae	Theobroma	Theobroma cacao		SPECIES	Theobroma cacao L.	Theobroma cacao		PE		Madre de Dios	PRESENT		28eb1a3f-1c15-4a95-931a-4af90ecb574d	-12.215877	-70.809561	30287.0						2023-11-06T09:58:08	6	11	2023	3152205	3152205	HUMAN_OBSERVATION	iNaturalist	Observations	191223532		smithhess	2023-11-16T23:49:00	CC_BY_NC_4_0	smithhess	smithhess			2024-06-19T02:11:51.479Z	StillImage	COORDINATE_ROUNDED;CONTINENT_DERIVED_FROM_COORDINATES;TAXON_MATCH_TAXON_ID_IGNORED
4442522525	50c9509d-22c7-4a22-a47d-8c48425ef4a7	https://www.inaturalist.org/observations/191303985	Plantae	Tracheophyta	Magnoliopsida	Malvales	Malvaceae	Theobroma	Theobroma cacao		SPECIES	Theobroma cacao L.	Theobroma cacao		GH		Volta	PRESENT		28eb1a3f-1c15-4a95-931a-4af90ecb574d	7.113172	0.598237	4.0						2023-11-17T15:18:13Z	17	11	2023	3152205	3152205	HUMAN_OBSERVATION	iNaturalist	Observations	191303985		silviagu	2023-11-17T21:04:04	CC_BY_NC_4_0	silviagu	silviagu			2024-06-19T01:33:17.630Z	StillImage	COORDINATE_ROUNDED;CONTINENT_DERIVED_FROM_COORDINATES;TAXON_MATCH_TAXON_ID_IGNORED
4442443548	50c9509d-22c7-4a22-a47d-8c48425ef4a7	https://www.inaturalist.org/observations/191386838	Plantae	Tracheophyta	Magnoliopsida	Malvales	Malvaceae	Theobroma	Theobroma cacao		SPECIES	Theobroma cacao L.	Theobroma cacao		NG		Ekiti	PRESENT		28eb1a3f-1c15-4a95-931a-4af90ecb574d	7.593539	5.156856							2023-11-18T11:31:05	18	11	2023	3152205	3152205	HUMAN_OBSERVATION	iNaturalist	Observations	191386838		Babajide Agboola	2023-11-18T18:21:07	CC_BY_NC_4_0	Babajide Agboola	Babajide Agboola			2024-06-19T02:09:54.925Z	StillImage	COORDINATE_ROUNDED;CONTINENT_DERIVED_FROM_COORDINATES;TAXON_MATCH_TAXON_ID_IGNORED
4440991802	50c9509d-22c7-4a22-a47d-8c48425ef4a7	https://www.inaturalist.org/observations/190943890	Plantae	Tracheophyta	Magnoliopsida	Malvales	Malvaceae	Theobroma	Theobroma cacao		SPECIES	Theobroma cacao L.	Theobroma cacao		PG		West New Britain	PRESENT		28eb1a3f-1c15-4a95-931a-4af90ecb574d	-5.46656	150.016043	12911.0						2017-07-10	10	7	2017	3152205	3152205	HUMAN_OBSERVATION	iNaturalist	Observations	190943890		Jay Pruett	2023-11-13T22:34:02	CC_BY_NC_4_0	Jay Pruett	Jay Pruett			2024-06-19T02:11:52.654Z	StillImage	COORDINATE_ROUNDED;CONTINENT_DERIVED_FROM_COORDINATES;TAXON_MATCH_TAXON_ID_IGNORED
4440842160	50c9509d-22c7-4a22-a47d-8c48425ef4a7	https://www.inaturalist.org/observations/190527304	Plantae	Tracheophyta	Magnoliopsida	Malvales	Malvaceae	Theobroma	Theobroma cacao		SPECIES	Theobroma cacao L.	Theobroma cacao		GP		Basse-Terre	PRESENT		28eb1a3f-1c15-4a95-931a-4af90ecb574d	16.085844	-61.725313							2023-11-07T16:10	7	11	2023	3152205	3152205	HUMAN_OBSERVATION	iNaturalist	Observations	190527304		citronnelle_50	2023-11-09T22:17:01	CC_BY_NC_4_0	citronnelle_50	citronnelle_50			2024-06-19T01:32:28.661Z	StillImage	COORDINATE_ROUNDED;CONTINENT_DERIVED_FROM_COORDINATES;TAXON_MATCH_TAXON_ID_IGNORED
4440819314	50c9509d-22c7-4a22-a47d-8c48425ef4a7	https://www.inaturalist.org/observations/190347839	Plantae	Tracheophyta	Magnoliopsida	Malvales	Malvaceae	Theobroma	Theobroma cacao		SPECIES	Theobroma cacao L.	Theobroma cacao		EC		Galápagos	PRESENT		28eb1a3f-1c15-4a95-931a-4af90ecb574d	-0.927037	-89.48677	9.0						2023-10-11T10:41:32	11	10	2023	3152205	3152205	HUMAN_OBSERVATION	iNaturalist	Observations	190347839		jasapara	2023-11-07T22:21:52	CC_BY_NC_4_0	jasapara	jasapara			2024-06-19T01:32:22.079Z	StillImage	COORDINATE_ROUNDED;CONTINENT_DERIVED_FROM_COORDINATES;TAXON_MATCH_TAXON_ID_IGNORED
4440654008	50c9509d-22c7-4a22-a47d-8c48425ef4a7	https://www.inaturalist.org/observations/190595249	Plantae	Tracheophyta	Magnoliopsida	Malvales	Malvaceae	Theobroma	Theobroma cacao		SPECIES	Theobroma cacao L.	Theobroma cacao		CO		Córdoba	PRESENT		28eb1a3f-1c15-4a95-931a-4af90ecb574d	8.790538	-75.859763	4.0						2023-11-10T12:50:30	10	11	2023	3152205	3152205	HUMAN_OBSERVATION	iNaturalist	Observations	190595249		rcastillopayares	2023-11-10T18:09:23	CC_BY_NC_4_0	rcastillopayares	rcastillopayares			2024-06-19T01:33:51.139Z	StillImage	COORDINATE_ROUNDED;CONTINENT_DERIVED_FROM_COORDINATES;TAXON_MATCH_TAXON_ID_IGNORED
4440570664	4d0554f9-3ae6-4b96-ae19-75a3a6597d80	INCIVA:TULV:5149	Plantae	Tracheophyta	Magnoliopsida	Malvales	Malvaceae	Theobroma	Theobroma cacao		SPECIES	Theobroma cacao L.	Theobroma cacao	L.	CO	Perímetro urbano	Valle del Cauca	PRESENT		a7e6d0ba-9e3d-4be2-b3ac-2c5e812e0a31	3.45	-76.516667	502.62		973.0	0.0			1987-02-02	2	2	1987	3152205	3152205	PRESERVED_SPECIMEN	Instituto para la Investigación y la Preservación del Patrimonio Cultural y Natural del Valle del Cauca - INCIVA	TULV	TULV5149	1726		1987-01-01T00:00:00	CC_BY_NC_4_0		W. Devia			2024-01-24T18:06:35.146Z		COORDINATE_ROUNDED;INSTITUTION_MATCH_FUZZY
4440566936	4d0554f9-3ae6-4b96-ae19-75a3a6597d80	INCIVA:TULV:19747	Plantae	Tracheophyta	Magnoliopsida	Malvales	Malvaceae	Theobroma	Theobroma cacao		SPECIES	Theobroma cacao L.	Theobroma cacao	L.	CO	Parque Natural Regional Mateguadua	Valle del Cauca	PRESENT		a7e6d0ba-9e3d-4be2-b3ac-2c5e812e0a31	4.028763	-76.168207	502.62		1110.0	0.0			2020-12-21	21	12	2020	3152205	3152205	PRESERVED_SPECIMEN	Instituto para la Investigación y la Preservación del Patrimonio Cultural y Natural del Valle del Cauca - INCIVA	TULV	TULV19747	SMB-271		2021-03-19T00:00:00	CC_BY_NC_4_0		Medina, S.;Bernal A.			2024-01-24T18:06:34.322Z		INSTITUTION_MATCH_FUZZY
4440566603	4d0554f9-3ae6-4b96-ae19-75a3a6597d80	INCIVA:TULV:18371	Plantae	Tracheophyta	Magnoliopsida	Malvales	Malvaceae	Theobroma	Theobroma cacao		SPECIES	Theobroma cacao L.	Theobroma cacao	L.	CO	Corrregimieto El Vínculo, Parque Natural Regional El Vínculo, en el sendero a 5 minutos de la cabaña	Valle del Cauca	PRESENT		a7e6d0ba-9e3d-4be2-b3ac-2c5e812e0a31	3.836417	-76.297889	502.62		988.0	0.0			2012-03-19	19	3	2012	3152205	3152205	PRESERVED_SPECIMEN	Instituto para la Investigación y la Preservación del Patrimonio Cultural y Natural del Valle del Cauca - INCIVA	TULV	TULV18371	91		2012-01-01T00:00:00	CC_BY_NC_4_0		J. García;K. Pérez			2024-01-24T18:06:34.260Z		COORDINATE_ROUNDED;INSTITUTION_MATCH_FUZZY
4440560931	4d0554f9-3ae6-4b96-ae19-75a3a6597d80	INCIVA:TULV:2791	Plantae	Tracheophyta	Magnoliopsida	Malvales	Malvaceae	Theobroma	Theobroma cacao		SPECIES	Theobroma cacao L.	Theobroma cacao	L.	CO		Valle del Cauca	PRESENT		a7e6d0ba-9e3d-4be2-b3ac-2c5e812e0a31	4.302287	-75.840289	12579.16		1551.0	0.0			1983-11-10	10	11	1983	3152205	3152205	PRESERVED_SPECIMEN	Instituto para la Investigación y la Preservación del Patrimonio Cultural y Natural del Valle del Cauca - INCIVA	TULV	TULV2791	1498			CC_BY_NC_4_0		L. E. Forero			2024-01-24T18:06:32.064Z		COORDINATE_ROUNDED;INSTITUTION_MATCH_FUZZY
4439717415	af6e6436-2507-43e7-b884-6838f655e14a	5956111	Plantae	Tracheophyta	Magnoliopsida	Malvales	Malvaceae	Theobroma	Theobroma cacao		SPECIES	Theobroma cacao L.	Theobroma cacao L.	L.	BR	Sede da Embrapa.	Mato Grosso do Sul	PRESENT		838537fc-4aeb-4980-8b58-97fbdcd1d91a									1993-12-11	11	12	1993	3152205	3152205	PRESERVED_SPECIMEN	FLOR	FLOR	FLOR00028587	4262	Cervi, A.C.; Pott, V.J.	1993-01-01T00:00:00	CC_BY_4_0	FLOR	Cervi, A.C.;Pott, V.J.			2024-01-24T23:33:25.762Z		CONTINENT_DERIVED_FROM_COUNTRY;RECORDED_DATE_INVALID;INSTITUTION_MATCH_FUZZY;COLLECTION_MATCH_FUZZY
4439040681	50c9509d-22c7-4a22-a47d-8c48425ef4a7	https://www.inaturalist.org/observations/190306469	Plantae	Tracheophyta	Magnoliopsida	Malvales	Malvaceae	Theobroma	Theobroma cacao		SPECIES	Theobroma cacao L.	Theobroma cacao		PE		Loreto	PRESENT		28eb1a3f-1c15-4a95-931a-4af90ecb574d	-3.545941	-73.081662	2400.0						2023-11-06T09:42:36	6	11	2023	3152205	3152205	HUMAN_OBSERVATION	iNaturalist	Observations	190306469		Wen-da Huang	2023-11-07T14:20:44	CC_BY_NC_4_0	bwhitaker	bwhitaker			2024-06-19T01:32:15.269Z	StillImage	COORDINATE_ROUNDED;CONTINENT_DERIVED_FROM_COORDINATES;TAXON_MATCH_TAXON_ID_IGNORED
4439032681	50c9509d-22c7-4a22-a47d-8c48425ef4a7	https://www.inaturalist.org/observations/190309148	Plantae	Tracheophyta	Magnoliopsida	Malvales	Malvaceae	Theobroma	Theobroma cacao		SPECIES	Theobroma cacao L.	Theobroma cacao		MY		Sarawak	PRESENT		28eb1a3f-1c15-4a95-931a-4af90ecb574d	3.422331	115.150336	300.0						2023-10-27T10:56	27	10	2023	3152205	3152205	HUMAN_OBSERVATION	iNaturalist	Observations	190309148		李鍾旻	2023-11-07T14:49:23	CC_BY_NC_4_0	李鍾旻	李鍾旻			2024-06-19T01:33:49.046Z	StillImage	COORDINATE_ROUNDED;CONTINENT_DERIVED_FROM_COORDINATES;TAXON_MATCH_TAXON_ID_IGNORED
4438907507	50c9509d-22c7-4a22-a47d-8c48425ef4a7	https://www.inaturalist.org/observations/189882276	Plantae	Tracheophyta	Magnoliopsida	Malvales	Malvaceae	Theobroma	Theobroma cacao		SPECIES	Theobroma cacao L.	Theobroma cacao		CR		Puntarenas	PRESENT		28eb1a3f-1c15-4a95-931a-4af90ecb574d	8.60593	-83.444113	4.0						2023-11-03T13:38:05	3	11	2023	3152205	3152205	HUMAN_OBSERVATION	iNaturalist	Observations	189882276		morganjablonski	2023-11-03T19:44:44	CC_BY_NC_4_0	morganjablonski	morganjablonski			2024-06-19T02:10:44.766Z	StillImage	COORDINATE_ROUNDED;CONTINENT_DERIVED_FROM_COORDINATES;TAXON_MATCH_TAXON_ID_IGNORED
[truncated: 9,653 more rows]
