# Supplementary material for: Gross primary productivity analyses suggest higher ENSO-mediated impacts in lowland cacao areas compared to mountain coffee regions in Latin America
Source: Sci Rep. 2025 Nov 7;15:39136. doi: 10.1038/s41598-025-27292-3 (PMC12595053; doi:10.1038/s41598-025-27292-3)
Supplement: Supplementary file 2 — Supplementary Material 2 [file 41598_2025_27292_MOESM2_ESM.zip › Annex_1 - Geographic coordinates datasets/0082799-240506114902167.csv]

gbifID	datasetKey	occurrenceID	kingdom	phylum	class	order	family	genus	species	infraspecificEpithet	taxonRank	scientificName	verbatimScientificName	verbatimScientificNameAuthorship	countryCode	locality	stateProvince	occurrenceStatus	individualCount	publishingOrgKey	decimalLatitude	decimalLongitude	coordinateUncertaintyInMeters	coordinatePrecision	elevation	elevationAccuracy	depth	depthAccuracy	eventDate	day	month	year	taxonKey	speciesKey	basisOfRecord	institutionCode	collectionCode	catalogNumber	recordNumber	identifiedBy	dateIdentified	license	rightsHolder	recordedBy	typeStatus	establishmentMeans	lastInterpreted	mediaType	issue
94177788	85312280-f762-11e1-a439-00145eb45e9a		Plantae	Tracheophyta	Magnoliopsida	Gentianales	Rubiaceae	Coffea	Coffea arabica		SPECIES	Coffea arabica L.	Coffea arabica		VU	Locality not databased		PRESENT		c4254a00-cb2b-11d8-bf68-b8a03c50a862	0.0	0.0							1928-06-05	5	6	1928	2895345	2895345	OCCURRENCE	BRI	PNGplants	8748				CC_BY_4_0		Kajewski S.F.			2024-06-18T01:03:09.780Z		ZERO_COORDINATE;COORDINATE_ROUNDED;GEODETIC_DATUM_ASSUMED_WGS84;COUNTRY_COORDINATE_MISMATCH;BASIS_OF_RECORD_INVALID
931115558	4443b1f2-231b-4e60-b343-8c93fba93982	CAL7792	Plantae	Tracheophyta	Magnoliopsida	Gentianales	Rubiaceae	Coffea	Coffea arabica		SPECIES	Coffea arabica L.	Coffea arabica Linnaeus		NC	Ouro	Nouvelle-Caledonie	PRESENT		a6de8f30-d931-11db-973c-b8a03c50a862	-22.658333	167.425			0.0				1981			1981	2895345	2895345	PRESERVED_SPECIMEN	Université de Strasbourg	CAL	CAL7792				CC_BY_4_0		Hoff M. - Releve Phytosociologique			2024-01-24T17:49:57.846Z		COORDINATE_ROUNDED;GEODETIC_DATUM_ASSUMED_WGS84;COUNTRY_DERIVED_FROM_COORDINATES;CONTINENT_DERIVED_FROM_COORDINATES;INSTITUTION_MATCH_NONE
931115544	4443b1f2-231b-4e60-b343-8c93fba93982	CAL7803	Plantae	Tracheophyta	Magnoliopsida	Gentianales	Rubiaceae	Coffea	Coffea arabica		SPECIES	Coffea arabica L.	Coffea arabica Linnaeus		NC	Ouro	Nouvelle-Caledonie	PRESENT		a6de8f30-d931-11db-973c-b8a03c50a862	-22.658333	167.425			0.0				1981			1981	2895345	2895345	PRESERVED_SPECIMEN	Université de Strasbourg	CAL	CAL7803				CC_BY_4_0		Hoff M. - Releve Phytosociologique			2024-01-24T17:49:58.194Z		COORDINATE_ROUNDED;GEODETIC_DATUM_ASSUMED_WGS84;COUNTRY_DERIVED_FROM_COORDINATES;CONTINENT_DERIVED_FROM_COORDINATES;INSTITUTION_MATCH_NONE
931113343	4443b1f2-231b-4e60-b343-8c93fba93982	CAL4394	Plantae	Tracheophyta	Magnoliopsida	Gentianales	Rubiaceae	Coffea	Coffea arabica		SPECIES	Coffea arabica L.	Coffea arabica Linnaeus		NC	Kaala-Gomen - Païta	Nouvelle-Caledonie	PRESENT		a6de8f30-d931-11db-973c-b8a03c50a862	-20.666667	164.408333			0.0				1981			1981	2895345	2895345	PRESERVED_SPECIMEN	Université de Strasbourg	CAL	CAL4394				CC_BY_4_0		Hoff M. - Releve Phytosociologique			2024-01-24T17:50:02.970Z		COORDINATE_ROUNDED;GEODETIC_DATUM_ASSUMED_WGS84;COUNTRY_DERIVED_FROM_COORDINATES;CONTINENT_DERIVED_FROM_COORDINATES;INSTITUTION_MATCH_NONE
931113271	4443b1f2-231b-4e60-b343-8c93fba93982	CAL4255	Plantae	Tracheophyta	Magnoliopsida	Gentianales	Rubiaceae	Coffea	Coffea arabica		SPECIES	Coffea arabica L.	Coffea arabica Linnaeus		NC	Bonde - Mission	Nouvelle-Caledonie	PRESENT		a6de8f30-d931-11db-973c-b8a03c50a862	-20.45	164.433333			0.0				1981			1981	2895345	2895345	PRESERVED_SPECIMEN	Université de Strasbourg	CAL	CAL4255				CC_BY_4_0		Hoff M. - Releve Phytosociologique			2024-01-24T17:50:02.870Z		COORDINATE_ROUNDED;GEODETIC_DATUM_ASSUMED_WGS84;COUNTRY_DERIVED_FROM_COORDINATES;CONTINENT_DERIVED_FROM_COORDINATES;INSTITUTION_MATCH_NONE
931113265	4443b1f2-231b-4e60-b343-8c93fba93982	CAL4228	Plantae	Tracheophyta	Magnoliopsida	Gentianales	Rubiaceae	Coffea	Coffea arabica		SPECIES	Coffea arabica L.	Coffea arabica Linnaeus		NC	Tchambouenne	Nouvelle-Caledonie	PRESENT		a6de8f30-d931-11db-973c-b8a03c50a862	-20.45	164.616667			0.0				1981			1981	2895345	2895345	PRESERVED_SPECIMEN	Université de Strasbourg	CAL	CAL4228				CC_BY_4_0		Hoff M. - Releve Phytosociologique			2024-01-24T17:50:02.892Z		COORDINATE_ROUNDED;GEODETIC_DATUM_ASSUMED_WGS84;COUNTRY_DERIVED_FROM_COORDINATES;CONTINENT_DERIVED_FROM_COORDINATES;INSTITUTION_MATCH_NONE
931113246	4443b1f2-231b-4e60-b343-8c93fba93982	CAL4196	Plantae	Tracheophyta	Magnoliopsida	Gentianales	Rubiaceae	Coffea	Coffea arabica		SPECIES	Coffea arabica L.	Coffea arabica Linnaeus		NC	Pouebo - Diahoue	Nouvelle-Caledonie	PRESENT		a6de8f30-d931-11db-973c-b8a03c50a862	-20.483333	164.683333			0.0				1981			1981	2895345	2895345	PRESERVED_SPECIMEN	Université de Strasbourg	CAL	CAL4196				CC_BY_4_0		Hoff M. - Releve Phytosociologique			2024-01-24T17:50:02.488Z		COORDINATE_ROUNDED;GEODETIC_DATUM_ASSUMED_WGS84;COUNTRY_DERIVED_FROM_COORDINATES;CONTINENT_DERIVED_FROM_COORDINATES;INSTITUTION_MATCH_NONE
931113239	4443b1f2-231b-4e60-b343-8c93fba93982	CAL4185	Plantae	Tracheophyta	Magnoliopsida	Gentianales	Rubiaceae	Coffea	Coffea arabica		SPECIES	Coffea arabica L.	Coffea arabica Linnaeus		NC	Pouebo - Diahoue	Nouvelle-Caledonie	PRESENT		a6de8f30-d931-11db-973c-b8a03c50a862	-20.483333	164.683333			0.0				1981			1981	2895345	2895345	PRESERVED_SPECIMEN	Université de Strasbourg	CAL	CAL4185				CC_BY_4_0		Hoff M. - Releve Phytosociologique			2024-01-24T17:50:02.509Z		COORDINATE_ROUNDED;GEODETIC_DATUM_ASSUMED_WGS84;COUNTRY_DERIVED_FROM_COORDINATES;CONTINENT_DERIVED_FROM_COORDINATES;INSTITUTION_MATCH_NONE
931113224	4443b1f2-231b-4e60-b343-8c93fba93982	CAL4171	Plantae	Tracheophyta	Magnoliopsida	Gentianales	Rubiaceae	Coffea	Coffea arabica		SPECIES	Coffea arabica L.	Coffea arabica Linnaeus		NC	Ponerihouen - Nimbaye	Nouvelle-Caledonie	PRESENT		a6de8f30-d931-11db-973c-b8a03c50a862	-21.083333	165.4			0.0				1981			1981	2895345	2895345	PRESERVED_SPECIMEN	Université de Strasbourg	CAL	CAL4171				CC_BY_4_0		Hoff M. - Releve Phytosociologique			2024-01-24T17:50:02.514Z		COORDINATE_ROUNDED;GEODETIC_DATUM_ASSUMED_WGS84;COUNTRY_DERIVED_FROM_COORDINATES;CONTINENT_DERIVED_FROM_COORDINATES;INSTITUTION_MATCH_NONE
931113200	4443b1f2-231b-4e60-b343-8c93fba93982	CAL4132	Plantae	Tracheophyta	Magnoliopsida	Gentianales	Rubiaceae	Coffea	Coffea arabica		SPECIES	Coffea arabica L.	Coffea arabica Linnaeus		NC	Ponerihouen - I.F.C.C.	Nouvelle-Caledonie	PRESENT		a6de8f30-d931-11db-973c-b8a03c50a862	-21.15	165.402778			0.0				1981			1981	2895345	2895345	PRESERVED_SPECIMEN	Université de Strasbourg	CAL	CAL4132				CC_BY_4_0		Hoff M. - Releve Phytosociologique			2024-01-24T17:50:02.493Z		COORDINATE_ROUNDED;GEODETIC_DATUM_ASSUMED_WGS84;COUNTRY_DERIVED_FROM_COORDINATES;CONTINENT_DERIVED_FROM_COORDINATES;INSTITUTION_MATCH_NONE
931109841	4443b1f2-231b-4e60-b343-8c93fba93982	CAL4376	Plantae	Tracheophyta	Magnoliopsida	Gentianales	Rubiaceae	Coffea	Coffea arabica		SPECIES	Coffea arabica L.	Coffea arabica Linnaeus		NC	Kaala-Gomen - Païta	Nouvelle-Caledonie	PRESENT		a6de8f30-d931-11db-973c-b8a03c50a862	-20.666667	164.408333			0.0				1981			1981	2895345	2895345	PRESERVED_SPECIMEN	Université de Strasbourg	CAL	CAL4376				CC_BY_4_0		Hoff M. - Releve Phytosociologique			2024-01-24T17:50:02.964Z		COORDINATE_ROUNDED;GEODETIC_DATUM_ASSUMED_WGS84;COUNTRY_DERIVED_FROM_COORDINATES;CONTINENT_DERIVED_FROM_COORDINATES;INSTITUTION_MATCH_NONE
931109801	4443b1f2-231b-4e60-b343-8c93fba93982	CAL4446	Plantae	Tracheophyta	Magnoliopsida	Gentianales	Rubiaceae	Coffea	Coffea arabica		SPECIES	Coffea arabica L.	Coffea arabica Linnaeus		NC	Goipin	Nouvelle-Caledonie	PRESENT		a6de8f30-d931-11db-973c-b8a03c50a862	-21.227778	165.272222			0.0				1981			1981	2895345	2895345	PRESERVED_SPECIMEN	Université de Strasbourg	CAL	CAL4446				CC_BY_4_0		Hoff M. - Releve Phytosociologique			2024-01-24T17:50:02.724Z		COORDINATE_ROUNDED;GEODETIC_DATUM_ASSUMED_WGS84;COUNTRY_DERIVED_FROM_COORDINATES;CONTINENT_DERIVED_FROM_COORDINATES;INSTITUTION_MATCH_NONE
931109789	4443b1f2-231b-4e60-b343-8c93fba93982	CAL4220	Plantae	Tracheophyta	Magnoliopsida	Gentianales	Rubiaceae	Coffea	Coffea arabica		SPECIES	Coffea arabica L.	Coffea arabica Linnaeus		NC	Tchambouenne	Nouvelle-Caledonie	PRESENT		a6de8f30-d931-11db-973c-b8a03c50a862	-20.45	164.616667			0.0				1981			1981	2895345	2895345	PRESERVED_SPECIMEN	Université de Strasbourg	CAL	CAL4220				CC_BY_4_0		Hoff M. - Releve Phytosociologique			2024-01-24T17:50:02.894Z		COORDINATE_ROUNDED;GEODETIC_DATUM_ASSUMED_WGS84;COUNTRY_DERIVED_FROM_COORDINATES;CONTINENT_DERIVED_FROM_COORDINATES;INSTITUTION_MATCH_NONE
931109784	4443b1f2-231b-4e60-b343-8c93fba93982	CAL4207	Plantae	Tracheophyta	Magnoliopsida	Gentianales	Rubiaceae	Coffea	Coffea arabica		SPECIES	Coffea arabica L.	Coffea arabica Linnaeus		NC	Pouebo - Diahoue	Nouvelle-Caledonie	PRESENT		a6de8f30-d931-11db-973c-b8a03c50a862	-20.483333	164.683333			0.0				1981			1981	2895345	2895345	PRESERVED_SPECIMEN	Université de Strasbourg	CAL	CAL4207				CC_BY_4_0		Hoff M. - Releve Phytosociologique			2024-01-24T17:50:02.902Z		COORDINATE_ROUNDED;GEODETIC_DATUM_ASSUMED_WGS84;COUNTRY_DERIVED_FROM_COORDINATES;CONTINENT_DERIVED_FROM_COORDINATES;INSTITUTION_MATCH_NONE
931109750	4443b1f2-231b-4e60-b343-8c93fba93982	CAL4389	Plantae	Tracheophyta	Magnoliopsida	Gentianales	Rubiaceae	Coffea	Coffea arabica		SPECIES	Coffea arabica L.	Coffea arabica Linnaeus		NC	Kaala-Gomen - Païta	Nouvelle-Caledonie	PRESENT		a6de8f30-d931-11db-973c-b8a03c50a862	-20.666667	164.408333			0.0				1981			1981	2895345	2895345	PRESERVED_SPECIMEN	Université de Strasbourg	CAL	CAL4389				CC_BY_4_0		Hoff M. - Releve Phytosociologique			2024-01-24T17:50:02.962Z		COORDINATE_ROUNDED;GEODETIC_DATUM_ASSUMED_WGS84;COUNTRY_DERIVED_FROM_COORDINATES;CONTINENT_DERIVED_FROM_COORDINATES;INSTITUTION_MATCH_NONE
931109695	4443b1f2-231b-4e60-b343-8c93fba93982	CAL4167	Plantae	Tracheophyta	Magnoliopsida	Gentianales	Rubiaceae	Coffea	Coffea arabica		SPECIES	Coffea arabica L.	Coffea arabica Linnaeus		NC	Ponerihouen - Nimbaye	Nouvelle-Caledonie	PRESENT		a6de8f30-d931-11db-973c-b8a03c50a862	-21.083333	165.4			0.0				1981			1981	2895345	2895345	PRESERVED_SPECIMEN	Université de Strasbourg	CAL	CAL4167				CC_BY_4_0		Hoff M. - Releve Phytosociologique			2024-01-24T17:50:02.517Z		COORDINATE_ROUNDED;GEODETIC_DATUM_ASSUMED_WGS84;COUNTRY_DERIVED_FROM_COORDINATES;CONTINENT_DERIVED_FROM_COORDINATES;INSTITUTION_MATCH_NONE
931109679	4443b1f2-231b-4e60-b343-8c93fba93982	CAL4142	Plantae	Tracheophyta	Magnoliopsida	Gentianales	Rubiaceae	Coffea	Coffea arabica		SPECIES	Coffea arabica L.	Coffea arabica Linnaeus		NC	Ponerihouen - I.F.C.C.	Nouvelle-Caledonie	PRESENT		a6de8f30-d931-11db-973c-b8a03c50a862	-21.15	165.402778			0.0				1981			1981	2895345	2895345	PRESERVED_SPECIMEN	Université de Strasbourg	CAL	CAL4142				CC_BY_4_0		Hoff M. - Releve Phytosociologique			2024-01-24T17:50:02.489Z		COORDINATE_ROUNDED;GEODETIC_DATUM_ASSUMED_WGS84;COUNTRY_DERIVED_FROM_COORDINATES;CONTINENT_DERIVED_FROM_COORDINATES;INSTITUTION_MATCH_NONE
931109675	4443b1f2-231b-4e60-b343-8c93fba93982	CAL4149	Plantae	Tracheophyta	Magnoliopsida	Gentianales	Rubiaceae	Coffea	Coffea arabica		SPECIES	Coffea arabica L.	Coffea arabica Linnaeus		NC	Ponerihouen - I.F.C.C.	Nouvelle-Caledonie	PRESENT		a6de8f30-d931-11db-973c-b8a03c50a862	-21.15	165.402778			0.0				1981			1981	2895345	2895345	PRESERVED_SPECIMEN	Université de Strasbourg	CAL	CAL4149				CC_BY_4_0		Hoff M. - Releve Phytosociologique			2024-01-24T17:50:02.487Z		COORDINATE_ROUNDED;GEODETIC_DATUM_ASSUMED_WGS84;COUNTRY_DERIVED_FROM_COORDINATES;CONTINENT_DERIVED_FROM_COORDINATES;INSTITUTION_MATCH_NONE
931109642	4443b1f2-231b-4e60-b343-8c93fba93982	CAL4233	Plantae	Tracheophyta	Magnoliopsida	Gentianales	Rubiaceae	Coffea	Coffea arabica		SPECIES	Coffea arabica L.	Coffea arabica Linnaeus		NC	Tchambouenne	Nouvelle-Caledonie	PRESENT		a6de8f30-d931-11db-973c-b8a03c50a862	-20.45	164.616667			0.0				1981			1981	2895345	2895345	PRESERVED_SPECIMEN	Université de Strasbourg	CAL	CAL4233				CC_BY_4_0		Hoff M. - Releve Phytosociologique			2024-01-24T17:50:02.876Z		COORDINATE_ROUNDED;GEODETIC_DATUM_ASSUMED_WGS84;COUNTRY_DERIVED_FROM_COORDINATES;CONTINENT_DERIVED_FROM_COORDINATES;INSTITUTION_MATCH_NONE
931055903	68829f71-56b1-4015-a363-ef8f0e1d6e4f	24084	Plantae	Tracheophyta	Magnoliopsida	Gentianales	Rubiaceae	Coffea	Coffea arabica		SPECIES	Coffea arabica L.	Coffea arabica					PRESENT		296fe5cf-ae43-4212-8f77-293e807d0d5a													2895345	2895345	PRESERVED_SPECIMEN	Biodiversity Institute of Ontario	OAC	30830				CC0_1_0	University of Guelph				2024-01-24T19:20:20.498Z	StillImage	INSTITUTION_MATCH_NONE
931042394	68829f71-56b1-4015-a363-ef8f0e1d6e4f	10536	Plantae	Tracheophyta	Magnoliopsida	Gentianales	Rubiaceae	Coffea	Coffea arabica		SPECIES	Coffea arabica L.	Coffea arabica					PRESENT		296fe5cf-ae43-4212-8f77-293e807d0d5a													2895345	2895345	PRESERVED_SPECIMEN	Biodiversity Institute of Ontario	OAC	14627				CC0_1_0	University of Guelph				2024-01-24T19:20:21.256Z	StillImage	INSTITUTION_MATCH_NONE
930995472	23243164-c132-444d-a3a4-34662abb8305	UdeA:HUA:167431	Plantae	Tracheophyta	Magnoliopsida	Gentianales	Rubiaceae	Coffea	Coffea arabica		SPECIES	Coffea arabica L.	Coffea arabica	L.	CO	Vereda San José. finca Canadá	Risaralda	PRESENT	1	cccff716-2694-4209-9f9e-2f7a484465a0	5.211889	-75.858028	2686.0		1596.0	0.0			2008-09-28	28	9	2008	2895345	2895345	PRESERVED_SPECIMEN	Universidad de Antioquia (UdeA)	HUA	167431	83	Idárraga A.		CC0_1_0		Berrío J.;Gómez D.;Idárraga A.			2024-01-29T08:18:14.464Z		COORDINATE_ROUNDED;INSTITUTION_MATCH_FUZZY
930991755	23243164-c132-444d-a3a4-34662abb8305	UdeA:HUA:150434	Plantae	Tracheophyta	Magnoliopsida	Gentianales	Rubiaceae	Coffea	Coffea arabica		SPECIES	Coffea arabica L.	Coffea arabica	L.	CO	Vereda La Virgen. finca La Cumbre	Antioquia	PRESENT	1	cccff716-2694-4209-9f9e-2f7a484465a0	5.748083	-75.7055	889.0		1610.0	0.0			2003-08-11	11	8	2003	2895345	2895345	PRESERVED_SPECIMEN	Universidad de Antioquia (UdeA)	HUA	150434	5841	Vélez J.	2003-12-09T00:00:00	CC0_1_0		Vélez J.;Villa F.;Correa J.			2024-01-29T08:18:27.814Z		COORDINATE_ROUNDED;INSTITUTION_MATCH_FUZZY
923968154	73e5b51c-de49-41ed-a6d2-ff3d5206c424	IAvH:BICUB:SANPEDRO:PLANTAE:OBSERVACIONHUMANA:I2D-BIO_2014_IPT010:280	Plantae	Tracheophyta	Magnoliopsida	Gentianales	Rubiaceae	Coffea	Coffea arabica		SPECIES	Coffea arabica L.	Coffea arabica	L.	CO	Microcuenca San Pedro o Artrieta	Valle del Cauca	PRESENT		2a7e3080-28a9-11dd-97cd-b8a03c50a862	3.974722	-76.1975			1604.5	483.5			2013-12-06/2013-12-16		12	2013	2895345	2895345	HUMAN_OBSERVATION	Instituto de Investigación de Recursos Biológicos Alexander von Humboldt (IAvH)	IAvH	IAvH:BICUB:SANPEDRO:PLANTAE:OBSERVACIONHUMANA:I2D-BIO_2014_IPT010:280				CC_BY_NC_4_0		Enrique Méndez Vargas			2024-01-24T19:57:39.060Z		COORDINATE_ROUNDED;GEODETIC_DATUM_ASSUMED_WGS84;CONTINENT_DERIVED_FROM_COORDINATES
921183622	6ac3f774-d9fb-4796-b3e9-92bf6c81c084		Plantae	Tracheophyta	Magnoliopsida	Gentianales	Rubiaceae	Coffea	Coffea arabica		SPECIES	Coffea arabica L.	Coffea arabica		TT	Northern Range		PRESENT		bb646dff-a905-4403-a49b-6d378c2cf0d9	10.73685	-61.288776	250.0						2009-03-11T00:00	11	3	2009	2895345	2895345	HUMAN_OBSERVATION	naturgucker	naturgucker	1376593687				CC_BY_4_0		33304576			2024-03-15T23:26:57.641Z	StillImage	COORDINATE_ROUNDED;GEODETIC_DATUM_ASSUMED_WGS84;CONTINENT_DERIVED_FROM_COORDINATES
921179417	6ac3f774-d9fb-4796-b3e9-92bf6c81c084		Plantae	Tracheophyta	Magnoliopsida	Gentianales	Rubiaceae	Coffea	Coffea arabica		SPECIES	Coffea arabica L.	Coffea arabica		GD	Annandale Falls, Grenada		PRESENT		bb646dff-a905-4403-a49b-6d378c2cf0d9	12.088087	-61.716755	250.0						2014-02-22T00:00	22	2	2014	2895345	2895345	HUMAN_OBSERVATION	naturgucker	naturgucker	1020971156				CC_BY_4_0		531632058			2024-03-15T23:26:26.127Z		COORDINATE_ROUNDED;GEODETIC_DATUM_ASSUMED_WGS84;CONTINENT_DERIVED_FROM_COORDINATES;MULTIMEDIA_URI_INVALID
919527484	1b412457-43cf-4a6f-b5c2-7acf01be5977	6071683	Plantae	Tracheophyta	Magnoliopsida	Gentianales	Rubiaceae	Coffea	Coffea arabica		SPECIES	Coffea arabica L.	Coffea arabica		CN	瑞丽	云南	PRESENT		a2fa5b68-3ebf-4845-abc5-f456d251386f	24.705249	97.931861							1952			1952	2895345	2895345	PRESERVED_SPECIMEN	PE		dfe6a912-b6bf-11e1-8c2f-acd112e444a7				CC_BY_4_0		秦仁昌			2024-01-25T05:39:04.175Z		COORDINATE_ROUNDED;GEODETIC_DATUM_ASSUMED_WGS84;CONTINENT_DERIVED_FROM_COORDINATES;COLLECTION_MATCH_NONE;INSTITUTION_MATCH_FUZZY
919527466	1b412457-43cf-4a6f-b5c2-7acf01be5977	6071680	Plantae	Tracheophyta	Magnoliopsida	Gentianales	Rubiaceae	Coffea	Coffea arabica		SPECIES	Coffea arabica L.	Coffea arabica		CN	至开远间	云南	PRESENT		a2fa5b68-3ebf-4845-abc5-f456d251386f	23.36561	103.388085							1941			1941	2895345	2895345	PRESERVED_SPECIMEN	PE		dfe6aa60-b6bf-11e1-8c2f-acd112e444a7				CC_BY_4_0		刘慎谔			2024-01-25T05:39:04.175Z		COORDINATE_ROUNDED;GEODETIC_DATUM_ASSUMED_WGS84;CONTINENT_DERIVED_FROM_COORDINATES;COLLECTION_MATCH_NONE;INSTITUTION_MATCH_FUZZY
919462369	1b412457-43cf-4a6f-b5c2-7acf01be5977	5404824	Plantae	Tracheophyta	Magnoliopsida	Gentianales	Rubiaceae	Coffea	Coffea arabica		SPECIES	Coffea arabica L.	Coffea arabica		CN	勐仑镇热带植物园	云南	PRESENT		a2fa5b68-3ebf-4845-abc5-f456d251386f	21.475834	101.56752							2003			2003	2895345	2895345	PRESERVED_SPECIMEN	PE		e3bd1795-b6bf-11e1-8c2f-acd112e444a7				CC_BY_4_0		周仕顺			2024-01-25T05:39:03.547Z		COORDINATE_ROUNDED;GEODETIC_DATUM_ASSUMED_WGS84;CONTINENT_DERIVED_FROM_COORDINATES;COLLECTION_MATCH_NONE;INSTITUTION_MATCH_FUZZY
919459210	1b412457-43cf-4a6f-b5c2-7acf01be5977	5328487	Plantae	Tracheophyta	Magnoliopsida	Gentianales	Rubiaceae	Coffea	Coffea arabica		SPECIES	Coffea arabica L.	Coffea arabica		CN	勐仑镇热带植物园	云南	PRESENT		a2fa5b68-3ebf-4845-abc5-f456d251386f	21.475834	101.56752							2003			2003	2895345	2895345	PRESERVED_SPECIMEN	PE		e42539f7-b6bf-11e1-8c2f-acd112e444a7				CC_BY_4_0		周仕顺			2024-01-25T05:39:04.582Z		COORDINATE_ROUNDED;GEODETIC_DATUM_ASSUMED_WGS84;CONTINENT_DERIVED_FROM_COORDINATES;COLLECTION_MATCH_NONE;INSTITUTION_MATCH_FUZZY
919459181	1b412457-43cf-4a6f-b5c2-7acf01be5977	5328486	Plantae	Tracheophyta	Magnoliopsida	Gentianales	Rubiaceae	Coffea	Coffea arabica		SPECIES	Coffea arabica L.	Coffea arabica		CN	勐仑镇热带植物园	云南	PRESENT		a2fa5b68-3ebf-4845-abc5-f456d251386f	21.475834	101.56752							2003			2003	2895345	2895345	PRESERVED_SPECIMEN	PE		e4253a64-b6bf-11e1-8c2f-acd112e444a7				CC_BY_4_0		周仕顺			2024-01-25T05:39:04.582Z		COORDINATE_ROUNDED;GEODETIC_DATUM_ASSUMED_WGS84;CONTINENT_DERIVED_FROM_COORDINATES;COLLECTION_MATCH_NONE;INSTITUTION_MATCH_FUZZY
919456789	1b412457-43cf-4a6f-b5c2-7acf01be5977	5206660	Plantae	Tracheophyta	Magnoliopsida	Gentianales	Rubiaceae	Coffea	Coffea arabica		SPECIES	Coffea arabica L.	Coffea arabica		CN	华坪林业局	云南	PRESENT		a2fa5b68-3ebf-4845-abc5-f456d251386f	26.629641	101.265889							1981			1981	2895345	2895345	PRESERVED_SPECIMEN	PE		e4cbcacc-b6bf-11e1-8c2f-acd112e444a7				CC_BY_4_0		韩裕丰 邓坤枚 陈永瑞			2024-01-25T05:39:04.857Z		COORDINATE_ROUNDED;GEODETIC_DATUM_ASSUMED_WGS84;CONTINENT_DERIVED_FROM_COORDINATES;COLLECTION_MATCH_NONE;INSTITUTION_MATCH_FUZZY
919456779	1b412457-43cf-4a6f-b5c2-7acf01be5977	5206659	Plantae	Tracheophyta	Magnoliopsida	Gentianales	Rubiaceae	Coffea	Coffea arabica		SPECIES	Coffea arabica L.	Coffea arabica		CN	华坪林业局	云南	PRESENT		a2fa5b68-3ebf-4845-abc5-f456d251386f	26.629641	101.265889							1981			1981	2895345	2895345	PRESERVED_SPECIMEN	PE		e4cbcb3a-b6bf-11e1-8c2f-acd112e444a7				CC_BY_4_0		韩裕丰 邓坤枚 陈永瑞			2024-01-25T05:39:04.849Z		COORDINATE_ROUNDED;GEODETIC_DATUM_ASSUMED_WGS84;CONTINENT_DERIVED_FROM_COORDINATES;COLLECTION_MATCH_NONE;INSTITUTION_MATCH_FUZZY
919456759	1b412457-43cf-4a6f-b5c2-7acf01be5977	5206661	Plantae	Tracheophyta	Magnoliopsida	Gentianales	Rubiaceae	Coffea	Coffea arabica		SPECIES	Coffea arabica L.	Coffea arabica		CN	华坪林业局	云南	PRESENT		a2fa5b68-3ebf-4845-abc5-f456d251386f	26.629641	101.265889							1981			1981	2895345	2895345	PRESERVED_SPECIMEN	PE		e4cbca5e-b6bf-11e1-8c2f-acd112e444a7				CC_BY_4_0		韩裕丰 邓坤枚 陈永瑞			2024-01-25T05:39:04.564Z		COORDINATE_ROUNDED;GEODETIC_DATUM_ASSUMED_WGS84;CONTINENT_DERIVED_FROM_COORDINATES;COLLECTION_MATCH_NONE;INSTITUTION_MATCH_FUZZY
919317530	739cf09a-d05e-4241-91ba-418b756f3ed5		Plantae	Tracheophyta	Magnoliopsida	Gentianales	Rubiaceae	Coffea	Coffea arabica		SPECIES	Coffea arabica L.	Coffea arabica	L.	BR	Bom Sucesso Farm	Minas Gerais	PRESENT		9e1ad169-1f58-48fb-ad7a-3b2b4544d875	-20.795555	-42.847222			650.0	50.0			2001-01-15	15	1	2001	2895345	2895345	HUMAN_OBSERVATION	UFV_LEEP	FSN_FOREST_DYNAMICS	FSN_FOREST_DYNAMICS_00307_00090		lattes.cnpq.br/3843526011662634	2014-05-29T00:00:00	CC0_1_0		lattes.cnpq.br/3843526011662634			2024-06-17T07:51:48.712Z		GEODETIC_DATUM_ASSUMED_WGS84;COORDINATE_PRECISION_INVALID
912729581	bf2a4bf0-5f31-11de-b67e-b8a03c50a862	https://data.rbge.org.uk/herb/E00675486	Plantae	Tracheophyta	Magnoliopsida	Gentianales	Rubiaceae	Coffea	Coffea arabica		SPECIES	Coffea arabica L.	Coffea arabica L.		YE	Yemen		PRESENT		98e934b0-5f31-11de-b67e-b8a03c50a862					1400.0	0.0			1981-03-28	28	3	1981	2895345	2895345	PRESERVED_SPECIMEN	E	E	E00675486	3265			CC0_1_0					2024-06-13T18:46:39.815Z		INSTITUTION_MATCH_FUZZY
912681369	cd6e21c8-9e8a-493a-8a76-fbf7862069e5	http://specimens.kew.org/herbarium/K000912159	Plantae	Tracheophyta	Magnoliopsida	Gentianales	Rubiaceae	Coffea	Coffea arabica		SPECIES	Coffea arabica L.	Coffea arabica	L.	ET	Chibicha		PRESENT		061b4f20-f241-11da-a328-b8a03c50a862	7.166667	38.666667			1828.8				1954-02-12T00:00	12	2	1954	2895345	2895345	PRESERVED_SPECIMEN	K	Herbarium	K000912159	5733	Meyer, F.G.		CC_BY_4_0		Mooney, H.F.			2024-06-13T22:28:48.326Z	StillImage	COORDINATE_ROUNDED;GEODETIC_DATUM_ASSUMED_WGS84;CONTINENT_DERIVED_FROM_COORDINATES;TYPE_STATUS_INVALID;INSTITUTION_MATCH_FUZZY;INSTITUTION_COLLECTION_MISMATCH
912035176	cd6e21c8-9e8a-493a-8a76-fbf7862069e5	http://specimens.kew.org/herbarium/36222.000	Plantae	Tracheophyta	Magnoliopsida	Gentianales	Rubiaceae	Coffea	Coffea arabica		SPECIES	Coffea arabica L.	Coffea arabica	L.	SL			PRESENT		061b4f20-f241-11da-a328-b8a03c50a862									1952-04-25T00:00	25	4	1952	2895345	2895345	PRESERVED_SPECIMEN	K	Spirit	36222.000	248			CC_BY_4_0		Small, D.			2024-06-13T22:28:06.225Z		CONTINENT_DERIVED_FROM_COUNTRY;COLLECTION_MATCH_NONE;INSTITUTION_MATCH_FUZZY
912030630	cd6e21c8-9e8a-493a-8a76-fbf7862069e5	http://specimens.kew.org/herbarium/32258.000	Plantae	Tracheophyta	Magnoliopsida	Gentianales	Rubiaceae	Coffea	Coffea arabica		SPECIES	Coffea arabica L.	Coffea arabica	L.				PRESENT		061b4f20-f241-11da-a328-b8a03c50a862													2895345	2895345	PRESERVED_SPECIMEN	K	Spirit	32258.000				CC_BY_4_0					2024-06-13T22:28:05.585Z		COLLECTION_MATCH_NONE;INSTITUTION_MATCH_FUZZY
910552651	510b8030-6293-4bd9-812d-c195a9915a74	805	Plantae	Tracheophyta	Magnoliopsida	Gentianales	Rubiaceae	Coffea	Coffea arabica		SPECIES	Coffea arabica L.	Coffea arabica					PRESENT		4bce8f23-20a5-48a7-b25a-83700caad2db									1991-01-01	1	1	1991	2895345	2895345	LIVING_SPECIMEN	IRD	IRD - COFFEA	RM-CF-00805				CC_BY_4_0					2024-01-24T18:15:54.498Z		INSTITUTION_MATCH_NONE
910552650	510b8030-6293-4bd9-812d-c195a9915a74	813	Plantae	Tracheophyta	Magnoliopsida	Gentianales	Rubiaceae	Coffea	Coffea arabica		SPECIES	Coffea arabica L.	Coffea arabica					PRESENT		4bce8f23-20a5-48a7-b25a-83700caad2db									1991-01-01	1	1	1991	2895345	2895345	LIVING_SPECIMEN	IRD	IRD - COFFEA	RM-CF-00813				CC_BY_4_0					2024-01-24T18:15:54.536Z		INSTITUTION_MATCH_NONE
910552649	510b8030-6293-4bd9-812d-c195a9915a74	804	Plantae	Tracheophyta	Magnoliopsida	Gentianales	Rubiaceae	Coffea	Coffea arabica		SPECIES	Coffea arabica L.	Coffea arabica					PRESENT		4bce8f23-20a5-48a7-b25a-83700caad2db									1991-01-01	1	1	1991	2895345	2895345	LIVING_SPECIMEN	IRD	IRD - COFFEA	RM-CF-00804				CC_BY_4_0					2024-01-24T18:15:54.492Z		INSTITUTION_MATCH_NONE
910552647	510b8030-6293-4bd9-812d-c195a9915a74	802	Plantae	Tracheophyta	Magnoliopsida	Gentianales	Rubiaceae	Coffea	Coffea arabica		SPECIES	Coffea arabica L.	Coffea arabica					PRESENT		4bce8f23-20a5-48a7-b25a-83700caad2db									1991-01-01	1	1	1991	2895345	2895345	LIVING_SPECIMEN	IRD	IRD - COFFEA	RM-CF-00802				CC_BY_4_0					2024-01-24T18:15:54.486Z		INSTITUTION_MATCH_NONE
910552646	510b8030-6293-4bd9-812d-c195a9915a74	800	Plantae	Tracheophyta	Magnoliopsida	Gentianales	Rubiaceae	Coffea	Coffea arabica		SPECIES	Coffea arabica L.	Coffea arabica					PRESENT		4bce8f23-20a5-48a7-b25a-83700caad2db									1991-01-01	1	1	1991	2895345	2895345	LIVING_SPECIMEN	IRD	IRD - COFFEA	RM-CF-00800				CC_BY_4_0					2024-01-24T18:15:54.473Z		INSTITUTION_MATCH_NONE
910552645	510b8030-6293-4bd9-812d-c195a9915a74	812	Plantae	Tracheophyta	Magnoliopsida	Gentianales	Rubiaceae	Coffea	Coffea arabica		SPECIES	Coffea arabica L.	Coffea arabica					PRESENT		4bce8f23-20a5-48a7-b25a-83700caad2db									1991-01-01	1	1	1991	2895345	2895345	LIVING_SPECIMEN	IRD	IRD - COFFEA	RM-CF-00812				CC_BY_4_0					2024-01-24T18:15:54.523Z		INSTITUTION_MATCH_NONE
910552644	510b8030-6293-4bd9-812d-c195a9915a74	794	Plantae	Tracheophyta	Magnoliopsida	Gentianales	Rubiaceae	Coffea	Coffea arabica		SPECIES	Coffea arabica L.	Coffea arabica					PRESENT		4bce8f23-20a5-48a7-b25a-83700caad2db									1991-01-01	1	1	1991	2895345	2895345	LIVING_SPECIMEN	IRD	IRD - COFFEA	RM-CF-00794				CC_BY_4_0					2024-01-24T18:15:56.553Z		INSTITUTION_MATCH_NONE
910552643	510b8030-6293-4bd9-812d-c195a9915a74	780	Plantae	Tracheophyta	Magnoliopsida	Gentianales	Rubiaceae	Coffea	Coffea arabica		SPECIES	Coffea arabica L.	Coffea arabica					PRESENT		4bce8f23-20a5-48a7-b25a-83700caad2db									1991-01-01	1	1	1991	2895345	2895345	LIVING_SPECIMEN	IRD	IRD - COFFEA	RM-CF-00780				CC_BY_4_0					2024-01-24T18:15:56.459Z		INSTITUTION_MATCH_NONE
910552642	510b8030-6293-4bd9-812d-c195a9915a74	808	Plantae	Tracheophyta	Magnoliopsida	Gentianales	Rubiaceae	Coffea	Coffea arabica		SPECIES	Coffea arabica L.	Coffea arabica					PRESENT		4bce8f23-20a5-48a7-b25a-83700caad2db									1991-01-01	1	1	1991	2895345	2895345	LIVING_SPECIMEN	IRD	IRD - COFFEA	RM-CF-00808				CC_BY_4_0					2024-01-24T18:15:54.508Z		INSTITUTION_MATCH_NONE
910552641	510b8030-6293-4bd9-812d-c195a9915a74	815	Plantae	Tracheophyta	Magnoliopsida	Gentianales	Rubiaceae	Coffea	Coffea arabica		SPECIES	Coffea arabica L.	Coffea arabica					PRESENT		4bce8f23-20a5-48a7-b25a-83700caad2db									1991-01-01	1	1	1991	2895345	2895345	LIVING_SPECIMEN	IRD	IRD - COFFEA	RM-CF-00815				CC_BY_4_0					2024-01-24T18:15:54.540Z		INSTITUTION_MATCH_NONE
910552640	510b8030-6293-4bd9-812d-c195a9915a74	803	Plantae	Tracheophyta	Magnoliopsida	Gentianales	Rubiaceae	Coffea	Coffea arabica		SPECIES	Coffea arabica L.	Coffea arabica					PRESENT		4bce8f23-20a5-48a7-b25a-83700caad2db									1991-01-01	1	1	1991	2895345	2895345	LIVING_SPECIMEN	IRD	IRD - COFFEA	RM-CF-00803				CC_BY_4_0					2024-01-24T18:15:54.488Z		INSTITUTION_MATCH_NONE
910552639	510b8030-6293-4bd9-812d-c195a9915a74	814	Plantae	Tracheophyta	Magnoliopsida	Gentianales	Rubiaceae	Coffea	Coffea arabica		SPECIES	Coffea arabica L.	Coffea arabica					PRESENT		4bce8f23-20a5-48a7-b25a-83700caad2db									1991-01-01	1	1	1991	2895345	2895345	LIVING_SPECIMEN	IRD	IRD - COFFEA	RM-CF-00814				CC_BY_4_0					2024-01-24T18:15:54.538Z		INSTITUTION_MATCH_NONE
910552638	510b8030-6293-4bd9-812d-c195a9915a74	816	Plantae	Tracheophyta	Magnoliopsida	Gentianales	Rubiaceae	Coffea	Coffea arabica		SPECIES	Coffea arabica L.	Coffea arabica					PRESENT		4bce8f23-20a5-48a7-b25a-83700caad2db									1991-01-01	1	1	1991	2895345	2895345	LIVING_SPECIMEN	IRD	IRD - COFFEA	RM-CF-00816				CC_BY_4_0					2024-01-24T18:15:54.544Z		INSTITUTION_MATCH_NONE
910552637	510b8030-6293-4bd9-812d-c195a9915a74	788	Plantae	Tracheophyta	Magnoliopsida	Gentianales	Rubiaceae	Coffea	Coffea arabica		SPECIES	Coffea arabica L.	Coffea arabica					PRESENT		4bce8f23-20a5-48a7-b25a-83700caad2db									1991-01-01	1	1	1991	2895345	2895345	LIVING_SPECIMEN	IRD	IRD - COFFEA	RM-CF-00788				CC_BY_4_0					2024-01-24T18:15:56.508Z		INSTITUTION_MATCH_NONE
910552636	510b8030-6293-4bd9-812d-c195a9915a74	779	Plantae	Tracheophyta	Magnoliopsida	Gentianales	Rubiaceae	Coffea	Coffea arabica		SPECIES	Coffea arabica L.	Coffea arabica					PRESENT		4bce8f23-20a5-48a7-b25a-83700caad2db									1991-01-01	1	1	1991	2895345	2895345	LIVING_SPECIMEN	IRD	IRD - COFFEA	RM-CF-00779				CC_BY_4_0					2024-01-24T18:15:56.452Z		INSTITUTION_MATCH_NONE
910552635	510b8030-6293-4bd9-812d-c195a9915a74	798	Plantae	Tracheophyta	Magnoliopsida	Gentianales	Rubiaceae	Coffea	Coffea arabica		SPECIES	Coffea arabica L.	Coffea arabica					PRESENT		4bce8f23-20a5-48a7-b25a-83700caad2db									1991-01-01	1	1	1991	2895345	2895345	LIVING_SPECIMEN	IRD	IRD - COFFEA	RM-CF-00798				CC_BY_4_0					2024-01-24T18:15:56.584Z		INSTITUTION_MATCH_NONE
910552634	510b8030-6293-4bd9-812d-c195a9915a74	777	Plantae	Tracheophyta	Magnoliopsida	Gentianales	Rubiaceae	Coffea	Coffea arabica		SPECIES	Coffea arabica L.	Coffea arabica					PRESENT		4bce8f23-20a5-48a7-b25a-83700caad2db									1991-01-01	1	1	1991	2895345	2895345	LIVING_SPECIMEN	IRD	IRD - COFFEA	RM-CF-00777				CC_BY_4_0					2024-01-24T18:15:56.442Z		INSTITUTION_MATCH_NONE
910552633	510b8030-6293-4bd9-812d-c195a9915a74	769	Plantae	Tracheophyta	Magnoliopsida	Gentianales	Rubiaceae	Coffea	Coffea arabica		SPECIES	Coffea arabica L.	Coffea arabica					PRESENT		4bce8f23-20a5-48a7-b25a-83700caad2db									1991-01-01	1	1	1991	2895345	2895345	LIVING_SPECIMEN	IRD	IRD - COFFEA	RM-CF-00769				CC_BY_4_0					2024-01-24T18:15:56.400Z		INSTITUTION_MATCH_NONE
910552631	510b8030-6293-4bd9-812d-c195a9915a74	755	Plantae	Tracheophyta	Magnoliopsida	Gentianales	Rubiaceae	Coffea	Coffea arabica		SPECIES	Coffea arabica L.	Coffea arabica					PRESENT		4bce8f23-20a5-48a7-b25a-83700caad2db									1991-01-01	1	1	1991	2895345	2895345	LIVING_SPECIMEN	IRD	IRD - COFFEA	RM-CF-00755				CC_BY_4_0					2024-01-24T18:15:56.330Z		INSTITUTION_MATCH_NONE
910552630	510b8030-6293-4bd9-812d-c195a9915a74	787	Plantae	Tracheophyta	Magnoliopsida	Gentianales	Rubiaceae	Coffea	Coffea arabica		SPECIES	Coffea arabica L.	Coffea arabica					PRESENT		4bce8f23-20a5-48a7-b25a-83700caad2db									1991-01-01	1	1	1991	2895345	2895345	LIVING_SPECIMEN	IRD	IRD - COFFEA	RM-CF-00787				CC_BY_4_0					2024-01-24T18:15:56.501Z		INSTITUTION_MATCH_NONE
910552629	510b8030-6293-4bd9-812d-c195a9915a74	775	Plantae	Tracheophyta	Magnoliopsida	Gentianales	Rubiaceae	Coffea	Coffea arabica		SPECIES	Coffea arabica L.	Coffea arabica					PRESENT		4bce8f23-20a5-48a7-b25a-83700caad2db									1991-01-01	1	1	1991	2895345	2895345	LIVING_SPECIMEN	IRD	IRD - COFFEA	RM-CF-00775				CC_BY_4_0					2024-01-24T18:15:56.430Z		INSTITUTION_MATCH_NONE
910552628	510b8030-6293-4bd9-812d-c195a9915a74	790	Plantae	Tracheophyta	Magnoliopsida	Gentianales	Rubiaceae	Coffea	Coffea arabica		SPECIES	Coffea arabica L.	Coffea arabica					PRESENT		4bce8f23-20a5-48a7-b25a-83700caad2db									1991-01-01	1	1	1991	2895345	2895345	LIVING_SPECIMEN	IRD	IRD - COFFEA	RM-CF-00790				CC_BY_4_0					2024-01-24T18:15:56.534Z		INSTITUTION_MATCH_NONE
910552627	510b8030-6293-4bd9-812d-c195a9915a74	783	Plantae	Tracheophyta	Magnoliopsida	Gentianales	Rubiaceae	Coffea	Coffea arabica		SPECIES	Coffea arabica L.	Coffea arabica					PRESENT		4bce8f23-20a5-48a7-b25a-83700caad2db									1991-01-01	1	1	1991	2895345	2895345	LIVING_SPECIMEN	IRD	IRD - COFFEA	RM-CF-00783				CC_BY_4_0					2024-01-24T18:15:56.469Z		INSTITUTION_MATCH_NONE
910552626	510b8030-6293-4bd9-812d-c195a9915a74	810	Plantae	Tracheophyta	Magnoliopsida	Gentianales	Rubiaceae	Coffea	Coffea arabica		SPECIES	Coffea arabica L.	Coffea arabica					PRESENT		4bce8f23-20a5-48a7-b25a-83700caad2db									1991-01-01	1	1	1991	2895345	2895345	LIVING_SPECIMEN	IRD	IRD - COFFEA	RM-CF-00810				CC_BY_4_0					2024-01-24T18:15:54.514Z		INSTITUTION_MATCH_NONE
910552625	510b8030-6293-4bd9-812d-c195a9915a74	778	Plantae	Tracheophyta	Magnoliopsida	Gentianales	Rubiaceae	Coffea	Coffea arabica		SPECIES	Coffea arabica L.	Coffea arabica					PRESENT		4bce8f23-20a5-48a7-b25a-83700caad2db									1991-01-01	1	1	1991	2895345	2895345	LIVING_SPECIMEN	IRD	IRD - COFFEA	RM-CF-00778				CC_BY_4_0					2024-01-24T18:15:56.447Z		INSTITUTION_MATCH_NONE
910552624	510b8030-6293-4bd9-812d-c195a9915a74	801	Plantae	Tracheophyta	Magnoliopsida	Gentianales	Rubiaceae	Coffea	Coffea arabica		SPECIES	Coffea arabica L.	Coffea arabica					PRESENT		4bce8f23-20a5-48a7-b25a-83700caad2db									1991-01-01	1	1	1991	2895345	2895345	LIVING_SPECIMEN	IRD	IRD - COFFEA	RM-CF-00801				CC_BY_4_0					2024-01-24T18:15:54.483Z		INSTITUTION_MATCH_NONE
910552623	510b8030-6293-4bd9-812d-c195a9915a74	791	Plantae	Tracheophyta	Magnoliopsida	Gentianales	Rubiaceae	Coffea	Coffea arabica		SPECIES	Coffea arabica L.	Coffea arabica					PRESENT		4bce8f23-20a5-48a7-b25a-83700caad2db									1991-01-01	1	1	1991	2895345	2895345	LIVING_SPECIMEN	IRD	IRD - COFFEA	RM-CF-00791				CC_BY_4_0					2024-01-24T18:15:56.536Z		INSTITUTION_MATCH_NONE
910552622	510b8030-6293-4bd9-812d-c195a9915a74	817	Plantae	Tracheophyta	Magnoliopsida	Gentianales	Rubiaceae	Coffea	Coffea arabica		SPECIES	Coffea arabica L.	Coffea arabica					PRESENT		4bce8f23-20a5-48a7-b25a-83700caad2db									1991-01-01	1	1	1991	2895345	2895345	LIVING_SPECIMEN	IRD	IRD - COFFEA	RM-CF-00817				CC_BY_4_0					2024-01-24T18:15:54.547Z		INSTITUTION_MATCH_NONE
910552621	510b8030-6293-4bd9-812d-c195a9915a74	789	Plantae	Tracheophyta	Magnoliopsida	Gentianales	Rubiaceae	Coffea	Coffea arabica		SPECIES	Coffea arabica L.	Coffea arabica					PRESENT		4bce8f23-20a5-48a7-b25a-83700caad2db									1991-01-01	1	1	1991	2895345	2895345	LIVING_SPECIMEN	IRD	IRD - COFFEA	RM-CF-00789				CC_BY_4_0					2024-01-24T18:15:56.516Z		INSTITUTION_MATCH_NONE
910552620	510b8030-6293-4bd9-812d-c195a9915a74	811	Plantae	Tracheophyta	Magnoliopsida	Gentianales	Rubiaceae	Coffea	Coffea arabica		SPECIES	Coffea arabica L.	Coffea arabica					PRESENT		4bce8f23-20a5-48a7-b25a-83700caad2db									1991-01-01	1	1	1991	2895345	2895345	LIVING_SPECIMEN	IRD	IRD - COFFEA	RM-CF-00811				CC_BY_4_0					2024-01-24T18:15:54.516Z		INSTITUTION_MATCH_NONE
910552619	510b8030-6293-4bd9-812d-c195a9915a74	763	Plantae	Tracheophyta	Magnoliopsida	Gentianales	Rubiaceae	Coffea	Coffea arabica		SPECIES	Coffea arabica L.	Coffea arabica					PRESENT		4bce8f23-20a5-48a7-b25a-83700caad2db									1991-01-01	1	1	1991	2895345	2895345	LIVING_SPECIMEN	IRD	IRD - COFFEA	RM-CF-00763				CC_BY_4_0					2024-01-24T18:15:56.369Z		INSTITUTION_MATCH_NONE
910552618	510b8030-6293-4bd9-812d-c195a9915a74	754	Plantae	Tracheophyta	Magnoliopsida	Gentianales	Rubiaceae	Coffea	Coffea arabica		SPECIES	Coffea arabica L.	Coffea arabica					PRESENT		4bce8f23-20a5-48a7-b25a-83700caad2db									1991-01-01	1	1	1991	2895345	2895345	LIVING_SPECIMEN	IRD	IRD - COFFEA	RM-CF-00754				CC_BY_4_0					2024-01-24T18:15:56.327Z		INSTITUTION_MATCH_NONE
910552617	510b8030-6293-4bd9-812d-c195a9915a74	773	Plantae	Tracheophyta	Magnoliopsida	Gentianales	Rubiaceae	Coffea	Coffea arabica		SPECIES	Coffea arabica L.	Coffea arabica					PRESENT		4bce8f23-20a5-48a7-b25a-83700caad2db									1991-01-01	1	1	1991	2895345	2895345	LIVING_SPECIMEN	IRD	IRD - COFFEA	RM-CF-00773				CC_BY_4_0					2024-01-24T18:15:56.420Z		INSTITUTION_MATCH_NONE
910552615	510b8030-6293-4bd9-812d-c195a9915a74	752	Plantae	Tracheophyta	Magnoliopsida	Gentianales	Rubiaceae	Coffea	Coffea arabica		SPECIES	Coffea arabica L.	Coffea arabica					PRESENT		4bce8f23-20a5-48a7-b25a-83700caad2db									1991-01-01	1	1	1991	2895345	2895345	LIVING_SPECIMEN	IRD	IRD - COFFEA	RM-CF-00752				CC_BY_4_0					2024-01-24T18:15:56.322Z		INSTITUTION_MATCH_NONE
910552614	510b8030-6293-4bd9-812d-c195a9915a74	795	Plantae	Tracheophyta	Magnoliopsida	Gentianales	Rubiaceae	Coffea	Coffea arabica		SPECIES	Coffea arabica L.	Coffea arabica					PRESENT		4bce8f23-20a5-48a7-b25a-83700caad2db									1991-01-01	1	1	1991	2895345	2895345	LIVING_SPECIMEN	IRD	IRD - COFFEA	RM-CF-00795				CC_BY_4_0					2024-01-24T18:15:56.561Z		INSTITUTION_MATCH_NONE
910552612	510b8030-6293-4bd9-812d-c195a9915a74	809	Plantae	Tracheophyta	Magnoliopsida	Gentianales	Rubiaceae	Coffea	Coffea arabica		SPECIES	Coffea arabica L.	Coffea arabica					PRESENT		4bce8f23-20a5-48a7-b25a-83700caad2db									1991-01-01	1	1	1991	2895345	2895345	LIVING_SPECIMEN	IRD	IRD - COFFEA	RM-CF-00809				CC_BY_4_0					2024-01-24T18:15:54.510Z		INSTITUTION_MATCH_NONE
910552611	510b8030-6293-4bd9-812d-c195a9915a74	762	Plantae	Tracheophyta	Magnoliopsida	Gentianales	Rubiaceae	Coffea	Coffea arabica		SPECIES	Coffea arabica L.	Coffea arabica					PRESENT		4bce8f23-20a5-48a7-b25a-83700caad2db									1991-01-01	1	1	1991	2895345	2895345	LIVING_SPECIMEN	IRD	IRD - COFFEA	RM-CF-00762				CC_BY_4_0					2024-01-24T18:15:56.363Z		INSTITUTION_MATCH_NONE
910552610	510b8030-6293-4bd9-812d-c195a9915a74	750	Plantae	Tracheophyta	Magnoliopsida	Gentianales	Rubiaceae	Coffea	Coffea arabica		SPECIES	Coffea arabica L.	Coffea arabica					PRESENT		4bce8f23-20a5-48a7-b25a-83700caad2db									1991-01-01	1	1	1991	2895345	2895345	LIVING_SPECIMEN	IRD	IRD - COFFEA	RM-CF-00750				CC_BY_4_0					2024-01-24T18:15:56.317Z		INSTITUTION_MATCH_NONE
910552608	510b8030-6293-4bd9-812d-c195a9915a74	758	Plantae	Tracheophyta	Magnoliopsida	Gentianales	Rubiaceae	Coffea	Coffea arabica		SPECIES	Coffea arabica L.	Coffea arabica					PRESENT		4bce8f23-20a5-48a7-b25a-83700caad2db									1991-01-01	1	1	1991	2895345	2895345	LIVING_SPECIMEN	IRD	IRD - COFFEA	RM-CF-00758				CC_BY_4_0					2024-01-24T18:15:56.337Z		INSTITUTION_MATCH_NONE
910552607	510b8030-6293-4bd9-812d-c195a9915a74	785	Plantae	Tracheophyta	Magnoliopsida	Gentianales	Rubiaceae	Coffea	Coffea arabica		SPECIES	Coffea arabica L.	Coffea arabica					PRESENT		4bce8f23-20a5-48a7-b25a-83700caad2db									1991-01-01	1	1	1991	2895345	2895345	LIVING_SPECIMEN	IRD	IRD - COFFEA	RM-CF-00785				CC_BY_4_0					2024-01-24T18:15:56.485Z		INSTITUTION_MATCH_NONE
910552606	510b8030-6293-4bd9-812d-c195a9915a74	765	Plantae	Tracheophyta	Magnoliopsida	Gentianales	Rubiaceae	Coffea	Coffea arabica		SPECIES	Coffea arabica L.	Coffea arabica					PRESENT		4bce8f23-20a5-48a7-b25a-83700caad2db									1991-01-01	1	1	1991	2895345	2895345	LIVING_SPECIMEN	IRD	IRD - COFFEA	RM-CF-00765				CC_BY_4_0					2024-01-24T18:15:56.380Z		INSTITUTION_MATCH_NONE
910552605	510b8030-6293-4bd9-812d-c195a9915a74	818	Plantae	Tracheophyta	Magnoliopsida	Gentianales	Rubiaceae	Coffea	Coffea arabica		SPECIES	Coffea arabica L.	Coffea arabica					PRESENT		4bce8f23-20a5-48a7-b25a-83700caad2db									1991-01-01	1	1	1991	2895345	2895345	LIVING_SPECIMEN	IRD	IRD - COFFEA	RM-CF-00818				CC_BY_4_0					2024-01-24T18:15:54.555Z		INSTITUTION_MATCH_NONE
910552604	510b8030-6293-4bd9-812d-c195a9915a74	766	Plantae	Tracheophyta	Magnoliopsida	Gentianales	Rubiaceae	Coffea	Coffea arabica		SPECIES	Coffea arabica L.	Coffea arabica					PRESENT		4bce8f23-20a5-48a7-b25a-83700caad2db									1991-01-01	1	1	1991	2895345	2895345	LIVING_SPECIMEN	IRD	IRD - COFFEA	RM-CF-00766				CC_BY_4_0					2024-01-24T18:15:56.385Z		INSTITUTION_MATCH_NONE
910552602	510b8030-6293-4bd9-812d-c195a9915a74	806	Plantae	Tracheophyta	Magnoliopsida	Gentianales	Rubiaceae	Coffea	Coffea arabica		SPECIES	Coffea arabica L.	Coffea arabica					PRESENT		4bce8f23-20a5-48a7-b25a-83700caad2db									1991-01-01	1	1	1991	2895345	2895345	LIVING_SPECIMEN	IRD	IRD - COFFEA	RM-CF-00806				CC_BY_4_0					2024-01-24T18:15:54.502Z		INSTITUTION_MATCH_NONE
910552601	510b8030-6293-4bd9-812d-c195a9915a74	764	Plantae	Tracheophyta	Magnoliopsida	Gentianales	Rubiaceae	Coffea	Coffea arabica		SPECIES	Coffea arabica L.	Coffea arabica					PRESENT		4bce8f23-20a5-48a7-b25a-83700caad2db									1991-01-01	1	1	1991	2895345	2895345	LIVING_SPECIMEN	IRD	IRD - COFFEA	RM-CF-00764				CC_BY_4_0					2024-01-24T18:15:56.375Z		INSTITUTION_MATCH_NONE
910552600	510b8030-6293-4bd9-812d-c195a9915a74	753	Plantae	Tracheophyta	Magnoliopsida	Gentianales	Rubiaceae	Coffea	Coffea arabica		SPECIES	Coffea arabica L.	Coffea arabica					PRESENT		4bce8f23-20a5-48a7-b25a-83700caad2db									1991-01-01	1	1	1991	2895345	2895345	LIVING_SPECIMEN	IRD	IRD - COFFEA	RM-CF-00753				CC_BY_4_0					2024-01-24T18:15:56.325Z		INSTITUTION_MATCH_NONE
910552599	510b8030-6293-4bd9-812d-c195a9915a74	786	Plantae	Tracheophyta	Magnoliopsida	Gentianales	Rubiaceae	Coffea	Coffea arabica		SPECIES	Coffea arabica L.	Coffea arabica					PRESENT		4bce8f23-20a5-48a7-b25a-83700caad2db									1991-01-01	1	1	1991	2895345	2895345	LIVING_SPECIMEN	IRD	IRD - COFFEA	RM-CF-00786				CC_BY_4_0					2024-01-24T18:15:56.493Z		INSTITUTION_MATCH_NONE
910552598	510b8030-6293-4bd9-812d-c195a9915a74	792	Plantae	Tracheophyta	Magnoliopsida	Gentianales	Rubiaceae	Coffea	Coffea arabica		SPECIES	Coffea arabica L.	Coffea arabica					PRESENT		4bce8f23-20a5-48a7-b25a-83700caad2db									1991-01-01	1	1	1991	2895345	2895345	LIVING_SPECIMEN	IRD	IRD - COFFEA	RM-CF-00792				CC_BY_4_0					2024-01-24T18:15:56.541Z		INSTITUTION_MATCH_NONE
910552597	510b8030-6293-4bd9-812d-c195a9915a74	776	Plantae	Tracheophyta	Magnoliopsida	Gentianales	Rubiaceae	Coffea	Coffea arabica		SPECIES	Coffea arabica L.	Coffea arabica					PRESENT		4bce8f23-20a5-48a7-b25a-83700caad2db									1991-01-01	1	1	1991	2895345	2895345	LIVING_SPECIMEN	IRD	IRD - COFFEA	RM-CF-00776				CC_BY_4_0					2024-01-24T18:15:56.437Z		INSTITUTION_MATCH_NONE
910552592	510b8030-6293-4bd9-812d-c195a9915a74	807	Plantae	Tracheophyta	Magnoliopsida	Gentianales	Rubiaceae	Coffea	Coffea arabica		SPECIES	Coffea arabica L.	Coffea arabica					PRESENT		4bce8f23-20a5-48a7-b25a-83700caad2db									1991-01-01	1	1	1991	2895345	2895345	LIVING_SPECIMEN	IRD	IRD - COFFEA	RM-CF-00807				CC_BY_4_0					2024-01-24T18:15:54.505Z		INSTITUTION_MATCH_NONE
910552591	510b8030-6293-4bd9-812d-c195a9915a74	799	Plantae	Tracheophyta	Magnoliopsida	Gentianales	Rubiaceae	Coffea	Coffea arabica		SPECIES	Coffea arabica L.	Coffea arabica					PRESENT		4bce8f23-20a5-48a7-b25a-83700caad2db									1991-01-01	1	1	1991	2895345	2895345	LIVING_SPECIMEN	IRD	IRD - COFFEA	RM-CF-00799				CC_BY_4_0					2024-01-24T18:15:56.593Z		INSTITUTION_MATCH_NONE
910552588	510b8030-6293-4bd9-812d-c195a9915a74	770	Plantae	Tracheophyta	Magnoliopsida	Gentianales	Rubiaceae	Coffea	Coffea arabica		SPECIES	Coffea arabica L.	Coffea arabica					PRESENT		4bce8f23-20a5-48a7-b25a-83700caad2db									1991-01-01	1	1	1991	2895345	2895345	LIVING_SPECIMEN	IRD	IRD - COFFEA	RM-CF-00770				CC_BY_4_0					2024-01-24T18:15:56.407Z		INSTITUTION_MATCH_NONE
910552585	510b8030-6293-4bd9-812d-c195a9915a74	784	Plantae	Tracheophyta	Magnoliopsida	Gentianales	Rubiaceae	Coffea	Coffea arabica		SPECIES	Coffea arabica L.	Coffea arabica					PRESENT		4bce8f23-20a5-48a7-b25a-83700caad2db									1991-01-01	1	1	1991	2895345	2895345	LIVING_SPECIMEN	IRD	IRD - COFFEA	RM-CF-00784				CC_BY_4_0					2024-01-24T18:15:56.477Z		INSTITUTION_MATCH_NONE
910552583	510b8030-6293-4bd9-812d-c195a9915a74	705	Plantae	Tracheophyta	Magnoliopsida	Gentianales	Rubiaceae	Coffea	Coffea arabica		SPECIES	Coffea arabica L.	Coffea arabica					PRESENT		4bce8f23-20a5-48a7-b25a-83700caad2db									2009-01-01	1	1	2009	2895345	2895345	LIVING_SPECIMEN	IRD	IRD - COFFEA	RM-CF-00705				CC_BY_4_0					2024-01-24T18:15:56.154Z		INSTITUTION_MATCH_NONE
910552582	510b8030-6293-4bd9-812d-c195a9915a74	760	Plantae	Tracheophyta	Magnoliopsida	Gentianales	Rubiaceae	Coffea	Coffea arabica		SPECIES	Coffea arabica L.	Coffea arabica					PRESENT		4bce8f23-20a5-48a7-b25a-83700caad2db									1991-01-01	1	1	1991	2895345	2895345	LIVING_SPECIMEN	IRD	IRD - COFFEA	RM-CF-00760				CC_BY_4_0					2024-01-24T18:15:56.352Z		INSTITUTION_MATCH_NONE
910552581	510b8030-6293-4bd9-812d-c195a9915a74	796	Plantae	Tracheophyta	Magnoliopsida	Gentianales	Rubiaceae	Coffea	Coffea arabica		SPECIES	Coffea arabica L.	Coffea arabica					PRESENT		4bce8f23-20a5-48a7-b25a-83700caad2db									1991-01-01	1	1	1991	2895345	2895345	LIVING_SPECIMEN	IRD	IRD - COFFEA	RM-CF-00796				CC_BY_4_0					2024-01-24T18:15:56.569Z		INSTITUTION_MATCH_NONE
910552580	510b8030-6293-4bd9-812d-c195a9915a74	781	Plantae	Tracheophyta	Magnoliopsida	Gentianales	Rubiaceae	Coffea	Coffea arabica		SPECIES	Coffea arabica L.	Coffea arabica					PRESENT		4bce8f23-20a5-48a7-b25a-83700caad2db									1991-01-01	1	1	1991	2895345	2895345	LIVING_SPECIMEN	IRD	IRD - COFFEA	RM-CF-00781				CC_BY_4_0					2024-01-24T18:15:56.462Z		INSTITUTION_MATCH_NONE
910552577	510b8030-6293-4bd9-812d-c195a9915a74	751	Plantae	Tracheophyta	Magnoliopsida	Gentianales	Rubiaceae	Coffea	Coffea arabica		SPECIES	Coffea arabica L.	Coffea arabica					PRESENT		4bce8f23-20a5-48a7-b25a-83700caad2db									1991-01-01	1	1	1991	2895345	2895345	LIVING_SPECIMEN	IRD	IRD - COFFEA	RM-CF-00751				CC_BY_4_0					2024-01-24T18:15:56.320Z		INSTITUTION_MATCH_NONE
910552576	510b8030-6293-4bd9-812d-c195a9915a74	793	Plantae	Tracheophyta	Magnoliopsida	Gentianales	Rubiaceae	Coffea	Coffea arabica		SPECIES	Coffea arabica L.	Coffea arabica					PRESENT		4bce8f23-20a5-48a7-b25a-83700caad2db									1991-01-01	1	1	1991	2895345	2895345	LIVING_SPECIMEN	IRD	IRD - COFFEA	RM-CF-00793				CC_BY_4_0					2024-01-24T18:15:56.546Z		INSTITUTION_MATCH_NONE
910552573	510b8030-6293-4bd9-812d-c195a9915a74	767	Plantae	Tracheophyta	Magnoliopsida	Gentianales	Rubiaceae	Coffea	Coffea arabica		SPECIES	Coffea arabica L.	Coffea arabica					PRESENT		4bce8f23-20a5-48a7-b25a-83700caad2db									1991-01-01	1	1	1991	2895345	2895345	LIVING_SPECIMEN	IRD	IRD - COFFEA	RM-CF-00767				CC_BY_4_0					2024-01-24T18:15:56.390Z		INSTITUTION_MATCH_NONE
910552572	510b8030-6293-4bd9-812d-c195a9915a74	761	Plantae	Tracheophyta	Magnoliopsida	Gentianales	Rubiaceae	Coffea	Coffea arabica		SPECIES	Coffea arabica L.	Coffea arabica					PRESENT		4bce8f23-20a5-48a7-b25a-83700caad2db									1991-01-01	1	1	1991	2895345	2895345	LIVING_SPECIMEN	IRD	IRD - COFFEA	RM-CF-00761				CC_BY_4_0					2024-01-24T18:15:56.355Z		INSTITUTION_MATCH_NONE
910552571	510b8030-6293-4bd9-812d-c195a9915a74	704	Plantae	Tracheophyta	Magnoliopsida	Gentianales	Rubiaceae	Coffea	Coffea arabica		SPECIES	Coffea arabica L.	Coffea arabica					PRESENT		4bce8f23-20a5-48a7-b25a-83700caad2db									2009-01-01	1	1	2009	2895345	2895345	LIVING_SPECIMEN	IRD	IRD - COFFEA	RM-CF-00704				CC_BY_4_0					2024-01-24T18:15:56.151Z		INSTITUTION_MATCH_NONE
910552570	510b8030-6293-4bd9-812d-c195a9915a74	797	Plantae	Tracheophyta	Magnoliopsida	Gentianales	Rubiaceae	Coffea	Coffea arabica		SPECIES	Coffea arabica L.	Coffea arabica					PRESENT		4bce8f23-20a5-48a7-b25a-83700caad2db									1991-01-01	1	1	1991	2895345	2895345	LIVING_SPECIMEN	IRD	IRD - COFFEA	RM-CF-00797				CC_BY_4_0					2024-01-24T18:15:56.576Z		INSTITUTION_MATCH_NONE
910552568	510b8030-6293-4bd9-812d-c195a9915a74	782	Plantae	Tracheophyta	Magnoliopsida	Gentianales	Rubiaceae	Coffea	Coffea arabica		SPECIES	Coffea arabica L.	Coffea arabica					PRESENT		4bce8f23-20a5-48a7-b25a-83700caad2db									1991-01-01	1	1	1991	2895345	2895345	LIVING_SPECIMEN	IRD	IRD - COFFEA	RM-CF-00782				CC_BY_4_0					2024-01-24T18:15:56.467Z		INSTITUTION_MATCH_NONE
910552566	510b8030-6293-4bd9-812d-c195a9915a74	774	Plantae	Tracheophyta	Magnoliopsida	Gentianales	Rubiaceae	Coffea	Coffea arabica		SPECIES	Coffea arabica L.	Coffea arabica					PRESENT		4bce8f23-20a5-48a7-b25a-83700caad2db									1991-01-01	1	1	1991	2895345	2895345	LIVING_SPECIMEN	IRD	IRD - COFFEA	RM-CF-00774				CC_BY_4_0					2024-01-24T18:15:56.425Z		INSTITUTION_MATCH_NONE
910552564	510b8030-6293-4bd9-812d-c195a9915a74	702	Plantae	Tracheophyta	Magnoliopsida	Gentianales	Rubiaceae	Coffea	Coffea arabica		SPECIES	Coffea arabica L.	Coffea arabica					PRESENT		4bce8f23-20a5-48a7-b25a-83700caad2db									2004-01-01	1	1	2004	2895345	2895345	LIVING_SPECIMEN	IRD	IRD - COFFEA	RM-CF-00702				CC_BY_4_0					2024-01-24T18:15:56.143Z		INSTITUTION_MATCH_NONE
910552558	510b8030-6293-4bd9-812d-c195a9915a74	759	Plantae	Tracheophyta	Magnoliopsida	Gentianales	Rubiaceae	Coffea	Coffea arabica		SPECIES	Coffea arabica L.	Coffea arabica					PRESENT		4bce8f23-20a5-48a7-b25a-83700caad2db									1991-01-01	1	1	1991	2895345	2895345	LIVING_SPECIMEN	IRD	IRD - COFFEA	RM-CF-00759				CC_BY_4_0					2024-01-24T18:15:56.342Z		INSTITUTION_MATCH_NONE
910552557	510b8030-6293-4bd9-812d-c195a9915a74	771	Plantae	Tracheophyta	Magnoliopsida	Gentianales	Rubiaceae	Coffea	Coffea arabica		SPECIES	Coffea arabica L.	Coffea arabica					PRESENT		4bce8f23-20a5-48a7-b25a-83700caad2db									1991-01-01	1	1	1991	2895345	2895345	LIVING_SPECIMEN	IRD	IRD - COFFEA	RM-CF-00771				CC_BY_4_0					2024-01-24T18:15:56.410Z		INSTITUTION_MATCH_NONE
910552555	510b8030-6293-4bd9-812d-c195a9915a74	756	Plantae	Tracheophyta	Magnoliopsida	Gentianales	Rubiaceae	Coffea	Coffea arabica		SPECIES	Coffea arabica L.	Coffea arabica					PRESENT		4bce8f23-20a5-48a7-b25a-83700caad2db									1991-01-01	1	1	1991	2895345	2895345	LIVING_SPECIMEN	IRD	IRD - COFFEA	RM-CF-00756				CC_BY_4_0					2024-01-24T18:15:56.332Z		INSTITUTION_MATCH_NONE
910552549	510b8030-6293-4bd9-812d-c195a9915a74	768	Plantae	Tracheophyta	Magnoliopsida	Gentianales	Rubiaceae	Coffea	Coffea arabica		SPECIES	Coffea arabica L.	Coffea arabica					PRESENT		4bce8f23-20a5-48a7-b25a-83700caad2db									1991-01-01	1	1	1991	2895345	2895345	LIVING_SPECIMEN	IRD	IRD - COFFEA	RM-CF-00768				CC_BY_4_0					2024-01-24T18:15:56.395Z		INSTITUTION_MATCH_NONE
910552546	510b8030-6293-4bd9-812d-c195a9915a74	703	Plantae	Tracheophyta	Magnoliopsida	Gentianales	Rubiaceae	Coffea	Coffea arabica		SPECIES	Coffea arabica L.	Coffea arabica					PRESENT		4bce8f23-20a5-48a7-b25a-83700caad2db									1966-01-01	1	1	1966	2895345	2895345	LIVING_SPECIMEN	IRD	IRD - COFFEA	RM-CF-00703				CC_BY_4_0					2024-01-24T18:15:56.148Z		INSTITUTION_MATCH_NONE
910552545	510b8030-6293-4bd9-812d-c195a9915a74	757	Plantae	Tracheophyta	Magnoliopsida	Gentianales	Rubiaceae	Coffea	Coffea arabica		SPECIES	Coffea arabica L.	Coffea arabica					PRESENT		4bce8f23-20a5-48a7-b25a-83700caad2db									1991-01-01	1	1	1991	2895345	2895345	LIVING_SPECIMEN	IRD	IRD - COFFEA	RM-CF-00757				CC_BY_4_0					2024-01-24T18:15:56.334Z		INSTITUTION_MATCH_NONE
910552544	510b8030-6293-4bd9-812d-c195a9915a74	772	Plantae	Tracheophyta	Magnoliopsida	Gentianales	Rubiaceae	Coffea	Coffea arabica		SPECIES	Coffea arabica L.	Coffea arabica					PRESENT		4bce8f23-20a5-48a7-b25a-83700caad2db									1991-01-01	1	1	1991	2895345	2895345	LIVING_SPECIMEN	IRD	IRD - COFFEA	RM-CF-00772				CC_BY_4_0					2024-01-24T18:15:56.415Z		INSTITUTION_MATCH_NONE
910552541	510b8030-6293-4bd9-812d-c195a9915a74	749	Plantae	Tracheophyta	Magnoliopsida	Gentianales	Rubiaceae	Coffea	Coffea arabica		SPECIES	Coffea arabica L.	Coffea arabica					PRESENT		4bce8f23-20a5-48a7-b25a-83700caad2db									1991-01-01	1	1	1991	2895345	2895345	LIVING_SPECIMEN	IRD	IRD - COFFEA	RM-CF-00749				CC_BY_4_0					2024-01-24T18:15:56.312Z		INSTITUTION_MATCH_NONE
910552525	510b8030-6293-4bd9-812d-c195a9915a74	701	Plantae	Tracheophyta	Magnoliopsida	Gentianales	Rubiaceae	Coffea	Coffea arabica		SPECIES	Coffea arabica L.	Coffea arabica					PRESENT		4bce8f23-20a5-48a7-b25a-83700caad2db									2004-01-01	1	1	2004	2895345	2895345	LIVING_SPECIMEN	IRD	IRD - COFFEA	RM-CF-00701				CC_BY_4_0					2024-01-24T18:15:56.141Z		INSTITUTION_MATCH_NONE
910552505	510b8030-6293-4bd9-812d-c195a9915a74	706	Plantae	Tracheophyta	Magnoliopsida	Gentianales	Rubiaceae	Coffea	Coffea arabica		SPECIES	Coffea arabica L.	Coffea arabica					PRESENT		4bce8f23-20a5-48a7-b25a-83700caad2db									1966-01-01	1	1	1966	2895345	2895345	LIVING_SPECIMEN	IRD	IRD - COFFEA	RM-CF-00706				CC_BY_4_0					2024-01-24T18:15:56.160Z		INSTITUTION_MATCH_NONE
910552239	510b8030-6293-4bd9-812d-c195a9915a74	372	Plantae	Tracheophyta	Magnoliopsida	Gentianales	Rubiaceae	Coffea	Coffea arabica		SPECIES	Coffea arabica L.	Coffea arabica					PRESENT		4bce8f23-20a5-48a7-b25a-83700caad2db									1992-01-01	1	1	1992	2895345	2895345	LIVING_SPECIMEN	IRD	IRD - COFFEA	RM-CF-00372				CC_BY_4_0					2024-01-24T18:15:57.035Z		INSTITUTION_MATCH_NONE
910552229	510b8030-6293-4bd9-812d-c195a9915a74	371	Plantae	Tracheophyta	Magnoliopsida	Gentianales	Rubiaceae	Coffea	Coffea arabica		SPECIES	Coffea arabica L.	Coffea arabica					PRESENT		4bce8f23-20a5-48a7-b25a-83700caad2db									1992-01-01	1	1	1992	2895345	2895345	LIVING_SPECIMEN	IRD	IRD - COFFEA	RM-CF-00371				CC_BY_4_0					2024-01-24T18:15:57.028Z		INSTITUTION_MATCH_NONE
910552223	510b8030-6293-4bd9-812d-c195a9915a74	369	Plantae	Tracheophyta	Magnoliopsida	Gentianales	Rubiaceae	Coffea	Coffea arabica		SPECIES	Coffea arabica L.	Coffea arabica					PRESENT		4bce8f23-20a5-48a7-b25a-83700caad2db									1992-01-01	1	1	1992	2895345	2895345	LIVING_SPECIMEN	IRD	IRD - COFFEA	RM-CF-00369				CC_BY_4_0					2024-01-24T18:15:56.996Z		INSTITUTION_MATCH_NONE
910552199	510b8030-6293-4bd9-812d-c195a9915a74	370	Plantae	Tracheophyta	Magnoliopsida	Gentianales	Rubiaceae	Coffea	Coffea arabica		SPECIES	Coffea arabica L.	Coffea arabica					PRESENT		4bce8f23-20a5-48a7-b25a-83700caad2db									1992-01-01	1	1	1992	2895345	2895345	LIVING_SPECIMEN	IRD	IRD - COFFEA	RM-CF-00370				CC_BY_4_0					2024-01-24T18:15:57.026Z		INSTITUTION_MATCH_NONE
910552173	510b8030-6293-4bd9-812d-c195a9915a74	368	Plantae	Tracheophyta	Magnoliopsida	Gentianales	Rubiaceae	Coffea	Coffea arabica		SPECIES	Coffea arabica L.	Coffea arabica					PRESENT		4bce8f23-20a5-48a7-b25a-83700caad2db									1992-01-01	1	1	1992	2895345	2895345	LIVING_SPECIMEN	IRD	IRD - COFFEA	RM-CF-00368				CC_BY_4_0					2024-01-24T18:15:56.988Z		INSTITUTION_MATCH_NONE
910551960	510b8030-6293-4bd9-812d-c195a9915a74	88	Plantae	Tracheophyta	Magnoliopsida	Gentianales	Rubiaceae	Coffea	Coffea arabica		SPECIES	Coffea arabica L.	Coffea arabica					PRESENT		4bce8f23-20a5-48a7-b25a-83700caad2db									2004-01-01	1	1	2004	2895345	2895345	LIVING_SPECIMEN	IRD	IRD - COFFEA	RM-CF-00088				CC_BY_4_0					2024-01-24T18:15:57.445Z		INSTITUTION_MATCH_NONE
910551959	510b8030-6293-4bd9-812d-c195a9915a74	87	Plantae	Tracheophyta	Magnoliopsida	Gentianales	Rubiaceae	Coffea	Coffea arabica		SPECIES	Coffea arabica L.	Coffea arabica					PRESENT		4bce8f23-20a5-48a7-b25a-83700caad2db									2004-01-01	1	1	2004	2895345	2895345	LIVING_SPECIMEN	IRD	IRD - COFFEA	RM-CF-00087				CC_BY_4_0					2024-01-24T18:15:57.442Z		INSTITUTION_MATCH_NONE
910551958	510b8030-6293-4bd9-812d-c195a9915a74	91	Plantae	Tracheophyta	Magnoliopsida	Gentianales	Rubiaceae	Coffea	Coffea arabica		SPECIES	Coffea arabica L.	Coffea arabica					PRESENT		4bce8f23-20a5-48a7-b25a-83700caad2db									2004-01-01	1	1	2004	2895345	2895345	LIVING_SPECIMEN	IRD	IRD - COFFEA	RM-CF-00091				CC_BY_4_0					2024-01-24T18:15:57.478Z		INSTITUTION_MATCH_NONE
910551954	510b8030-6293-4bd9-812d-c195a9915a74	77	Plantae	Tracheophyta	Magnoliopsida	Gentianales	Rubiaceae	Coffea	Coffea arabica		SPECIES	Coffea arabica L.	Coffea arabica					PRESENT		4bce8f23-20a5-48a7-b25a-83700caad2db									1966-01-01	1	1	1966	2895345	2895345	LIVING_SPECIMEN	IRD	IRD - COFFEA	RM-CF-00077				CC_BY_4_0					2024-01-24T18:15:57.391Z		INSTITUTION_MATCH_NONE
910551952	510b8030-6293-4bd9-812d-c195a9915a74	93	Plantae	Tracheophyta	Magnoliopsida	Gentianales	Rubiaceae	Coffea	Coffea arabica		SPECIES	Coffea arabica L.	Coffea arabica					PRESENT		4bce8f23-20a5-48a7-b25a-83700caad2db									1972-01-01	1	1	1972	2895345	2895345	LIVING_SPECIMEN	IRD	IRD - COFFEA	RM-CF-00093				CC_BY_4_0					2024-01-24T18:15:57.485Z		INSTITUTION_MATCH_NONE
910551951	510b8030-6293-4bd9-812d-c195a9915a74	85	Plantae	Tracheophyta	Magnoliopsida	Gentianales	Rubiaceae	Coffea	Coffea arabica		SPECIES	Coffea arabica L.	Coffea arabica					PRESENT		4bce8f23-20a5-48a7-b25a-83700caad2db									2005-01-01	1	1	2005	2895345	2895345	LIVING_SPECIMEN	IRD	IRD - COFFEA	RM-CF-00085				CC_BY_4_0					2024-01-24T18:15:57.437Z		INSTITUTION_MATCH_NONE
910551949	510b8030-6293-4bd9-812d-c195a9915a74	81	Plantae	Tracheophyta	Magnoliopsida	Gentianales	Rubiaceae	Coffea	Coffea arabica		SPECIES	Coffea arabica L.	Coffea arabica					PRESENT		4bce8f23-20a5-48a7-b25a-83700caad2db									2005-01-01	1	1	2005	2895345	2895345	LIVING_SPECIMEN	IRD	IRD - COFFEA	RM-CF-00081				CC_BY_4_0					2024-01-24T18:15:57.427Z		INSTITUTION_MATCH_NONE
910551947	510b8030-6293-4bd9-812d-c195a9915a74	83	Plantae	Tracheophyta	Magnoliopsida	Gentianales	Rubiaceae	Coffea	Coffea arabica		SPECIES	Coffea arabica L.	Coffea arabica					PRESENT		4bce8f23-20a5-48a7-b25a-83700caad2db									2005-01-01	1	1	2005	2895345	2895345	LIVING_SPECIMEN	IRD	IRD - COFFEA	RM-CF-00083				CC_BY_4_0					2024-01-24T18:15:57.432Z		INSTITUTION_MATCH_NONE
910551943	510b8030-6293-4bd9-812d-c195a9915a74	84	Plantae	Tracheophyta	Magnoliopsida	Gentianales	Rubiaceae	Coffea	Coffea arabica		SPECIES	Coffea arabica L.	Coffea arabica					PRESENT		4bce8f23-20a5-48a7-b25a-83700caad2db									2005-01-01	1	1	2005	2895345	2895345	LIVING_SPECIMEN	IRD	IRD - COFFEA	RM-CF-00084				CC_BY_4_0					2024-01-24T18:15:57.435Z		INSTITUTION_MATCH_NONE
910551942	510b8030-6293-4bd9-812d-c195a9915a74	86	Plantae	Tracheophyta	Magnoliopsida	Gentianales	Rubiaceae	Coffea	Coffea arabica		SPECIES	Coffea arabica L.	Coffea arabica					PRESENT		4bce8f23-20a5-48a7-b25a-83700caad2db									2004-01-01	1	1	2004	2895345	2895345	LIVING_SPECIMEN	IRD	IRD - COFFEA	RM-CF-00086				CC_BY_4_0					2024-01-24T18:15:57.440Z		INSTITUTION_MATCH_NONE
910551935	510b8030-6293-4bd9-812d-c195a9915a74	62	Plantae	Tracheophyta	Magnoliopsida	Gentianales	Rubiaceae	Coffea	Coffea arabica		SPECIES	Coffea arabica L.	Coffea arabica					PRESENT		4bce8f23-20a5-48a7-b25a-83700caad2db									1966-01-01	1	1	1966	2895345	2895345	LIVING_SPECIMEN	IRD	IRD - COFFEA	RM-CF-00062				CC_BY_4_0					2024-01-24T18:15:57.327Z		INSTITUTION_MATCH_NONE
910551934	510b8030-6293-4bd9-812d-c195a9915a74	66	Plantae	Tracheophyta	Magnoliopsida	Gentianales	Rubiaceae	Coffea	Coffea arabica		SPECIES	Coffea arabica L.	Coffea arabica					PRESENT		4bce8f23-20a5-48a7-b25a-83700caad2db									1966-01-01	1	1	1966	2895345	2895345	LIVING_SPECIMEN	IRD	IRD - COFFEA	RM-CF-00066				CC_BY_4_0					2024-01-24T18:15:57.338Z		INSTITUTION_MATCH_NONE
910551933	510b8030-6293-4bd9-812d-c195a9915a74	63	Plantae	Tracheophyta	Magnoliopsida	Gentianales	Rubiaceae	Coffea	Coffea arabica		SPECIES	Coffea arabica L.	Coffea arabica					PRESENT		4bce8f23-20a5-48a7-b25a-83700caad2db									1966-01-01	1	1	1966	2895345	2895345	LIVING_SPECIMEN	IRD	IRD - COFFEA	RM-CF-00063				CC_BY_4_0					2024-01-24T18:15:57.330Z		INSTITUTION_MATCH_NONE
910551932	510b8030-6293-4bd9-812d-c195a9915a74	72	Plantae	Tracheophyta	Magnoliopsida	Gentianales	Rubiaceae	Coffea	Coffea arabica		SPECIES	Coffea arabica L.	Coffea arabica					PRESENT		4bce8f23-20a5-48a7-b25a-83700caad2db									1966-01-01	1	1	1966	2895345	2895345	LIVING_SPECIMEN	IRD	IRD - COFFEA	RM-CF-00072				CC_BY_4_0					2024-01-24T18:15:57.379Z		INSTITUTION_MATCH_NONE
910551931	510b8030-6293-4bd9-812d-c195a9915a74	68	Plantae	Tracheophyta	Magnoliopsida	Gentianales	Rubiaceae	Coffea	Coffea arabica		SPECIES	Coffea arabica L.	Coffea arabica					PRESENT		4bce8f23-20a5-48a7-b25a-83700caad2db									1966-01-01	1	1	1966	2895345	2895345	LIVING_SPECIMEN	IRD	IRD - COFFEA	RM-CF-00068				CC_BY_4_0					2024-01-24T18:15:57.342Z		INSTITUTION_MATCH_NONE
910551930	510b8030-6293-4bd9-812d-c195a9915a74	73	Plantae	Tracheophyta	Magnoliopsida	Gentianales	Rubiaceae	Coffea	Coffea arabica		SPECIES	Coffea arabica L.	Coffea arabica					PRESENT		4bce8f23-20a5-48a7-b25a-83700caad2db									1966-01-01	1	1	1966	2895345	2895345	LIVING_SPECIMEN	IRD	IRD - COFFEA	RM-CF-00073				CC_BY_4_0					2024-01-24T18:15:57.382Z		INSTITUTION_MATCH_NONE
910551927	510b8030-6293-4bd9-812d-c195a9915a74	52	Plantae	Tracheophyta	Magnoliopsida	Gentianales	Rubiaceae	Coffea	Coffea arabica		SPECIES	Coffea arabica L.	Coffea arabica					PRESENT		4bce8f23-20a5-48a7-b25a-83700caad2db									1966-01-01	1	1	1966	2895345	2895345	LIVING_SPECIMEN	IRD	IRD - COFFEA	RM-CF-00052				CC_BY_4_0					2024-01-24T18:15:57.276Z		INSTITUTION_MATCH_NONE
910551926	510b8030-6293-4bd9-812d-c195a9915a74	60	Plantae	Tracheophyta	Magnoliopsida	Gentianales	Rubiaceae	Coffea	Coffea arabica		SPECIES	Coffea arabica L.	Coffea arabica					PRESENT		4bce8f23-20a5-48a7-b25a-83700caad2db									1966-01-01	1	1	1966	2895345	2895345	LIVING_SPECIMEN	IRD	IRD - COFFEA	RM-CF-00060				CC_BY_4_0					2024-01-24T18:15:57.322Z		INSTITUTION_MATCH_NONE
910551925	510b8030-6293-4bd9-812d-c195a9915a74	56	Plantae	Tracheophyta	Magnoliopsida	Gentianales	Rubiaceae	Coffea	Coffea arabica		SPECIES	Coffea arabica L.	Coffea arabica					PRESENT		4bce8f23-20a5-48a7-b25a-83700caad2db									1966-01-01	1	1	1966	2895345	2895345	LIVING_SPECIMEN	IRD	IRD - COFFEA	RM-CF-00056				CC_BY_4_0					2024-01-24T18:15:57.285Z		INSTITUTION_MATCH_NONE
910551924	510b8030-6293-4bd9-812d-c195a9915a74	71	Plantae	Tracheophyta	Magnoliopsida	Gentianales	Rubiaceae	Coffea	Coffea arabica		SPECIES	Coffea arabica L.	Coffea arabica					PRESENT		4bce8f23-20a5-48a7-b25a-83700caad2db									1966-01-01	1	1	1966	2895345	2895345	LIVING_SPECIMEN	IRD	IRD - COFFEA	RM-CF-00071				CC_BY_4_0					2024-01-24T18:15:57.377Z		INSTITUTION_MATCH_NONE
910551922	510b8030-6293-4bd9-812d-c195a9915a74	58	Plantae	Tracheophyta	Magnoliopsida	Gentianales	Rubiaceae	Coffea	Coffea arabica		SPECIES	Coffea arabica L.	Coffea arabica					PRESENT		4bce8f23-20a5-48a7-b25a-83700caad2db									1966-01-01	1	1	1966	2895345	2895345	LIVING_SPECIMEN	IRD	IRD - COFFEA	RM-CF-00058				CC_BY_4_0					2024-01-24T18:15:57.290Z		INSTITUTION_MATCH_NONE
910551921	510b8030-6293-4bd9-812d-c195a9915a74	74	Plantae	Tracheophyta	Magnoliopsida	Gentianales	Rubiaceae	Coffea	Coffea arabica		SPECIES	Coffea arabica L.	Coffea arabica					PRESENT		4bce8f23-20a5-48a7-b25a-83700caad2db									1966-01-01	1	1	1966	2895345	2895345	LIVING_SPECIMEN	IRD	IRD - COFFEA	RM-CF-00074				CC_BY_4_0					2024-01-24T18:15:57.384Z		INSTITUTION_MATCH_NONE
910551920	510b8030-6293-4bd9-812d-c195a9915a74	61	Plantae	Tracheophyta	Magnoliopsida	Gentianales	Rubiaceae	Coffea	Coffea arabica		SPECIES	Coffea arabica L.	Coffea arabica					PRESENT		4bce8f23-20a5-48a7-b25a-83700caad2db									1966-01-01	1	1	1966	2895345	2895345	LIVING_SPECIMEN	IRD	IRD - COFFEA	RM-CF-00061				CC_BY_4_0					2024-01-24T18:15:57.325Z		INSTITUTION_MATCH_NONE
910551918	510b8030-6293-4bd9-812d-c195a9915a74	69	Plantae	Tracheophyta	Magnoliopsida	Gentianales	Rubiaceae	Coffea	Coffea arabica		SPECIES	Coffea arabica L.	Coffea arabica					PRESENT		4bce8f23-20a5-48a7-b25a-83700caad2db									1966-01-01	1	1	1966	2895345	2895345	LIVING_SPECIMEN	IRD	IRD - COFFEA	RM-CF-00069				CC_BY_4_0					2024-01-24T18:15:57.345Z		INSTITUTION_MATCH_NONE
910551917	510b8030-6293-4bd9-812d-c195a9915a74	59	Plantae	Tracheophyta	Magnoliopsida	Gentianales	Rubiaceae	Coffea	Coffea arabica		SPECIES	Coffea arabica L.	Coffea arabica					PRESENT		4bce8f23-20a5-48a7-b25a-83700caad2db									1966-01-01	1	1	1966	2895345	2895345	LIVING_SPECIMEN	IRD	IRD - COFFEA	RM-CF-00059				CC_BY_4_0					2024-01-24T18:15:57.293Z		INSTITUTION_MATCH_NONE
910551916	510b8030-6293-4bd9-812d-c195a9915a74	75	Plantae	Tracheophyta	Magnoliopsida	Gentianales	Rubiaceae	Coffea	Coffea arabica		SPECIES	Coffea arabica L.	Coffea arabica					PRESENT		4bce8f23-20a5-48a7-b25a-83700caad2db									1966-01-01	1	1	1966	2895345	2895345	LIVING_SPECIMEN	IRD	IRD - COFFEA	RM-CF-00075				CC_BY_4_0					2024-01-24T18:15:57.386Z		INSTITUTION_MATCH_NONE
910551913	510b8030-6293-4bd9-812d-c195a9915a74	70	Plantae	Tracheophyta	Magnoliopsida	Gentianales	Rubiaceae	Coffea	Coffea arabica		SPECIES	Coffea arabica L.	Coffea arabica					PRESENT		4bce8f23-20a5-48a7-b25a-83700caad2db									1966-01-01	1	1	1966	2895345	2895345	LIVING_SPECIMEN	IRD	IRD - COFFEA	RM-CF-00070				CC_BY_4_0					2024-01-24T18:15:57.374Z		INSTITUTION_MATCH_NONE
910551911	510b8030-6293-4bd9-812d-c195a9915a74	90	Plantae	Tracheophyta	Magnoliopsida	Gentianales	Rubiaceae	Coffea	Coffea arabica		SPECIES	Coffea arabica L.	Coffea arabica					PRESENT		4bce8f23-20a5-48a7-b25a-83700caad2db									2004-01-01	1	1	2004	2895345	2895345	LIVING_SPECIMEN	IRD	IRD - COFFEA	RM-CF-00090				CC_BY_4_0					2024-01-24T18:15:57.476Z		INSTITUTION_MATCH_NONE
910551910	510b8030-6293-4bd9-812d-c195a9915a74	43	Plantae	Tracheophyta	Magnoliopsida	Gentianales	Rubiaceae	Coffea	Coffea arabica		SPECIES	Coffea arabica L.	Coffea arabica					PRESENT		4bce8f23-20a5-48a7-b25a-83700caad2db									1966-01-01	1	1	1966	2895345	2895345	LIVING_SPECIMEN	IRD	IRD - COFFEA	RM-CF-00043				CC_BY_4_0					2024-01-24T18:15:57.181Z		INSTITUTION_MATCH_NONE
910551909	510b8030-6293-4bd9-812d-c195a9915a74	37	Plantae	Tracheophyta	Magnoliopsida	Gentianales	Rubiaceae	Coffea	Coffea arabica		SPECIES	Coffea arabica L.	Coffea arabica					PRESENT		4bce8f23-20a5-48a7-b25a-83700caad2db									1966-01-01	1	1	1966	2895345	2895345	LIVING_SPECIMEN	IRD	IRD - COFFEA	RM-CF-00037				CC_BY_4_0					2024-01-24T18:15:57.116Z		INSTITUTION_MATCH_NONE
910551908	510b8030-6293-4bd9-812d-c195a9915a74	38	Plantae	Tracheophyta	Magnoliopsida	Gentianales	Rubiaceae	Coffea	Coffea arabica		SPECIES	Coffea arabica L.	Coffea arabica					PRESENT		4bce8f23-20a5-48a7-b25a-83700caad2db									1966-01-01	1	1	1966	2895345	2895345	LIVING_SPECIMEN	IRD	IRD - COFFEA	RM-CF-00038				CC_BY_4_0					2024-01-24T18:15:57.118Z		INSTITUTION_MATCH_NONE
910551907	510b8030-6293-4bd9-812d-c195a9915a74	48	Plantae	Tracheophyta	Magnoliopsida	Gentianales	Rubiaceae	Coffea	Coffea arabica		SPECIES	Coffea arabica L.	Coffea arabica					PRESENT		4bce8f23-20a5-48a7-b25a-83700caad2db									1966-01-01	1	1	1966	2895345	2895345	LIVING_SPECIMEN	IRD	IRD - COFFEA	RM-CF-00048				CC_BY_4_0					2024-01-24T18:15:57.193Z		INSTITUTION_MATCH_NONE
910551906	510b8030-6293-4bd9-812d-c195a9915a74	41	Plantae	Tracheophyta	Magnoliopsida	Gentianales	Rubiaceae	Coffea	Coffea arabica		SPECIES	Coffea arabica L.	Coffea arabica					PRESENT		4bce8f23-20a5-48a7-b25a-83700caad2db									1966-01-01	1	1	1966	2895345	2895345	LIVING_SPECIMEN	IRD	IRD - COFFEA	RM-CF-00041				CC_BY_4_0					2024-01-24T18:15:57.176Z		INSTITUTION_MATCH_NONE
910551905	510b8030-6293-4bd9-812d-c195a9915a74	47	Plantae	Tracheophyta	Magnoliopsida	Gentianales	Rubiaceae	Coffea	Coffea arabica		SPECIES	Coffea arabica L.	Coffea arabica					PRESENT		4bce8f23-20a5-48a7-b25a-83700caad2db									1966-01-01	1	1	1966	2895345	2895345	LIVING_SPECIMEN	IRD	IRD - COFFEA	RM-CF-00047				CC_BY_4_0					2024-01-24T18:15:57.191Z		INSTITUTION_MATCH_NONE
910551904	510b8030-6293-4bd9-812d-c195a9915a74	92	Plantae	Tracheophyta	Magnoliopsida	Gentianales	Rubiaceae	Coffea	Coffea arabica		SPECIES	Coffea arabica L.	Coffea arabica					PRESENT		4bce8f23-20a5-48a7-b25a-83700caad2db									2004-01-01	1	1	2004	2895345	2895345	LIVING_SPECIMEN	IRD	IRD - COFFEA	RM-CF-00092				CC_BY_4_0					2024-01-24T18:15:57.482Z		INSTITUTION_MATCH_NONE
910551903	510b8030-6293-4bd9-812d-c195a9915a74	27	Plantae	Tracheophyta	Magnoliopsida	Gentianales	Rubiaceae	Coffea	Coffea arabica		SPECIES	Coffea arabica L.	Coffea arabica					PRESENT		4bce8f23-20a5-48a7-b25a-83700caad2db									1966-01-01	1	1	1966	2895345	2895345	LIVING_SPECIMEN	IRD	IRD - COFFEA	RM-CF-00027				CC_BY_4_0					2024-01-24T18:15:57.019Z		INSTITUTION_MATCH_NONE
910551902	510b8030-6293-4bd9-812d-c195a9915a74	35	Plantae	Tracheophyta	Magnoliopsida	Gentianales	Rubiaceae	Coffea	Coffea arabica		SPECIES	Coffea arabica L.	Coffea arabica					PRESENT		4bce8f23-20a5-48a7-b25a-83700caad2db									1966-01-01	1	1	1966	2895345	2895345	LIVING_SPECIMEN	IRD	IRD - COFFEA	RM-CF-00035				CC_BY_4_0					2024-01-24T18:15:57.111Z		INSTITUTION_MATCH_NONE
910551901	510b8030-6293-4bd9-812d-c195a9915a74	31	Plantae	Tracheophyta	Magnoliopsida	Gentianales	Rubiaceae	Coffea	Coffea arabica		SPECIES	Coffea arabica L.	Coffea arabica					PRESENT		4bce8f23-20a5-48a7-b25a-83700caad2db									1966-01-01	1	1	1966	2895345	2895345	LIVING_SPECIMEN	IRD	IRD - COFFEA	RM-CF-00031				CC_BY_4_0					2024-01-24T18:15:57.102Z		INSTITUTION_MATCH_NONE
910551900	510b8030-6293-4bd9-812d-c195a9915a74	89	Plantae	Tracheophyta	Magnoliopsida	Gentianales	Rubiaceae	Coffea	Coffea arabica		SPECIES	Coffea arabica L.	Coffea arabica					PRESENT		4bce8f23-20a5-48a7-b25a-83700caad2db									2004-01-01	1	1	2004	2895345	2895345	LIVING_SPECIMEN	IRD	IRD - COFFEA	RM-CF-00089				CC_BY_4_0					2024-01-24T18:15:57.447Z		INSTITUTION_MATCH_NONE
910551899	510b8030-6293-4bd9-812d-c195a9915a74	78	Plantae	Tracheophyta	Magnoliopsida	Gentianales	Rubiaceae	Coffea	Coffea arabica		SPECIES	Coffea arabica L.	Coffea arabica					PRESENT		4bce8f23-20a5-48a7-b25a-83700caad2db									2004-01-01	1	1	2004	2895345	2895345	LIVING_SPECIMEN	IRD	IRD - COFFEA	RM-CF-00078				CC_BY_4_0					2024-01-24T18:15:57.394Z		INSTITUTION_MATCH_NONE
910551898	510b8030-6293-4bd9-812d-c195a9915a74	33	Plantae	Tracheophyta	Magnoliopsida	Gentianales	Rubiaceae	Coffea	Coffea arabica		SPECIES	Coffea arabica L.	Coffea arabica					PRESENT		4bce8f23-20a5-48a7-b25a-83700caad2db									1966-01-01	1	1	1966	2895345	2895345	LIVING_SPECIMEN	IRD	IRD - COFFEA	RM-CF-00033				CC_BY_4_0					2024-01-24T18:15:57.107Z		INSTITUTION_MATCH_NONE
910551897	510b8030-6293-4bd9-812d-c195a9915a74	36	Plantae	Tracheophyta	Magnoliopsida	Gentianales	Rubiaceae	Coffea	Coffea arabica		SPECIES	Coffea arabica L.	Coffea arabica					PRESENT		4bce8f23-20a5-48a7-b25a-83700caad2db									1966-01-01	1	1	1966	2895345	2895345	LIVING_SPECIMEN	IRD	IRD - COFFEA	RM-CF-00036				CC_BY_4_0					2024-01-24T18:15:57.113Z		INSTITUTION_MATCH_NONE
910551896	510b8030-6293-4bd9-812d-c195a9915a74	46	Plantae	Tracheophyta	Magnoliopsida	Gentianales	Rubiaceae	Coffea	Coffea arabica		SPECIES	Coffea arabica L.	Coffea arabica					PRESENT		4bce8f23-20a5-48a7-b25a-83700caad2db									1966-01-01	1	1	1966	2895345	2895345	LIVING_SPECIMEN	IRD	IRD - COFFEA	RM-CF-00046				CC_BY_4_0					2024-01-24T18:15:57.188Z		INSTITUTION_MATCH_NONE
910551895	510b8030-6293-4bd9-812d-c195a9915a74	49	Plantae	Tracheophyta	Magnoliopsida	Gentianales	Rubiaceae	Coffea	Coffea arabica		SPECIES	Coffea arabica L.	Coffea arabica					PRESENT		4bce8f23-20a5-48a7-b25a-83700caad2db									1966-01-01	1	1	1966	2895345	2895345	LIVING_SPECIMEN	IRD	IRD - COFFEA	RM-CF-00049				CC_BY_4_0					2024-01-24T18:15:57.195Z		INSTITUTION_MATCH_NONE
910551894	510b8030-6293-4bd9-812d-c195a9915a74	79	Plantae	Tracheophyta	Magnoliopsida	Gentianales	Rubiaceae	Coffea	Coffea arabica		SPECIES	Coffea arabica L.	Coffea arabica					PRESENT		4bce8f23-20a5-48a7-b25a-83700caad2db									2004-01-01	1	1	2004	2895345	2895345	LIVING_SPECIMEN	IRD	IRD - COFFEA	RM-CF-00079				CC_BY_4_0					2024-01-24T18:15:57.396Z		INSTITUTION_MATCH_NONE
910551893	510b8030-6293-4bd9-812d-c195a9915a74	44	Plantae	Tracheophyta	Magnoliopsida	Gentianales	Rubiaceae	Coffea	Coffea arabica		SPECIES	Coffea arabica L.	Coffea arabica					PRESENT		4bce8f23-20a5-48a7-b25a-83700caad2db									1966-01-01	1	1	1966	2895345	2895345	LIVING_SPECIMEN	IRD	IRD - COFFEA	RM-CF-00044				CC_BY_4_0					2024-01-24T18:15:57.183Z		INSTITUTION_MATCH_NONE
910551892	510b8030-6293-4bd9-812d-c195a9915a74	34	Plantae	Tracheophyta	Magnoliopsida	Gentianales	Rubiaceae	Coffea	Coffea arabica		SPECIES	Coffea arabica L.	Coffea arabica					PRESENT		4bce8f23-20a5-48a7-b25a-83700caad2db									1966-01-01	1	1	1966	2895345	2895345	LIVING_SPECIMEN	IRD	IRD - COFFEA	RM-CF-00034				CC_BY_4_0					2024-01-24T18:15:57.109Z		INSTITUTION_MATCH_NONE
910551891	510b8030-6293-4bd9-812d-c195a9915a74	50	Plantae	Tracheophyta	Magnoliopsida	Gentianales	Rubiaceae	Coffea	Coffea arabica		SPECIES	Coffea arabica L.	Coffea arabica					PRESENT		4bce8f23-20a5-48a7-b25a-83700caad2db									1966-01-01	1	1	1966	2895345	2895345	LIVING_SPECIMEN	IRD	IRD - COFFEA	RM-CF-00050				CC_BY_4_0					2024-01-24T18:15:57.270Z		INSTITUTION_MATCH_NONE
910551890	510b8030-6293-4bd9-812d-c195a9915a74	82	Plantae	Tracheophyta	Magnoliopsida	Gentianales	Rubiaceae	Coffea	Coffea arabica		SPECIES	Coffea arabica L.	Coffea arabica					PRESENT		4bce8f23-20a5-48a7-b25a-83700caad2db									2005-01-01	1	1	2005	2895345	2895345	LIVING_SPECIMEN	IRD	IRD - COFFEA	RM-CF-00082				CC_BY_4_0					2024-01-24T18:15:57.429Z		INSTITUTION_MATCH_NONE
910551889	510b8030-6293-4bd9-812d-c195a9915a74	45	Plantae	Tracheophyta	Magnoliopsida	Gentianales	Rubiaceae	Coffea	Coffea arabica		SPECIES	Coffea arabica L.	Coffea arabica					PRESENT		4bce8f23-20a5-48a7-b25a-83700caad2db									1966-01-01	1	1	1966	2895345	2895345	LIVING_SPECIMEN	IRD	IRD - COFFEA	RM-CF-00045				CC_BY_4_0					2024-01-24T18:15:57.185Z		INSTITUTION_MATCH_NONE
910551888	510b8030-6293-4bd9-812d-c195a9915a74	80	Plantae	Tracheophyta	Magnoliopsida	Gentianales	Rubiaceae	Coffea	Coffea arabica		SPECIES	Coffea arabica L.	Coffea arabica					PRESENT		4bce8f23-20a5-48a7-b25a-83700caad2db									2005-01-01	1	1	2005	2895345	2895345	LIVING_SPECIMEN	IRD	IRD - COFFEA	RM-CF-00080				CC_BY_4_0					2024-01-24T18:15:57.424Z		INSTITUTION_MATCH_NONE
910551887	510b8030-6293-4bd9-812d-c195a9915a74	76	Plantae	Tracheophyta	Magnoliopsida	Gentianales	Rubiaceae	Coffea	Coffea arabica		SPECIES	Coffea arabica L.	Coffea arabica					PRESENT		4bce8f23-20a5-48a7-b25a-83700caad2db									1966-01-01	1	1	1966	2895345	2895345	LIVING_SPECIMEN	IRD	IRD - COFFEA	RM-CF-00076				CC_BY_4_0					2024-01-24T18:15:57.388Z		INSTITUTION_MATCH_NONE
910551886	510b8030-6293-4bd9-812d-c195a9915a74	65	Plantae	Tracheophyta	Magnoliopsida	Gentianales	Rubiaceae	Coffea	Coffea arabica		SPECIES	Coffea arabica L.	Coffea arabica					PRESENT		4bce8f23-20a5-48a7-b25a-83700caad2db									1966-01-01	1	1	1966	2895345	2895345	LIVING_SPECIMEN	IRD	IRD - COFFEA	RM-CF-00065				CC_BY_4_0					2024-01-24T18:15:57.335Z		INSTITUTION_MATCH_NONE
910551885	510b8030-6293-4bd9-812d-c195a9915a74	64	Plantae	Tracheophyta	Magnoliopsida	Gentianales	Rubiaceae	Coffea	Coffea arabica		SPECIES	Coffea arabica L.	Coffea arabica					PRESENT		4bce8f23-20a5-48a7-b25a-83700caad2db									1966-01-01	1	1	1966	2895345	2895345	LIVING_SPECIMEN	IRD	IRD - COFFEA	RM-CF-00064				CC_BY_4_0					2024-01-24T18:15:57.332Z		INSTITUTION_MATCH_NONE
910551884	510b8030-6293-4bd9-812d-c195a9915a74	67	Plantae	Tracheophyta	Magnoliopsida	Gentianales	Rubiaceae	Coffea	Coffea arabica		SPECIES	Coffea arabica L.	Coffea arabica					PRESENT		4bce8f23-20a5-48a7-b25a-83700caad2db									1966-01-01	1	1	1966	2895345	2895345	LIVING_SPECIMEN	IRD	IRD - COFFEA	RM-CF-00067				CC_BY_4_0					2024-01-24T18:15:57.340Z		INSTITUTION_MATCH_NONE
910551883	510b8030-6293-4bd9-812d-c195a9915a74	53	Plantae	Tracheophyta	Magnoliopsida	Gentianales	Rubiaceae	Coffea	Coffea arabica		SPECIES	Coffea arabica L.	Coffea arabica					PRESENT		4bce8f23-20a5-48a7-b25a-83700caad2db									1966-01-01	1	1	1966	2895345	2895345	LIVING_SPECIMEN	IRD	IRD - COFFEA	RM-CF-00053				CC_BY_4_0					2024-01-24T18:15:57.278Z		INSTITUTION_MATCH_NONE
910551882	510b8030-6293-4bd9-812d-c195a9915a74	54	Plantae	Tracheophyta	Magnoliopsida	Gentianales	Rubiaceae	Coffea	Coffea arabica		SPECIES	Coffea arabica L.	Coffea arabica					PRESENT		4bce8f23-20a5-48a7-b25a-83700caad2db									1966-01-01	1	1	1966	2895345	2895345	LIVING_SPECIMEN	IRD	IRD - COFFEA	RM-CF-00054				CC_BY_4_0					2024-01-24T18:15:57.281Z		INSTITUTION_MATCH_NONE
910551881	510b8030-6293-4bd9-812d-c195a9915a74	55	Plantae	Tracheophyta	Magnoliopsida	Gentianales	Rubiaceae	Coffea	Coffea arabica		SPECIES	Coffea arabica L.	Coffea arabica					PRESENT		4bce8f23-20a5-48a7-b25a-83700caad2db									1966-01-01	1	1	1966	2895345	2895345	LIVING_SPECIMEN	IRD	IRD - COFFEA	RM-CF-00055				CC_BY_4_0					2024-01-24T18:15:57.283Z		INSTITUTION_MATCH_NONE
910551880	510b8030-6293-4bd9-812d-c195a9915a74	57	Plantae	Tracheophyta	Magnoliopsida	Gentianales	Rubiaceae	Coffea	Coffea arabica		SPECIES	Coffea arabica L.	Coffea arabica					PRESENT		4bce8f23-20a5-48a7-b25a-83700caad2db									1966-01-01	1	1	1966	2895345	2895345	LIVING_SPECIMEN	IRD	IRD - COFFEA	RM-CF-00057				CC_BY_4_0					2024-01-24T18:15:57.288Z		INSTITUTION_MATCH_NONE
910551879	510b8030-6293-4bd9-812d-c195a9915a74	51	Plantae	Tracheophyta	Magnoliopsida	Gentianales	Rubiaceae	Coffea	Coffea arabica		SPECIES	Coffea arabica L.	Coffea arabica					PRESENT		4bce8f23-20a5-48a7-b25a-83700caad2db									1966-01-01	1	1	1966	2895345	2895345	LIVING_SPECIMEN	IRD	IRD - COFFEA	RM-CF-00051				CC_BY_4_0					2024-01-24T18:15:57.272Z		INSTITUTION_MATCH_NONE
910551878	510b8030-6293-4bd9-812d-c195a9915a74	40	Plantae	Tracheophyta	Magnoliopsida	Gentianales	Rubiaceae	Coffea	Coffea arabica		SPECIES	Coffea arabica L.	Coffea arabica					PRESENT		4bce8f23-20a5-48a7-b25a-83700caad2db									1966-01-01	1	1	1966	2895345	2895345	LIVING_SPECIMEN	IRD	IRD - COFFEA	RM-CF-00040				CC_BY_4_0					2024-01-24T18:15:57.173Z		INSTITUTION_MATCH_NONE
910551877	510b8030-6293-4bd9-812d-c195a9915a74	39	Plantae	Tracheophyta	Magnoliopsida	Gentianales	Rubiaceae	Coffea	Coffea arabica		SPECIES	Coffea arabica L.	Coffea arabica					PRESENT		4bce8f23-20a5-48a7-b25a-83700caad2db									1966-01-01	1	1	1966	2895345	2895345	LIVING_SPECIMEN	IRD	IRD - COFFEA	RM-CF-00039				CC_BY_4_0					2024-01-24T18:15:57.120Z		INSTITUTION_MATCH_NONE
910551876	510b8030-6293-4bd9-812d-c195a9915a74	42	Plantae	Tracheophyta	Magnoliopsida	Gentianales	Rubiaceae	Coffea	Coffea arabica		SPECIES	Coffea arabica L.	Coffea arabica					PRESENT		4bce8f23-20a5-48a7-b25a-83700caad2db									1966-01-01	1	1	1966	2895345	2895345	LIVING_SPECIMEN	IRD	IRD - COFFEA	RM-CF-00042				CC_BY_4_0					2024-01-24T18:15:57.178Z		INSTITUTION_MATCH_NONE
910551875	510b8030-6293-4bd9-812d-c195a9915a74	29	Plantae	Tracheophyta	Magnoliopsida	Gentianales	Rubiaceae	Coffea	Coffea arabica		SPECIES	Coffea arabica L.	Coffea arabica					PRESENT		4bce8f23-20a5-48a7-b25a-83700caad2db									1966-01-01	1	1	1966	2895345	2895345	LIVING_SPECIMEN	IRD	IRD - COFFEA	RM-CF-00029				CC_BY_4_0					2024-01-24T18:15:57.024Z		INSTITUTION_MATCH_NONE
910551874	510b8030-6293-4bd9-812d-c195a9915a74	28	Plantae	Tracheophyta	Magnoliopsida	Gentianales	Rubiaceae	Coffea	Coffea arabica		SPECIES	Coffea arabica L.	Coffea arabica					PRESENT		4bce8f23-20a5-48a7-b25a-83700caad2db									1966-01-01	1	1	1966	2895345	2895345	LIVING_SPECIMEN	IRD	IRD - COFFEA	RM-CF-00028				CC_BY_4_0					2024-01-24T18:15:57.022Z		INSTITUTION_MATCH_NONE
910551873	510b8030-6293-4bd9-812d-c195a9915a74	30	Plantae	Tracheophyta	Magnoliopsida	Gentianales	Rubiaceae	Coffea	Coffea arabica		SPECIES	Coffea arabica L.	Coffea arabica					PRESENT		4bce8f23-20a5-48a7-b25a-83700caad2db									1966-01-01	1	1	1966	2895345	2895345	LIVING_SPECIMEN	IRD	IRD - COFFEA	RM-CF-00030				CC_BY_4_0					2024-01-24T18:15:57.100Z		INSTITUTION_MATCH_NONE
910551872	510b8030-6293-4bd9-812d-c195a9915a74	32	Plantae	Tracheophyta	Magnoliopsida	Gentianales	Rubiaceae	Coffea	Coffea arabica		SPECIES	Coffea arabica L.	Coffea arabica					PRESENT		4bce8f23-20a5-48a7-b25a-83700caad2db									1966-01-01	1	1	1966	2895345	2895345	LIVING_SPECIMEN	IRD	IRD - COFFEA	RM-CF-00032				CC_BY_4_0					2024-01-24T18:15:57.105Z		INSTITUTION_MATCH_NONE
910551871	510b8030-6293-4bd9-812d-c195a9915a74	26	Plantae	Tracheophyta	Magnoliopsida	Gentianales	Rubiaceae	Coffea	Coffea arabica		SPECIES	Coffea arabica L.	Coffea arabica					PRESENT		4bce8f23-20a5-48a7-b25a-83700caad2db									1966-01-01	1	1	1966	2895345	2895345	LIVING_SPECIMEN	IRD	IRD - COFFEA	RM-CF-00026				CC_BY_4_0					2024-01-24T18:15:57.017Z		INSTITUTION_MATCH_NONE
910551870	510b8030-6293-4bd9-812d-c195a9915a74	25	Plantae	Tracheophyta	Magnoliopsida	Gentianales	Rubiaceae	Coffea	Coffea arabica		SPECIES	Coffea arabica L.	Coffea arabica					PRESENT		4bce8f23-20a5-48a7-b25a-83700caad2db									1966-01-01	1	1	1966	2895345	2895345	LIVING_SPECIMEN	IRD	IRD - COFFEA	RM-CF-00025				CC_BY_4_0					2024-01-24T18:15:57.015Z		INSTITUTION_MATCH_NONE
910551869	510b8030-6293-4bd9-812d-c195a9915a74	13	Plantae	Tracheophyta	Magnoliopsida	Gentianales	Rubiaceae	Coffea	Coffea arabica		SPECIES	Coffea arabica L.	Coffea arabica					PRESENT		4bce8f23-20a5-48a7-b25a-83700caad2db									1966-01-01	1	1	1966	2895345	2895345	LIVING_SPECIMEN	IRD	IRD - COFFEA	RM-CF-00013				CC_BY_4_0					2024-01-24T18:15:56.885Z		INSTITUTION_MATCH_NONE
910551868	510b8030-6293-4bd9-812d-c195a9915a74	9	Plantae	Tracheophyta	Magnoliopsida	Gentianales	Rubiaceae	Coffea	Coffea arabica		SPECIES	Coffea arabica L.	Coffea arabica					PRESENT		4bce8f23-20a5-48a7-b25a-83700caad2db									1966-01-01	1	1	1966	2895345	2895345	LIVING_SPECIMEN	IRD	IRD - COFFEA	RM-CF-00009				CC_BY_4_0					2024-01-24T18:15:54.478Z		INSTITUTION_MATCH_NONE
910551867	510b8030-6293-4bd9-812d-c195a9915a74	24	Plantae	Tracheophyta	Magnoliopsida	Gentianales	Rubiaceae	Coffea	Coffea arabica		SPECIES	Coffea arabica L.	Coffea arabica					PRESENT		4bce8f23-20a5-48a7-b25a-83700caad2db									1966-01-01	1	1	1966	2895345	2895345	LIVING_SPECIMEN	IRD	IRD - COFFEA	RM-CF-00024				CC_BY_4_0					2024-01-24T18:15:57.012Z		INSTITUTION_MATCH_NONE
910551866	510b8030-6293-4bd9-812d-c195a9915a74	15	Plantae	Tracheophyta	Magnoliopsida	Gentianales	Rubiaceae	Coffea	Coffea arabica		SPECIES	Coffea arabica L.	Coffea arabica					PRESENT		4bce8f23-20a5-48a7-b25a-83700caad2db									1966-01-01	1	1	1966	2895345	2895345	LIVING_SPECIMEN	IRD	IRD - COFFEA	RM-CF-00015				CC_BY_4_0					2024-01-24T18:15:56.890Z		INSTITUTION_MATCH_NONE
910551865	510b8030-6293-4bd9-812d-c195a9915a74	22	Plantae	Tracheophyta	Magnoliopsida	Gentianales	Rubiaceae	Coffea	Coffea arabica		SPECIES	Coffea arabica L.	Coffea arabica					PRESENT		4bce8f23-20a5-48a7-b25a-83700caad2db									1966-01-01	1	1	1966	2895345	2895345	LIVING_SPECIMEN	IRD	IRD - COFFEA	RM-CF-00022				CC_BY_4_0					2024-01-24T18:15:57.008Z		INSTITUTION_MATCH_NONE
910551864	510b8030-6293-4bd9-812d-c195a9915a74	23	Plantae	Tracheophyta	Magnoliopsida	Gentianales	Rubiaceae	Coffea	Coffea arabica		SPECIES	Coffea arabica L.	Coffea arabica					PRESENT		4bce8f23-20a5-48a7-b25a-83700caad2db									1966-01-01	1	1	1966	2895345	2895345	LIVING_SPECIMEN	IRD	IRD - COFFEA	RM-CF-00023				CC_BY_4_0					2024-01-24T18:15:57.010Z		INSTITUTION_MATCH_NONE
910551863	510b8030-6293-4bd9-812d-c195a9915a74	10	Plantae	Tracheophyta	Magnoliopsida	Gentianales	Rubiaceae	Coffea	Coffea arabica		SPECIES	Coffea arabica L.	Coffea arabica					PRESENT		4bce8f23-20a5-48a7-b25a-83700caad2db									1966-01-01	1	1	1966	2895345	2895345	LIVING_SPECIMEN	IRD	IRD - COFFEA	RM-CF-00010				CC_BY_4_0					2024-01-24T18:15:56.879Z		INSTITUTION_MATCH_NONE
910551862	510b8030-6293-4bd9-812d-c195a9915a74	14	Plantae	Tracheophyta	Magnoliopsida	Gentianales	Rubiaceae	Coffea	Coffea arabica		SPECIES	Coffea arabica L.	Coffea arabica					PRESENT		4bce8f23-20a5-48a7-b25a-83700caad2db									1966-01-01	1	1	1966	2895345	2895345	LIVING_SPECIMEN	IRD	IRD - COFFEA	RM-CF-00014				CC_BY_4_0					2024-01-24T18:15:56.887Z		INSTITUTION_MATCH_NONE
910551861	510b8030-6293-4bd9-812d-c195a9915a74	6	Plantae	Tracheophyta	Magnoliopsida	Gentianales	Rubiaceae	Coffea	Coffea arabica		SPECIES	Coffea arabica L.	Coffea arabica					PRESENT		4bce8f23-20a5-48a7-b25a-83700caad2db									1966-01-01	1	1	1966	2895345	2895345	LIVING_SPECIMEN	IRD	IRD - COFFEA	RM-CF-00006				CC_BY_4_0					2024-01-24T18:15:54.463Z		INSTITUTION_MATCH_NONE
910551860	510b8030-6293-4bd9-812d-c195a9915a74	20	Plantae	Tracheophyta	Magnoliopsida	Gentianales	Rubiaceae	Coffea	Coffea arabica		SPECIES	Coffea arabica L.	Coffea arabica					PRESENT		4bce8f23-20a5-48a7-b25a-83700caad2db									1966-01-01	1	1	1966	2895345	2895345	LIVING_SPECIMEN	IRD	IRD - COFFEA	RM-CF-00020				CC_BY_4_0					2024-01-24T18:15:57.004Z		INSTITUTION_MATCH_NONE
910551859	510b8030-6293-4bd9-812d-c195a9915a74	18	Plantae	Tracheophyta	Magnoliopsida	Gentianales	Rubiaceae	Coffea	Coffea arabica		SPECIES	Coffea arabica L.	Coffea arabica					PRESENT		4bce8f23-20a5-48a7-b25a-83700caad2db									1966-01-01	1	1	1966	2895345	2895345	LIVING_SPECIMEN	IRD	IRD - COFFEA	RM-CF-00018				CC_BY_4_0					2024-01-24T18:15:56.897Z		INSTITUTION_MATCH_NONE
910551858	510b8030-6293-4bd9-812d-c195a9915a74	19	Plantae	Tracheophyta	Magnoliopsida	Gentianales	Rubiaceae	Coffea	Coffea arabica		SPECIES	Coffea arabica L.	Coffea arabica					PRESENT		4bce8f23-20a5-48a7-b25a-83700caad2db									1966-01-01	1	1	1966	2895345	2895345	LIVING_SPECIMEN	IRD	IRD - COFFEA	RM-CF-00019				CC_BY_4_0					2024-01-24T18:15:56.899Z		INSTITUTION_MATCH_NONE
910551857	510b8030-6293-4bd9-812d-c195a9915a74	2	Plantae	Tracheophyta	Magnoliopsida	Gentianales	Rubiaceae	Coffea	Coffea arabica		SPECIES	Coffea arabica L.	Coffea arabica					PRESENT		4bce8f23-20a5-48a7-b25a-83700caad2db									1966-01-01	1	1	1966	2895345	2895345	LIVING_SPECIMEN	IRD	IRD - COFFEA	RM-CF-00002				CC_BY_4_0					2024-01-24T18:15:54.404Z		INSTITUTION_MATCH_NONE
910551856	510b8030-6293-4bd9-812d-c195a9915a74	12	Plantae	Tracheophyta	Magnoliopsida	Gentianales	Rubiaceae	Coffea	Coffea arabica		SPECIES	Coffea arabica L.	Coffea arabica					PRESENT		4bce8f23-20a5-48a7-b25a-83700caad2db									1966-01-01	1	1	1966	2895345	2895345	LIVING_SPECIMEN	IRD	IRD - COFFEA	RM-CF-00012				CC_BY_4_0					2024-01-24T18:15:56.883Z		INSTITUTION_MATCH_NONE
910551855	510b8030-6293-4bd9-812d-c195a9915a74	11	Plantae	Tracheophyta	Magnoliopsida	Gentianales	Rubiaceae	Coffea	Coffea arabica		SPECIES	Coffea arabica L.	Coffea arabica					PRESENT		4bce8f23-20a5-48a7-b25a-83700caad2db									1966-01-01	1	1	1966	2895345	2895345	LIVING_SPECIMEN	IRD	IRD - COFFEA	RM-CF-00011				CC_BY_4_0					2024-01-24T18:15:56.881Z		INSTITUTION_MATCH_NONE
910551854	510b8030-6293-4bd9-812d-c195a9915a74	17	Plantae	Tracheophyta	Magnoliopsida	Gentianales	Rubiaceae	Coffea	Coffea arabica		SPECIES	Coffea arabica L.	Coffea arabica					PRESENT		4bce8f23-20a5-48a7-b25a-83700caad2db									1966-01-01	1	1	1966	2895345	2895345	LIVING_SPECIMEN	IRD	IRD - COFFEA	RM-CF-00017				CC_BY_4_0					2024-01-24T18:15:56.895Z		INSTITUTION_MATCH_NONE
910551853	510b8030-6293-4bd9-812d-c195a9915a74	16	Plantae	Tracheophyta	Magnoliopsida	Gentianales	Rubiaceae	Coffea	Coffea arabica		SPECIES	Coffea arabica L.	Coffea arabica					PRESENT		4bce8f23-20a5-48a7-b25a-83700caad2db									1966-01-01	1	1	1966	2895345	2895345	LIVING_SPECIMEN	IRD	IRD - COFFEA	RM-CF-00016				CC_BY_4_0					2024-01-24T18:15:56.892Z		INSTITUTION_MATCH_NONE
910551852	510b8030-6293-4bd9-812d-c195a9915a74	21	Plantae	Tracheophyta	Magnoliopsida	Gentianales	Rubiaceae	Coffea	Coffea arabica		SPECIES	Coffea arabica L.	Coffea arabica					PRESENT		4bce8f23-20a5-48a7-b25a-83700caad2db									1966-01-01	1	1	1966	2895345	2895345	LIVING_SPECIMEN	IRD	IRD - COFFEA	RM-CF-00021				CC_BY_4_0					2024-01-24T18:15:57.006Z		INSTITUTION_MATCH_NONE
910551851	510b8030-6293-4bd9-812d-c195a9915a74	8	Plantae	Tracheophyta	Magnoliopsida	Gentianales	Rubiaceae	Coffea	Coffea arabica		SPECIES	Coffea arabica L.	Coffea arabica					PRESENT		4bce8f23-20a5-48a7-b25a-83700caad2db									1966-01-01	1	1	1966	2895345	2895345	LIVING_SPECIMEN	IRD	IRD - COFFEA	RM-CF-00008				CC_BY_4_0					2024-01-24T18:15:54.471Z		INSTITUTION_MATCH_NONE
910551850	510b8030-6293-4bd9-812d-c195a9915a74	7	Plantae	Tracheophyta	Magnoliopsida	Gentianales	Rubiaceae	Coffea	Coffea arabica		SPECIES	Coffea arabica L.	Coffea arabica					PRESENT		4bce8f23-20a5-48a7-b25a-83700caad2db									1966-01-01	1	1	1966	2895345	2895345	LIVING_SPECIMEN	IRD	IRD - COFFEA	RM-CF-00007				CC_BY_4_0					2024-01-24T18:15:54.467Z		INSTITUTION_MATCH_NONE
910551849	510b8030-6293-4bd9-812d-c195a9915a74	4	Plantae	Tracheophyta	Magnoliopsida	Gentianales	Rubiaceae	Coffea	Coffea arabica		SPECIES	Coffea arabica L.	Coffea arabica					PRESENT		4bce8f23-20a5-48a7-b25a-83700caad2db									1966-01-01	1	1	1966	2895345	2895345	LIVING_SPECIMEN	IRD	IRD - COFFEA	RM-CF-00004				CC_BY_4_0					2024-01-24T18:15:54.456Z		INSTITUTION_MATCH_NONE
910551848	510b8030-6293-4bd9-812d-c195a9915a74	3	Plantae	Tracheophyta	Magnoliopsida	Gentianales	Rubiaceae	Coffea	Coffea arabica		SPECIES	Coffea arabica L.	Coffea arabica					PRESENT		4bce8f23-20a5-48a7-b25a-83700caad2db									1966-01-01	1	1	1966	2895345	2895345	LIVING_SPECIMEN	IRD	IRD - COFFEA	RM-CF-00003				CC_BY_4_0					2024-01-24T18:15:54.406Z		INSTITUTION_MATCH_NONE
910551847	510b8030-6293-4bd9-812d-c195a9915a74	5	Plantae	Tracheophyta	Magnoliopsida	Gentianales	Rubiaceae	Coffea	Coffea arabica		SPECIES	Coffea arabica L.	Coffea arabica					PRESENT		4bce8f23-20a5-48a7-b25a-83700caad2db									1966-01-01	1	1	1966	2895345	2895345	LIVING_SPECIMEN	IRD	IRD - COFFEA	RM-CF-00005				CC_BY_4_0					2024-01-24T18:15:54.460Z		INSTITUTION_MATCH_NONE
910551846	510b8030-6293-4bd9-812d-c195a9915a74	1	Plantae	Tracheophyta	Magnoliopsida	Gentianales	Rubiaceae	Coffea	Coffea arabica		SPECIES	Coffea arabica L.	Coffea arabica					PRESENT		4bce8f23-20a5-48a7-b25a-83700caad2db									1966-01-01	1	1	1966	2895345	2895345	LIVING_SPECIMEN	IRD	IRD - COFFEA	RM-CF-00001				CC_BY_4_0					2024-01-24T18:15:54.395Z		INSTITUTION_MATCH_NONE
891657408	29d56be4-2b76-4a05-887d-633a3c6a9a83	TAI102002	Plantae	Tracheophyta	Magnoliopsida	Gentianales	Rubiaceae	Coffea	Coffea arabica		SPECIES	Coffea arabica L.	Coffea arabica L.		TW	Neipushan (Chanchushan), Senzyozan (Senzyosan, Senzuosan, Senjyosan, Senjozan, Senjoshan, Senjosan, Sendyozan, Senduosan, Sendjozan, Sendjosan)		PRESENT		7050ce20-c75e-11dd-87ef-b8a03c50a862	25.007778	121.531667							1923-12-15	15	12	1923	2895345	2895345	PRESERVED_SPECIMEN	TAI	TAI102002	02				CC_BY_NC_4_0	College of Life Science, National Taiwan University	S.Suzuki 鈴木重良			2024-01-24T16:57:02.787Z		COORDINATE_ROUNDED;GEODETIC_DATUM_ASSUMED_WGS84;COUNTRY_DERIVED_FROM_COORDINATES;CONTINENT_DERIVED_FROM_COORDINATES;COLLECTION_MATCH_NONE;INSTITUTION_MATCH_FUZZY
891657404	29d56be4-2b76-4a05-887d-633a3c6a9a83	TAI101998	Plantae	Tracheophyta	Magnoliopsida	Gentianales	Rubiaceae	Coffea	Coffea arabica		SPECIES	Coffea arabica L.	Coffea arabica L.		TW	Taipei city, Taihoku		PRESENT		7050ce20-c75e-11dd-87ef-b8a03c50a862	25.046111	121.511944							1922-05-21	21	5	1922	2895345	2895345	PRESERVED_SPECIMEN	TAI	TAI101998	98				CC_BY_NC_4_0	College of Life Science, National Taiwan University	S.Suzuki 鈴木重良			2024-01-24T16:56:49.595Z		COORDINATE_ROUNDED;GEODETIC_DATUM_ASSUMED_WGS84;COUNTRY_DERIVED_FROM_COORDINATES;CONTINENT_DERIVED_FROM_COORDINATES;COLLECTION_MATCH_NONE;INSTITUTION_MATCH_FUZZY
891657401	29d56be4-2b76-4a05-887d-633a3c6a9a83	TAI102001	Plantae	Tracheophyta	Magnoliopsida	Gentianales	Rubiaceae	Coffea	Coffea arabica		SPECIES	Coffea arabica L.	Coffea arabica L.		TW	Taipei city, Taihoku		PRESENT		7050ce20-c75e-11dd-87ef-b8a03c50a862	25.046111	121.511944							1923-07-15	15	7	1923	2895345	2895345	PRESERVED_SPECIMEN	TAI	TAI102001	01				CC_BY_NC_4_0	College of Life Science, National Taiwan University	S.Suzuki 鈴木重良			2024-01-24T16:57:02.791Z		COORDINATE_ROUNDED;GEODETIC_DATUM_ASSUMED_WGS84;COUNTRY_DERIVED_FROM_COORDINATES;CONTINENT_DERIVED_FROM_COORDINATES;COLLECTION_MATCH_NONE;INSTITUTION_MATCH_FUZZY
891657399	29d56be4-2b76-4a05-887d-633a3c6a9a83	TAI102003	Plantae	Tracheophyta	Magnoliopsida	Gentianales	Rubiaceae	Coffea	Coffea arabica		SPECIES	Coffea arabica L.	Coffea arabica var. Jamaica					PRESENT		7050ce20-c75e-11dd-87ef-b8a03c50a862	0.0	0.0							1918-02-11	11	2	1918	2895345	2895345	PRESERVED_SPECIMEN	TAI	TAI102003	03				CC_BY_NC_4_0	College of Life Science, National Taiwan University	K.Yamada			2024-01-24T16:57:02.843Z		ZERO_COORDINATE;GEODETIC_DATUM_ASSUMED_WGS84;COLLECTION_MATCH_NONE;INSTITUTION_MATCH_FUZZY
891657391	29d56be4-2b76-4a05-887d-633a3c6a9a83	TAI101997	Plantae	Tracheophyta	Magnoliopsida	Gentianales	Rubiaceae	Coffea	Coffea arabica		SPECIES	Coffea arabica L.	Coffea arabica Linn.		TW	Taipei city, Taihoku		PRESENT		7050ce20-c75e-11dd-87ef-b8a03c50a862	25.046111	121.511944							1916-11-15	15	11	1916	2895345	2895345	PRESERVED_SPECIMEN	TAI	TAI101997	97				CC_BY_NC_4_0	College of Life Science, National Taiwan University	S.Sasaki 佐佐木舜一			2024-01-24T16:56:49.553Z		COORDINATE_ROUNDED;GEODETIC_DATUM_ASSUMED_WGS84;COUNTRY_DERIVED_FROM_COORDINATES;CONTINENT_DERIVED_FROM_COORDINATES;COLLECTION_MATCH_NONE;INSTITUTION_MATCH_FUZZY
891657389	29d56be4-2b76-4a05-887d-633a3c6a9a83	TAI101999	Plantae	Tracheophyta	Magnoliopsida	Gentianales	Rubiaceae	Coffea	Coffea arabica		SPECIES	Coffea arabica L.	Coffea arabica Linn.		TW	Taipei city, Taihoku		PRESENT		7050ce20-c75e-11dd-87ef-b8a03c50a862	25.046111	121.511944							1907-11-16	16	11	1907	2895345	2895345	PRESERVED_SPECIMEN	TAI	TAI101999	99				CC_BY_NC_4_0	College of Life Science, National Taiwan University	Yaichi Shimada 島田彌市			2024-01-24T16:56:49.553Z		COORDINATE_ROUNDED;GEODETIC_DATUM_ASSUMED_WGS84;COUNTRY_DERIVED_FROM_COORDINATES;CONTINENT_DERIVED_FROM_COORDINATES;COLLECTION_MATCH_NONE;INSTITUTION_MATCH_FUZZY
891657373	29d56be4-2b76-4a05-887d-633a3c6a9a83	TAI102000	Plantae	Tracheophyta	Magnoliopsida	Gentianales	Rubiaceae	Coffea	Coffea arabica		SPECIES	Coffea arabica L.	Coffea arabica L.		TW	Taipei city, Taihoku		PRESENT		7050ce20-c75e-11dd-87ef-b8a03c50a862	25.046111	121.511944							1922-05-21	21	5	1922	2895345	2895345	PRESERVED_SPECIMEN	TAI	TAI102000	00				CC_BY_NC_4_0	College of Life Science, National Taiwan University	S.Suzuki 鈴木重良			2024-01-24T16:57:02.785Z		COORDINATE_ROUNDED;GEODETIC_DATUM_ASSUMED_WGS84;COUNTRY_DERIVED_FROM_COORDINATES;CONTINENT_DERIVED_FROM_COORDINATES;COLLECTION_MATCH_NONE;INSTITUTION_MATCH_FUZZY
891657368	29d56be4-2b76-4a05-887d-633a3c6a9a83	TAI102004	Plantae	Tracheophyta	Magnoliopsida	Gentianales	Rubiaceae	Coffea	Coffea arabica		SPECIES	Coffea arabica L.	Coffea arabica L.		TW	Taipei city, Taihoku		PRESENT		7050ce20-c75e-11dd-87ef-b8a03c50a862	25.046111	121.511944							1922-05-21	21	5	1922	2895345	2895345	PRESERVED_SPECIMEN	TAI	TAI102004	04				CC_BY_NC_4_0	College of Life Science, National Taiwan University	S.Suzuki 鈴木重良			2024-01-24T16:57:02.786Z		COORDINATE_ROUNDED;GEODETIC_DATUM_ASSUMED_WGS84;COUNTRY_DERIVED_FROM_COORDINATES;CONTINENT_DERIVED_FROM_COORDINATES;COLLECTION_MATCH_NONE;INSTITUTION_MATCH_FUZZY
891657338	29d56be4-2b76-4a05-887d-633a3c6a9a83	TAI102005	Plantae	Tracheophyta	Magnoliopsida	Gentianales	Rubiaceae	Coffea	Coffea arabica		SPECIES	Coffea arabica L.	Coffea arabica L.		TW	Taipei city, Taihoku		PRESENT		7050ce20-c75e-11dd-87ef-b8a03c50a862	25.046111	121.511944							1922-05-21	21	5	1922	2895345	2895345	PRESERVED_SPECIMEN	TAI	TAI102005	05				CC_BY_NC_4_0	College of Life Science, National Taiwan University	S.Suzuki 鈴木重良			2024-01-24T16:57:02.787Z		COORDINATE_ROUNDED;GEODETIC_DATUM_ASSUMED_WGS84;COUNTRY_DERIVED_FROM_COORDINATES;CONTINENT_DERIVED_FROM_COORDINATES;COLLECTION_MATCH_NONE;INSTITUTION_MATCH_FUZZY
891638135	29d56be4-2b76-4a05-887d-633a3c6a9a83	TAI142000	Plantae	Tracheophyta	Magnoliopsida	Gentianales	Rubiaceae	Coffea	Coffea arabica		SPECIES	Coffea arabica L.	Coffea arabica Linn.		TW	Liukuei, Rokki (Rokkiri)		PRESENT		7050ce20-c75e-11dd-87ef-b8a03c50a862	23.0	120.624444							1971-05-14	14	5	1971	2895345	2895345	PRESERVED_SPECIMEN	TAI	TAI142000	00		M.T.Kao 高木村		CC_BY_NC_4_0	College of Life Science, National Taiwan University	M.T.Kao 高木村			2024-01-24T16:56:56.514Z		COORDINATE_ROUNDED;GEODETIC_DATUM_ASSUMED_WGS84;COUNTRY_DERIVED_FROM_COORDINATES;CONTINENT_DERIVED_FROM_COORDINATES;COLLECTION_MATCH_NONE;INSTITUTION_MATCH_FUZZY
891637397	29d56be4-2b76-4a05-887d-633a3c6a9a83	TAI144906	Plantae	Tracheophyta	Magnoliopsida	Gentianales	Rubiaceae	Coffea	Coffea arabica		SPECIES	Coffea arabica L.	Coffea arabica Linn.		TW	Kuanyin water fall, Kwannon water fall		PRESENT		7050ce20-c75e-11dd-87ef-b8a03c50a862	23.981111	121.0275							1970-07-29	29	7	1970	2895345	2895345	PRESERVED_SPECIMEN	TAI	TAI144906	06				CC_BY_NC_4_0	College of Life Science, National Taiwan University	Wu			2024-01-24T16:57:10.300Z		COORDINATE_ROUNDED;GEODETIC_DATUM_ASSUMED_WGS84;COUNTRY_DERIVED_FROM_COORDINATES;CONTINENT_DERIVED_FROM_COORDINATES;COLLECTION_MATCH_NONE;INSTITUTION_MATCH_FUZZY
891637391	29d56be4-2b76-4a05-887d-633a3c6a9a83	TAI144905	Plantae	Tracheophyta	Magnoliopsida	Gentianales	Rubiaceae	Coffea	Coffea arabica		SPECIES	Coffea arabica L.	Coffea arabica Linn.		TW	Kuanyin water fall, Kwannon water fall		PRESENT		7050ce20-c75e-11dd-87ef-b8a03c50a862	23.981111	121.0275							1970-07-29	29	7	1970	2895345	2895345	PRESERVED_SPECIMEN	TAI	TAI144905	05				CC_BY_NC_4_0	College of Life Science, National Taiwan University	Wu			2024-01-24T16:57:10.300Z		COORDINATE_ROUNDED;GEODETIC_DATUM_ASSUMED_WGS84;COUNTRY_DERIVED_FROM_COORDINATES;CONTINENT_DERIVED_FROM_COORDINATES;COLLECTION_MATCH_NONE;INSTITUTION_MATCH_FUZZY
891637380	29d56be4-2b76-4a05-887d-633a3c6a9a83	TAI144904	Plantae	Tracheophyta	Magnoliopsida	Gentianales	Rubiaceae	Coffea	Coffea arabica		SPECIES	Coffea arabica L.	Coffea arabica Linn.		TW	Kuanyin water fall, Kwannon water fall		PRESENT		7050ce20-c75e-11dd-87ef-b8a03c50a862	23.981111	121.0275							1970-07-29	29	7	1970	2895345	2895345	PRESERVED_SPECIMEN	TAI	TAI144904	04				CC_BY_NC_4_0	College of Life Science, National Taiwan University	Wu			2024-01-24T16:57:10.300Z		COORDINATE_ROUNDED;GEODETIC_DATUM_ASSUMED_WGS84;COUNTRY_DERIVED_FROM_COORDINATES;CONTINENT_DERIVED_FROM_COORDINATES;COLLECTION_MATCH_NONE;INSTITUTION_MATCH_FUZZY
891637371	29d56be4-2b76-4a05-887d-633a3c6a9a83	TAI144903	Plantae	Tracheophyta	Magnoliopsida	Gentianales	Rubiaceae	Coffea	Coffea arabica		SPECIES	Coffea arabica L.	Coffea arabica Linn.		TW	Kuanyin water fall, Kwannon water fall		PRESENT		7050ce20-c75e-11dd-87ef-b8a03c50a862	23.981111	121.0275							1970-07-29	29	7	1970	2895345	2895345	PRESERVED_SPECIMEN	TAI	TAI144903	03				CC_BY_NC_4_0	College of Life Science, National Taiwan University	Wu			2024-01-24T16:57:10.303Z		COORDINATE_ROUNDED;GEODETIC_DATUM_ASSUMED_WGS84;COUNTRY_DERIVED_FROM_COORDINATES;CONTINENT_DERIVED_FROM_COORDINATES;COLLECTION_MATCH_NONE;INSTITUTION_MATCH_FUZZY
891621622	29d56be4-2b76-4a05-887d-633a3c6a9a83	TAI179685	Plantae	Tracheophyta	Magnoliopsida	Gentianales	Rubiaceae	Coffea	Coffea arabica		SPECIES	Coffea arabica L.	Coffea arabica Linn.		TW	NTU campus, Teidai		PRESENT		7050ce20-c75e-11dd-87ef-b8a03c50a862	25.015833	121.535833							1982-07-16	16	7	1982	2895345	2895345	PRESERVED_SPECIMEN	TAI	TAI179685	85		K.C.Young		CC_BY_NC_4_0	College of Life Science, National Taiwan University	K.C.Young			2024-01-24T16:57:17.333Z		COORDINATE_ROUNDED;GEODETIC_DATUM_ASSUMED_WGS84;COUNTRY_DERIVED_FROM_COORDINATES;CONTINENT_DERIVED_FROM_COORDINATES;COLLECTION_MATCH_NONE;INSTITUTION_MATCH_FUZZY
891619556	29d56be4-2b76-4a05-887d-633a3c6a9a83	TAI182857	Plantae	Tracheophyta	Magnoliopsida	Gentianales	Rubiaceae	Coffea	Coffea arabica		SPECIES	Coffea arabica L.	Coffea arabica Linn.		TW	Taipei Botanical Garden, Syukubutsuen (Taihoku Bot. Garden)		PRESENT		7050ce20-c75e-11dd-87ef-b8a03c50a862	25.027222	121.505556							1936-05-01	1	5	1936	2895345	2895345	PRESERVED_SPECIMEN	TAI	TAI182857	57				CC_BY_NC_4_0	College of Life Science, National Taiwan University	Ko 古娘淵			2024-01-24T16:57:04.259Z		COORDINATE_ROUNDED;GEODETIC_DATUM_ASSUMED_WGS84;COUNTRY_DERIVED_FROM_COORDINATES;CONTINENT_DERIVED_FROM_COORDINATES;COLLECTION_MATCH_NONE;INSTITUTION_MATCH_FUZZY
891609641	29d56be4-2b76-4a05-887d-633a3c6a9a83	TAI205467	Plantae	Tracheophyta	Magnoliopsida	Gentianales	Rubiaceae	Coffea	Coffea arabica		SPECIES	Coffea arabica L.	Coffea arabica Linn.		TW	Kenting National Park		PRESENT		7050ce20-c75e-11dd-87ef-b8a03c50a862	21.965278	120.804444							1982-11-07	7	11	1982	2895345	2895345	PRESERVED_SPECIMEN	TAI	TAI205467	67				CC_BY_NC_4_0	College of Life Science, National Taiwan University	H.Ohashi			2024-01-24T16:57:26.957Z		COORDINATE_ROUNDED;GEODETIC_DATUM_ASSUMED_WGS84;COUNTRY_DERIVED_FROM_COORDINATES;CONTINENT_DERIVED_FROM_COORDINATES;COLLECTION_MATCH_NONE;INSTITUTION_MATCH_FUZZY
891609604	29d56be4-2b76-4a05-887d-633a3c6a9a83	TAI205675	Plantae	Tracheophyta	Magnoliopsida	Gentianales	Rubiaceae	Coffea	Coffea arabica		SPECIES	Coffea arabica L.	Coffea arabica Linn.		TW	Shanping (Sanping)		PRESENT		7050ce20-c75e-11dd-87ef-b8a03c50a862	22.972778	120.675833							1982-10-23	23	10	1982	2895345	2895345	PRESERVED_SPECIMEN	TAI	TAI205675	75				CC_BY_NC_4_0	College of Life Science, National Taiwan University	H.Ohashi			2024-01-24T16:57:25.969Z		COORDINATE_ROUNDED;GEODETIC_DATUM_ASSUMED_WGS84;COUNTRY_DERIVED_FROM_COORDINATES;CONTINENT_DERIVED_FROM_COORDINATES;COLLECTION_MATCH_NONE;INSTITUTION_MATCH_FUZZY
891603826	29d56be4-2b76-4a05-887d-633a3c6a9a83	TAI215621	Plantae	Tracheophyta	Magnoliopsida	Gentianales	Rubiaceae	Coffea	Coffea arabica		SPECIES	Coffea arabica L.	Coffea arabica Linn.		TW	Kenting National Park		PRESENT		7050ce20-c75e-11dd-87ef-b8a03c50a862	21.965278	120.804444							1982-11-07	7	11	1982	2895345	2895345	PRESERVED_SPECIMEN	TAI	TAI215621	21				CC_BY_NC_4_0	College of Life Science, National Taiwan University	H.Ohashi			2024-01-24T16:56:56.861Z		COORDINATE_ROUNDED;GEODETIC_DATUM_ASSUMED_WGS84;COUNTRY_DERIVED_FROM_COORDINATES;CONTINENT_DERIVED_FROM_COORDINATES;COLLECTION_MATCH_NONE;INSTITUTION_MATCH_FUZZY
891602686	29d56be4-2b76-4a05-887d-633a3c6a9a83	TAI217064	Plantae	Tracheophyta	Magnoliopsida	Gentianales	Rubiaceae	Coffea	Coffea arabica		SPECIES	Coffea arabica L.	Coffea arabica Linn.		TW	Shanping (Sanping)		PRESENT		7050ce20-c75e-11dd-87ef-b8a03c50a862	22.972778	120.675833							1982-10-23	23	10	1982	2895345	2895345	PRESERVED_SPECIMEN	TAI	TAI217064	64				CC_BY_NC_4_0	College of Life Science, National Taiwan University	H.Ohashi			2024-01-24T16:57:12.757Z		COORDINATE_ROUNDED;GEODETIC_DATUM_ASSUMED_WGS84;COUNTRY_DERIVED_FROM_COORDINATES;CONTINENT_DERIVED_FROM_COORDINATES;COLLECTION_MATCH_NONE;INSTITUTION_MATCH_FUZZY
891599666	29d56be4-2b76-4a05-887d-633a3c6a9a83	TAI220777	Plantae	Tracheophyta	Magnoliopsida	Gentianales	Rubiaceae	Coffea	Coffea arabica		SPECIES	Coffea arabica L.	Coffea arabica L.		TW	Exp. forest of Chunghsin Univ., Nenkao Forest Experiment Station (Nankao Forest Exper. Station)		PRESENT		7050ce20-c75e-11dd-87ef-b8a03c50a862	24.075278	121.028333							1990-11-03	3	11	1990	2895345	2895345	PRESERVED_SPECIMEN	TAI	TAI220777	77		T.Y.Yang et al.		CC_BY_NC_4_0	College of Life Science, National Taiwan University	Tsung Yu Yang 楊宗愈			2024-01-24T16:56:58.921Z		COORDINATE_ROUNDED;GEODETIC_DATUM_ASSUMED_WGS84;COUNTRY_DERIVED_FROM_COORDINATES;CONTINENT_DERIVED_FROM_COORDINATES;COLLECTION_MATCH_NONE;INSTITUTION_MATCH_FUZZY
891597989	29d56be4-2b76-4a05-887d-633a3c6a9a83	TAI223297	Plantae	Tracheophyta	Magnoliopsida	Gentianales	Rubiaceae	Coffea	Coffea arabica		SPECIES	Coffea arabica L.	Coffea arabica Linn.		TW	Kenting, Kontei (Cuntin)		PRESENT		7050ce20-c75e-11dd-87ef-b8a03c50a862	21.946667	120.786667							1955-08-11	11	8	1955	2895345	2895345	PRESERVED_SPECIMEN	TAI	TAI223297	97		A.T.Hsieh		CC_BY_NC_4_0	College of Life Science, National Taiwan University	A.T.Hsieh			2024-01-24T16:57:24.609Z		COORDINATE_ROUNDED;GEODETIC_DATUM_ASSUMED_WGS84;COUNTRY_DERIVED_FROM_COORDINATES;CONTINENT_DERIVED_FROM_COORDINATES;COLLECTION_MATCH_NONE;INSTITUTION_MATCH_FUZZY
891596682	29d56be4-2b76-4a05-887d-633a3c6a9a83	TAI225269	Plantae	Tracheophyta	Magnoliopsida	Gentianales	Rubiaceae	Coffea	Coffea arabica		SPECIES	Coffea arabica L.	Coffea arabica L.		TW	Huanteichuiku		PRESENT		7050ce20-c75e-11dd-87ef-b8a03c50a862	22.941389	120.58							1993-02-04	4	2	1993	2895345	2895345	PRESERVED_SPECIMEN	TAI	TAI225269	69		T.C.Huang 黃增泉		CC_BY_NC_4_0	College of Life Science, National Taiwan University	T.C.Huang 黃增泉			2024-01-24T16:57:24.913Z		COORDINATE_ROUNDED;GEODETIC_DATUM_ASSUMED_WGS84;COUNTRY_DERIVED_FROM_COORDINATES;CONTINENT_DERIVED_FROM_COORDINATES;COLLECTION_MATCH_NONE;INSTITUTION_MATCH_FUZZY
891596489	29d56be4-2b76-4a05-887d-633a3c6a9a83	TAI226142	Plantae	Tracheophyta	Magnoliopsida	Gentianales	Rubiaceae	Coffea	Coffea arabica		SPECIES	Coffea arabica L.	Coffea arabica L.		TW	Huanteichuiku		PRESENT		7050ce20-c75e-11dd-87ef-b8a03c50a862	22.941389	120.58							1993-02-04	4	2	1993	2895345	2895345	PRESERVED_SPECIMEN	TAI	TAI226142	42		T.C.Huang 黃增泉		CC_BY_NC_4_0	College of Life Science, National Taiwan University	T.C.Huang 黃增泉			2024-01-24T16:57:31.400Z		COORDINATE_ROUNDED;GEODETIC_DATUM_ASSUMED_WGS84;COUNTRY_DERIVED_FROM_COORDINATES;CONTINENT_DERIVED_FROM_COORDINATES;COLLECTION_MATCH_NONE;INSTITUTION_MATCH_FUZZY
891588251	29d56be4-2b76-4a05-887d-633a3c6a9a83	TAI258060	Plantae	Tracheophyta	Magnoliopsida	Gentianales	Rubiaceae	Coffea	Coffea arabica		SPECIES	Coffea arabica L.	Coffea arabica Linn.		TW	NTU campus, Teidai		PRESENT		7050ce20-c75e-11dd-87ef-b8a03c50a862	25.015833	121.535833							1974-09-03	3	9	1974	2895345	2895345	PRESERVED_SPECIMEN	TAI	TAI258060	60		C.M.Kuo 郭城孟		CC_BY_NC_4_0	College of Life Science, National Taiwan University	C.M.Kuo 郭城孟			2024-01-24T16:57:29.396Z		COORDINATE_ROUNDED;GEODETIC_DATUM_ASSUMED_WGS84;COUNTRY_DERIVED_FROM_COORDINATES;CONTINENT_DERIVED_FROM_COORDINATES;COLLECTION_MATCH_NONE;INSTITUTION_MATCH_FUZZY
889635545	961a5ce1-f843-4e75-86a6-51aa959fc12c		Plantae	Tracheophyta	Magnoliopsida	Gentianales	Rubiaceae	Coffea	Coffea arabica		SPECIES	Coffea arabica L.	Coffea arabica L.					PRESENT		ce3cfcc0-6d56-11db-a819-b8a03c50a862									1961-08-22	22	8	1961	2895345	2895345	PRESERVED_SPECIMEN	KNA	Plant	SKKA200006021017				CC_BY_4_0		Jeong Taehyeon			2024-06-18T18:42:58.036Z		COLLECTION_MATCH_NONE;INSTITUTION_MATCH_FUZZY
872333813	4747636a-d019-4f30-a0c2-c930b864ad7e		Plantae	Tracheophyta	Magnoliopsida	Gentianales	Rubiaceae	Coffea	Coffea arabica		SPECIES	Coffea arabica L.	Coffea arabica L.		PE	A 1 Km sur de Omia.	Amazonas	PRESENT		28d17f8f-39f3-4041-9734-67c4f1e7693e					1600.0								2895345	2895345	PRESERVED_SPECIMEN	HUSA	VASC	4014				CC_BY_4_0		V. Quipuscoa S. & M. Vílchez T.			2024-06-10T02:31:02.721Z		CONTINENT_DERIVED_FROM_COUNTRY;INSTITUTION_MATCH_FUZZY;INSTITUTION_COLLECTION_MISMATCH
857852678	fdbbb939-ee0b-4c6e-8eb3-15ed92177306	WCS-CO-2010/IRA-V0018	Plantae	Tracheophyta	Magnoliopsida	Gentianales	Rubiaceae	Coffea	Coffea arabica		SPECIES	Coffea arabica L.	Coffea arabica	L.	CO	El Rosarío-Hacienda Bello Horizonte	Valle del Cauca	PRESENT	1	0c23482f-89f3-4efa-b6ed-7b25dadde4fc	3.616676	-76.18322			1241.0	0.0			2010-04-19	19	4	2010	2895345	2895345	HUMAN_OBSERVATION	WCS Colombia	WCS Colombia	IRA-V0018/WCS-0979	IRA-V0018	Catalina Ruiz Dominguez	2010-04-26T00:00:00	CC0_1_0	Wildlife Conservation Society-WCS y Empresa de Energía del Pacifico E.S.P.-EPSA	Catalina Ruiz Dominguez			2024-01-25T07:34:32.909Z		COORDINATE_ROUNDED;OCCURRENCE_STATUS_INFERRED_FROM_INDIVIDUAL_COUNT
813353576	231c5bcf-1b56-4905-a398-6d0e18f6de1a	urn:lsid:iict.pt:LISC:LISC006669	Plantae	Tracheophyta	Magnoliopsida	Gentianales	Rubiaceae	Coffea	Coffea arabica		SPECIES	Coffea arabica L.	Coffea arabica L.	L.	AO	Desconhecido	Malanje	PRESENT		9fdb5a90-a5a6-11dd-8d5f-b8a03c50a862	-9.546	16.347							1903			1903	2895345	2895345	PRESERVED_SPECIMEN	IICT	LISC	LISC006669	s.n.			CC_BY_NC_4_0		Almeida, J.J.			2024-01-24T16:42:04.555Z	StillImage	GEODETIC_DATUM_ASSUMED_WGS84;COORDINATE_PRECISION_INVALID;INSTITUTION_MATCH_FUZZY;COLLECTION_MATCH_FUZZY
813353575	231c5bcf-1b56-4905-a398-6d0e18f6de1a	urn:lsid:iict.pt:LISC:LISC006668	Plantae	Tracheophyta	Magnoliopsida	Gentianales	Rubiaceae	Coffea	Coffea arabica		SPECIES	Coffea arabica L.	Coffea arabica L.	L.	AO	Desconhecido	Malanje	PRESENT		9fdb5a90-a5a6-11dd-8d5f-b8a03c50a862	-9.546	16.347							1903			1903	2895345	2895345	PRESERVED_SPECIMEN	IICT	LISC	LISC006668	s.n.			CC_BY_NC_4_0		Almeida, J.J.			2024-01-24T16:42:04.563Z	StillImage	GEODETIC_DATUM_ASSUMED_WGS84;COORDINATE_PRECISION_INVALID;INSTITUTION_MATCH_FUZZY;COLLECTION_MATCH_FUZZY
813353572	231c5bcf-1b56-4905-a398-6d0e18f6de1a	urn:lsid:iict.pt:LISC:LISC006667	Plantae	Tracheophyta	Magnoliopsida	Gentianales	Rubiaceae	Coffea	Coffea arabica		SPECIES	Coffea arabica L.	Coffea arabica L.	L.	AO	Fazenda Esteves	Malanje	PRESENT		9fdb5a90-a5a6-11dd-8d5f-b8a03c50a862									1903			1903	2895345	2895345	PRESERVED_SPECIMEN	IICT	LISC	LISC006667	s.n.			CC_BY_NC_4_0		Almeida, J.J.			2024-01-24T16:42:04.568Z	StillImage	INSTITUTION_MATCH_FUZZY;COLLECTION_MATCH_FUZZY
813353564	231c5bcf-1b56-4905-a398-6d0e18f6de1a	urn:lsid:iict.pt:LISC:LISC006663	Plantae	Tracheophyta	Magnoliopsida	Gentianales	Rubiaceae	Coffea	Coffea arabica		SPECIES	Coffea arabica L.	Coffea arabica L.	L.	AO	Cuíma, próximo da Escola Teófilo Duarte	Huambo	PRESENT		9fdb5a90-a5a6-11dd-8d5f-b8a03c50a862									1974			1974	2895345	2895345	PRESERVED_SPECIMEN	IICT	LISC	LISC006663	s.n.			CC_BY_NC_4_0					2024-01-24T16:42:04.541Z	StillImage	INSTITUTION_MATCH_FUZZY;COLLECTION_MATCH_FUZZY
813353563	231c5bcf-1b56-4905-a398-6d0e18f6de1a	urn:lsid:iict.pt:LISC:LISC006662	Plantae	Tracheophyta	Magnoliopsida	Gentianales	Rubiaceae	Coffea	Coffea arabica		SPECIES	Coffea arabica L.	Coffea arabica L.	L.	AO	Cuíma, próximo da Escola Teófilo Duarte	Huambo	PRESENT		9fdb5a90-a5a6-11dd-8d5f-b8a03c50a862									1974			1974	2895345	2895345	PRESERVED_SPECIMEN	IICT	LISC	LISC006662	s.n.			CC_BY_NC_4_0					2024-01-24T16:42:04.554Z	StillImage	INSTITUTION_MATCH_FUZZY;COLLECTION_MATCH_FUZZY
813353497	231c5bcf-1b56-4905-a398-6d0e18f6de1a	urn:lsid:iict.pt:LISC:LISC006625	Plantae	Tracheophyta	Magnoliopsida	Gentianales	Rubiaceae	Coffea	Coffea arabica		SPECIES	Coffea arabica L.	Coffea arabica var. exotica		AO	Monte Belo, Proximum Flummen, Lucala	Cuanza Norte	PRESENT		9fdb5a90-a5a6-11dd-8d5f-b8a03c50a862									1930-06-26T00:00	26	6	1930	2895345	2895345	PRESERVED_SPECIMEN	IICT	LISC	LISC006625	9405			CC_BY_NC_4_0		Gossweiler, J.			2024-01-24T16:42:06.639Z	StillImage	TAXON_MATCH_HIGHERRANK;INSTITUTION_MATCH_FUZZY;COLLECTION_MATCH_FUZZY
813353495	231c5bcf-1b56-4905-a398-6d0e18f6de1a	urn:lsid:iict.pt:LISC:LISC006624	Plantae	Tracheophyta	Magnoliopsida	Gentianales	Rubiaceae	Coffea	Coffea arabica		SPECIES	Coffea arabica L.	Coffea arabica var. exotica		AO	Fazenda Monte Belo, Proximum Flummen, Lucala	Cuanza Norte	PRESENT		9fdb5a90-a5a6-11dd-8d5f-b8a03c50a862									1930-06-26T00:00	26	6	1930	2895345	2895345	PRESERVED_SPECIMEN	IICT	LISC	LISC006624	9405			CC_BY_NC_4_0		Gossweiler, J.			2024-01-24T16:42:06.640Z	StillImage	TAXON_MATCH_HIGHERRANK;INSTITUTION_MATCH_FUZZY;COLLECTION_MATCH_FUZZY
813353494	231c5bcf-1b56-4905-a398-6d0e18f6de1a	urn:lsid:iict.pt:LISC:LISC006623	Plantae	Tracheophyta	Magnoliopsida	Gentianales	Rubiaceae	Coffea	Coffea arabica		SPECIES	Coffea arabica L.	Coffea arabica var. exotica		AO	Monte Belo, Proximum Flummen, Lucala	Cuanza Norte	PRESENT		9fdb5a90-a5a6-11dd-8d5f-b8a03c50a862									1930-06-26T00:00	26	6	1930	2895345	2895345	PRESERVED_SPECIMEN	IICT	LISC	LISC006623	9405			CC_BY_NC_4_0		Gossweiler, J.			2024-01-24T16:42:06.639Z	StillImage	TAXON_MATCH_HIGHERRANK;INSTITUTION_MATCH_FUZZY;COLLECTION_MATCH_FUZZY
813353492	231c5bcf-1b56-4905-a398-6d0e18f6de1a	urn:lsid:iict.pt:LISC:LISC006622	Plantae	Tracheophyta	Magnoliopsida	Gentianales	Rubiaceae	Coffea	Coffea arabica		SPECIES	Coffea arabica L.	Coffea arabica var. exotica		AO	Cazengo, Dalatando	Cuanza Norte	PRESENT		9fdb5a90-a5a6-11dd-8d5f-b8a03c50a862									1930-06-25T00:00	25	6	1930	2895345	2895345	PRESERVED_SPECIMEN	IICT	LISC	LISC006622	9406			CC_BY_NC_4_0		Gossweiler, J.			2024-01-24T16:42:06.639Z	StillImage	TAXON_MATCH_HIGHERRANK;INSTITUTION_MATCH_FUZZY;COLLECTION_MATCH_FUZZY
813353490	231c5bcf-1b56-4905-a398-6d0e18f6de1a	urn:lsid:iict.pt:LISC:LISC006621	Plantae	Tracheophyta	Magnoliopsida	Gentianales	Rubiaceae	Coffea	Coffea arabica		SPECIES	Coffea arabica L.	Coffea arabica var. exotica		AO	Cazengo, Dalatando	Cuanza Norte	PRESENT		9fdb5a90-a5a6-11dd-8d5f-b8a03c50a862									1930-06-25T00:00	25	6	1930	2895345	2895345	PRESERVED_SPECIMEN	IICT	LISC	LISC006621	9406			CC_BY_NC_4_0		Gossweiler, J.			2024-01-24T16:42:06.638Z	StillImage	TAXON_MATCH_HIGHERRANK;INSTITUTION_MATCH_FUZZY;COLLECTION_MATCH_FUZZY
813353488	231c5bcf-1b56-4905-a398-6d0e18f6de1a	urn:lsid:iict.pt:LISC:LISC006620	Plantae	Tracheophyta	Magnoliopsida	Gentianales	Rubiaceae	Coffea	Coffea arabica		SPECIES	Coffea arabica L.	Coffea arabica var. exotica		AO	Luanda	Luanda	PRESENT		9fdb5a90-a5a6-11dd-8d5f-b8a03c50a862									1930			1930	2895345	2895345	PRESERVED_SPECIMEN	IICT	LISC	LISC006620	9407			CC_BY_NC_4_0		Gossweiler, J.			2024-01-24T16:42:06.637Z	StillImage	TAXON_MATCH_HIGHERRANK;INSTITUTION_MATCH_FUZZY;COLLECTION_MATCH_FUZZY
813353486	231c5bcf-1b56-4905-a398-6d0e18f6de1a	urn:lsid:iict.pt:LISC:LISC006619	Plantae	Tracheophyta	Magnoliopsida	Gentianales	Rubiaceae	Coffea	Coffea arabica		SPECIES	Coffea arabica L.	Coffea arabica var. exotica		AO	Luanda	Luanda	PRESENT		9fdb5a90-a5a6-11dd-8d5f-b8a03c50a862									1930			1930	2895345	2895345	PRESERVED_SPECIMEN	IICT	LISC	LISC006619	9407			CC_BY_NC_4_0		Gossweiler, J.			2024-01-24T16:42:06.639Z	StillImage	TAXON_MATCH_HIGHERRANK;INSTITUTION_MATCH_FUZZY;COLLECTION_MATCH_FUZZY
813353483	231c5bcf-1b56-4905-a398-6d0e18f6de1a	urn:lsid:iict.pt:LISC:LISC006617	Plantae	Tracheophyta	Magnoliopsida	Gentianales	Rubiaceae	Coffea	Coffea arabica		SPECIES	Coffea arabica L.	Coffea arabica L.	L.	AO	Cazengo	Cuanza Norte	PRESENT		9fdb5a90-a5a6-11dd-8d5f-b8a03c50a862									1914-04-05T00:00	5	4	1914	2895345	2895345	PRESERVED_SPECIMEN	IICT	LISC	LISC006617	5843			CC_BY_NC_4_0		Gossweiler, J.			2024-01-24T16:42:06.638Z	StillImage	INSTITUTION_MATCH_FUZZY;COLLECTION_MATCH_FUZZY
813353481	231c5bcf-1b56-4905-a398-6d0e18f6de1a	urn:lsid:iict.pt:LISC:LISC006616	Plantae	Tracheophyta	Magnoliopsida	Gentianales	Rubiaceae	Coffea	Coffea arabica		SPECIES	Coffea arabica L.	Coffea arabica L.	L.	AO	Cazengo, Estação Agrícola	Cuanza Norte	PRESENT		9fdb5a90-a5a6-11dd-8d5f-b8a03c50a862									1911-07-27T00:00	27	7	1911	2895345	2895345	PRESERVED_SPECIMEN	IICT	LISC	LISC006616	5030			CC_BY_NC_4_0		Gossweiler, J.			2024-01-24T16:42:06.637Z	StillImage	INSTITUTION_MATCH_FUZZY;COLLECTION_MATCH_FUZZY
813353480	231c5bcf-1b56-4905-a398-6d0e18f6de1a	urn:lsid:iict.pt:LISC:LISC006615	Plantae	Tracheophyta	Magnoliopsida	Gentianales	Rubiaceae	Coffea	Coffea arabica		SPECIES	Coffea arabica L.	Coffea arabica L.	L.	AO	Cazengo, Estação Agrícola	Cuanza Norte	PRESENT		9fdb5a90-a5a6-11dd-8d5f-b8a03c50a862									1912-10-24T00:00	24	10	1912	2895345	2895345	PRESERVED_SPECIMEN	IICT	LISC	LISC006615	5440			CC_BY_NC_4_0		Gossweiler, J.			2024-01-24T16:42:06.638Z	StillImage	INSTITUTION_MATCH_FUZZY;COLLECTION_MATCH_FUZZY
813351597	231c5bcf-1b56-4905-a398-6d0e18f6de1a	urn:lsid:iict.pt:LISC:LISC005590	Plantae	Tracheophyta	Magnoliopsida	Gentianales	Rubiaceae	Coffea	Coffea arabica		SPECIES	Coffea arabica L.	Coffea arabica L.	L.	ST	Saudade	São Tomé	PRESENT		9fdb5a90-a5a6-11dd-8d5f-b8a03c50a862									1949-01-22T00:00	22	1	1949	2895345	2895345	PRESERVED_SPECIMEN	IICT	LISC	LISC005590	208			CC_BY_NC_4_0		Espírito Santo, J.V.G.			2024-01-24T16:42:10.589Z		INSTITUTION_MATCH_FUZZY;COLLECTION_MATCH_FUZZY
813351595	231c5bcf-1b56-4905-a398-6d0e18f6de1a	urn:lsid:iict.pt:LISC:LISC005589	Plantae	Tracheophyta	Magnoliopsida	Gentianales	Rubiaceae	Coffea	Coffea arabica		SPECIES	Coffea arabica L.	Coffea arabica L.	L.	ST	Saudade	São Tomé	PRESENT		9fdb5a90-a5a6-11dd-8d5f-b8a03c50a862									1949-01-22T00:00	22	1	1949	2895345	2895345	PRESERVED_SPECIMEN	IICT	LISC	LISC005589	208			CC_BY_NC_4_0		Espírito Santo, J.V.G.			2024-01-24T16:42:10.593Z		INSTITUTION_MATCH_FUZZY;COLLECTION_MATCH_FUZZY
813351593	231c5bcf-1b56-4905-a398-6d0e18f6de1a	urn:lsid:iict.pt:LISC:LISC005588	Plantae	Tracheophyta	Magnoliopsida	Gentianales	Rubiaceae	Coffea	Coffea arabica		SPECIES	Coffea arabica L.	Coffea arabica L.	L.	ST	Saudade	São Tomé	PRESENT		9fdb5a90-a5a6-11dd-8d5f-b8a03c50a862									1949-01-22T00:00	22	1	1949	2895345	2895345	PRESERVED_SPECIMEN	IICT	LISC	LISC005588	208			CC_BY_NC_4_0		Espírito Santo, J.V.G.			2024-01-24T16:42:10.584Z		INSTITUTION_MATCH_FUZZY;COLLECTION_MATCH_FUZZY
78535684	85b571c0-f762-11e1-a439-00145eb45e9a	78535684	Plantae	Tracheophyta	Magnoliopsida	Gentianales	Rubiaceae	Coffea	Coffea arabica		SPECIES	Coffea arabica L.	Coffea arabica L.	L.	ES	Tenerife (Luis Guasch)	Tf	PRESENT		367822e7-0973-4725-986a-979ec2ac0704									1989			1989	2895345	2895345	LIVING_SPECIMEN	BG-UPM	UPM-Germ	7944				CC_BY_NC_4_0					2024-01-24T21:27:08.828Z		INSTITUTION_MATCH_NONE
774372791	85714c48-f762-11e1-a439-00145eb45e9a	https://herbarium.bgbm.org/object/B100507474	Plantae	Tracheophyta	Magnoliopsida	Gentianales	Rubiaceae	Coffea	Coffea arabica		SPECIES	Coffea arabica L.	Coffea arabica L.		TZ	Tanzania: Urwald Amani-Monga. 1914-04-02, Leg.: Peter,A. 55474 O I 85.		PRESENT		57254bd0-8256-11d8-b7ed-b8a03c50a862	-5.1	38.6							1914-04-02	2	4	1914	2895345	2895345	PRESERVED_SPECIMEN	B	Herbarium Berolinense	B 10 0507474	55474 O I 85	A. Peter 1914		CC0_1_0		Peter,A.			2024-01-25T10:14:58.708Z	StillImage	GEODETIC_DATUM_ASSUMED_WGS84;CONTINENT_DERIVED_FROM_COORDINATES;INSTITUTION_MATCH_FUZZY
768790469	5288946d-5fcf-4b53-8fd3-74f4cc6b53fc		Plantae	Tracheophyta	Magnoliopsida	Gentianales	Rubiaceae	Coffea	Coffea arabica		SPECIES	Coffea arabica L.	Coffea arabica L.		VE	Jardín Botánico, Instituto Botanico, Cuidad Universitaria	Distrito Capital	PRESENT		1ef55060-54da-11dd-9d47-b8a03c50a862	10.49166	-66.89166	5000.0		1.0	0.0			1967-03-31	31	3	1967	2895345	2895345	PRESERVED_SPECIMEN	UConn	CONN	CONN00161653	1235			CC_BY_4_0		L.E. Skog			2024-03-08T09:52:38.499Z		GEODETIC_DATUM_ASSUMED_WGS84;CONTINENT_DERIVED_FROM_COORDINATES;INSTITUTION_MATCH_NONE
768790468	5288946d-5fcf-4b53-8fd3-74f4cc6b53fc		Plantae	Tracheophyta	Magnoliopsida	Gentianales	Rubiaceae	Coffea	Coffea arabica		SPECIES	Coffea arabica L.	Coffea arabica L.		PR	Maricao Insular Forest	Puerto Rico	PRESENT		1ef55060-54da-11dd-9d47-b8a03c50a862	18.18138	-66.97888	5000.0		609.0	0.0			1947-04-16	16	4	1947	2895345	2895345	PRESERVED_SPECIMEN	UConn	CONN	CONN00161652	6648			CC_BY_4_0		M.A. Chrysler			2024-03-08T09:52:38.478Z		GEODETIC_DATUM_ASSUMED_WGS84;CONTINENT_DERIVED_FROM_COORDINATES;INSTITUTION_MATCH_NONE
768790467	5288946d-5fcf-4b53-8fd3-74f4cc6b53fc		Plantae	Tracheophyta	Magnoliopsida	Gentianales	Rubiaceae	Coffea	Coffea arabica		SPECIES	Coffea arabica L.	Coffea arabica L.		HN	Lancetilla Valley, Tela, North Coast	Atlántida	PRESENT		1ef55060-54da-11dd-9d47-b8a03c50a862	15.7	-87.46666	20000.0		6.0	0.0			1960-08		8	1960	2895345	2895345	PRESERVED_SPECIMEN	UConn	CONN	CONN00161651	2099			CC_BY_4_0		H.W. Pfeifer			2024-03-08T09:52:38.519Z		GEODETIC_DATUM_ASSUMED_WGS84;CONTINENT_DERIVED_FROM_COORDINATES;RECORDED_DATE_INVALID;INSTITUTION_MATCH_NONE
768790466	5288946d-5fcf-4b53-8fd3-74f4cc6b53fc		Plantae	Tracheophyta	Magnoliopsida	Gentianales	Rubiaceae	Coffea	Coffea arabica		SPECIES	Coffea arabica L.	Coffea arabica L.		US	Alamance	North Carolina	PRESENT		1ef55060-54da-11dd-9d47-b8a03c50a862	36.035	-79.48583	20000.0		201.0	0.0			1979-05-15	15	5	1979	2895345	2895345	PRESERVED_SPECIMEN	UConn	CONN	CONN00161650				CC_BY_4_0		Unknown			2024-03-08T09:52:38.380Z		GEODETIC_DATUM_ASSUMED_WGS84;CONTINENT_DERIVED_FROM_COORDINATES;INSTITUTION_MATCH_NONE
768785865	1c00952b-574b-4307-9b07-6ae9ef4dd44d	urn:catalago:2012:FNC:GEF:PNUD:Plantae:005771	Plantae	Tracheophyta	Magnoliopsida	Gentianales	Rubiaceae	Coffea	Coffea arabica		SPECIES	Coffea arabica L.	Coffea arabica L.	L.	CO	Vereda El Cairo, Finca Canaguay, Cafetal 3, Punto de Censo 4	Valle del Cauca	PRESENT	1	fe602f47-b553-4291-b6e5-197b9837e167	4.725639	-76.214861			1698.5	23.5			2012-11-13	13	11	2012	2895345	2895345	HUMAN_OBSERVATION	FNC	PNUD-FNC	2012:FNC:GEF:PNUD:Plantae:005771				CC0_1_0		Enrique Méndez Vargas			2024-01-24T16:27:58.518Z		COORDINATE_ROUNDED;GEODETIC_DATUM_ASSUMED_WGS84;CONTINENT_DERIVED_FROM_COORDINATES;OCCURRENCE_STATUS_INFERRED_FROM_INDIVIDUAL_COUNT
768785860	1c00952b-574b-4307-9b07-6ae9ef4dd44d	urn:catalago:2012:FNC:GEF:PNUD:Plantae:005766	Plantae	Tracheophyta	Magnoliopsida	Gentianales	Rubiaceae	Coffea	Coffea arabica		SPECIES	Coffea arabica L.	Coffea arabica L.	L.	CO	Vereda El Cairo, Finca Canaguay, Cafetal 3, Punto de Censo 4	Valle del Cauca	PRESENT	1	fe602f47-b553-4291-b6e5-197b9837e167	4.725639	-76.214861			1698.5	23.5			2012-11-13	13	11	2012	2895345	2895345	HUMAN_OBSERVATION	FNC	PNUD-FNC	2012:FNC:GEF:PNUD:Plantae:005766				CC0_1_0		Enrique Méndez Vargas			2024-01-24T16:27:58.583Z		COORDINATE_ROUNDED;GEODETIC_DATUM_ASSUMED_WGS84;CONTINENT_DERIVED_FROM_COORDINATES;OCCURRENCE_STATUS_INFERRED_FROM_INDIVIDUAL_COUNT
768785859	1c00952b-574b-4307-9b07-6ae9ef4dd44d	urn:catalago:2012:FNC:GEF:PNUD:Plantae:005765	Plantae	Tracheophyta	Magnoliopsida	Gentianales	Rubiaceae	Coffea	Coffea arabica		SPECIES	Coffea arabica L.	Coffea arabica L.	L.	CO	Vereda El Cairo, Finca Canaguay, Cafetal 3, Punto de Censo 4	Valle del Cauca	PRESENT	1	fe602f47-b553-4291-b6e5-197b9837e167	4.725639	-76.214861			1698.5	23.5			2012-11-13	13	11	2012	2895345	2895345	HUMAN_OBSERVATION	FNC	PNUD-FNC	2012:FNC:GEF:PNUD:Plantae:005765				CC0_1_0		Enrique Méndez Vargas			2024-01-24T16:27:58.588Z		COORDINATE_ROUNDED;GEODETIC_DATUM_ASSUMED_WGS84;CONTINENT_DERIVED_FROM_COORDINATES;OCCURRENCE_STATUS_INFERRED_FROM_INDIVIDUAL_COUNT
768785857	1c00952b-574b-4307-9b07-6ae9ef4dd44d	urn:catalago:2012:FNC:GEF:PNUD:Plantae:005763	Plantae	Tracheophyta	Magnoliopsida	Gentianales	Rubiaceae	Coffea	Coffea arabica		SPECIES	Coffea arabica L.	Coffea arabica L.	L.	CO	Vereda El Cairo, Finca Canaguay, Cafetal 3, Punto de Censo 4	Valle del Cauca	PRESENT	1	fe602f47-b553-4291-b6e5-197b9837e167	4.725639	-76.214861			1698.5	23.5			2012-11-13	13	11	2012	2895345	2895345	HUMAN_OBSERVATION	FNC	PNUD-FNC	2012:FNC:GEF:PNUD:Plantae:005763				CC0_1_0		Enrique Méndez Vargas			2024-01-24T16:27:58.581Z		COORDINATE_ROUNDED;GEODETIC_DATUM_ASSUMED_WGS84;CONTINENT_DERIVED_FROM_COORDINATES;OCCURRENCE_STATUS_INFERRED_FROM_INDIVIDUAL_COUNT
768785856	1c00952b-574b-4307-9b07-6ae9ef4dd44d	urn:catalago:2012:FNC:GEF:PNUD:Plantae:005762	Plantae	Tracheophyta	Magnoliopsida	Gentianales	Rubiaceae	Coffea	Coffea arabica		SPECIES	Coffea arabica L.	Coffea arabica L.	L.	CO	Vereda El Cairo, Finca Canaguay, Cafetal 3, Punto de Censo 4	Valle del Cauca	PRESENT	1	fe602f47-b553-4291-b6e5-197b9837e167	4.725639	-76.214861			1698.5	23.5			2012-11-13	13	11	2012	2895345	2895345	HUMAN_OBSERVATION	FNC	PNUD-FNC	2012:FNC:GEF:PNUD:Plantae:005762				CC0_1_0		Enrique Méndez Vargas			2024-01-24T16:27:58.581Z		COORDINATE_ROUNDED;GEODETIC_DATUM_ASSUMED_WGS84;CONTINENT_DERIVED_FROM_COORDINATES;OCCURRENCE_STATUS_INFERRED_FROM_INDIVIDUAL_COUNT
768785855	1c00952b-574b-4307-9b07-6ae9ef4dd44d	urn:catalago:2012:FNC:GEF:PNUD:Plantae:005761	Plantae	Tracheophyta	Magnoliopsida	Gentianales	Rubiaceae	Coffea	Coffea arabica		SPECIES	Coffea arabica L.	Coffea arabica L.	L.	CO	Vereda El Cairo, Finca Canaguay, Cafetal 3, Punto de Censo 4	Valle del Cauca	PRESENT	1	fe602f47-b553-4291-b6e5-197b9837e167	4.725639	-76.214861			1698.5	23.5			2012-11-13	13	11	2012	2895345	2895345	HUMAN_OBSERVATION	FNC	PNUD-FNC	2012:FNC:GEF:PNUD:Plantae:005761				CC0_1_0		Enrique Méndez Vargas			2024-01-24T16:27:58.586Z		COORDINATE_ROUNDED;GEODETIC_DATUM_ASSUMED_WGS84;CONTINENT_DERIVED_FROM_COORDINATES;OCCURRENCE_STATUS_INFERRED_FROM_INDIVIDUAL_COUNT
768785854	1c00952b-574b-4307-9b07-6ae9ef4dd44d	urn:catalago:2012:FNC:GEF:PNUD:Plantae:005760	Plantae	Tracheophyta	Magnoliopsida	Gentianales	Rubiaceae	Coffea	Coffea arabica		SPECIES	Coffea arabica L.	Coffea arabica L.	L.	CO	Vereda El Cairo, Finca Canaguay, Cafetal 3, Punto de Censo 4	Valle del Cauca	PRESENT	1	fe602f47-b553-4291-b6e5-197b9837e167	4.725639	-76.214861			1698.5	23.5			2012-11-13	13	11	2012	2895345	2895345	HUMAN_OBSERVATION	FNC	PNUD-FNC	2012:FNC:GEF:PNUD:Plantae:005760				CC0_1_0		Enrique Méndez Vargas			2024-01-24T16:27:58.584Z		COORDINATE_ROUNDED;GEODETIC_DATUM_ASSUMED_WGS84;CONTINENT_DERIVED_FROM_COORDINATES;OCCURRENCE_STATUS_INFERRED_FROM_INDIVIDUAL_COUNT
768785852	1c00952b-574b-4307-9b07-6ae9ef4dd44d	urn:catalago:2012:FNC:GEF:PNUD:Plantae:005758	Plantae	Tracheophyta	Magnoliopsida	Gentianales	Rubiaceae	Coffea	Coffea arabica		SPECIES	Coffea arabica L.	Coffea arabica L.	L.	CO	Vereda El Cairo, Finca Canaguay, Cafetal 3, Punto de Censo 4	Valle del Cauca	PRESENT	1	fe602f47-b553-4291-b6e5-197b9837e167	4.725639	-76.214861			1698.5	23.5			2012-11-13	13	11	2012	2895345	2895345	HUMAN_OBSERVATION	FNC	PNUD-FNC	2012:FNC:GEF:PNUD:Plantae:005758				CC0_1_0		Enrique Méndez Vargas			2024-01-24T16:27:58.585Z		COORDINATE_ROUNDED;GEODETIC_DATUM_ASSUMED_WGS84;CONTINENT_DERIVED_FROM_COORDINATES;OCCURRENCE_STATUS_INFERRED_FROM_INDIVIDUAL_COUNT
768785851	1c00952b-574b-4307-9b07-6ae9ef4dd44d	urn:catalago:2012:FNC:GEF:PNUD:Plantae:005757	Plantae	Tracheophyta	Magnoliopsida	Gentianales	Rubiaceae	Coffea	Coffea arabica		SPECIES	Coffea arabica L.	Coffea arabica L.	L.	CO	Vereda El Cairo, Finca Canaguay, Cafetal 3, Punto de Censo 4	Valle del Cauca	PRESENT	1	fe602f47-b553-4291-b6e5-197b9837e167	4.725639	-76.214861			1698.5	23.5			2012-11-13	13	11	2012	2895345	2895345	HUMAN_OBSERVATION	FNC	PNUD-FNC	2012:FNC:GEF:PNUD:Plantae:005757				CC0_1_0		Enrique Méndez Vargas			2024-01-24T16:27:58.566Z		COORDINATE_ROUNDED;GEODETIC_DATUM_ASSUMED_WGS84;CONTINENT_DERIVED_FROM_COORDINATES;OCCURRENCE_STATUS_INFERRED_FROM_INDIVIDUAL_COUNT
768785844	1c00952b-574b-4307-9b07-6ae9ef4dd44d	urn:catalago:2012:FNC:GEF:PNUD:Plantae:005750	Plantae	Tracheophyta	Magnoliopsida	Gentianales	Rubiaceae	Coffea	Coffea arabica		SPECIES	Coffea arabica L.	Coffea arabica L.	L.	CO	Vereda El Cairo, Finca Canaguay, Cafetal 3, Punto de Censo 3	Valle del Cauca	PRESENT	1	fe602f47-b553-4291-b6e5-197b9837e167	4.725639	-76.214861			1698.5	23.5			2012-11-13	13	11	2012	2895345	2895345	HUMAN_OBSERVATION	FNC	PNUD-FNC	2012:FNC:GEF:PNUD:Plantae:005750				CC0_1_0		Enrique Méndez Vargas			2024-01-24T16:27:58.561Z		COORDINATE_ROUNDED;GEODETIC_DATUM_ASSUMED_WGS84;CONTINENT_DERIVED_FROM_COORDINATES;OCCURRENCE_STATUS_INFERRED_FROM_INDIVIDUAL_COUNT
768785842	1c00952b-574b-4307-9b07-6ae9ef4dd44d	urn:catalago:2012:FNC:GEF:PNUD:Plantae:005748	Plantae	Tracheophyta	Magnoliopsida	Gentianales	Rubiaceae	Coffea	Coffea arabica		SPECIES	Coffea arabica L.	Coffea arabica L.	L.	CO	Vereda El Cairo, Finca Canaguay, Cafetal 3, Punto de Censo 3	Valle del Cauca	PRESENT	1	fe602f47-b553-4291-b6e5-197b9837e167	4.725639	-76.214861			1698.5	23.5			2012-11-13	13	11	2012	2895345	2895345	HUMAN_OBSERVATION	FNC	PNUD-FNC	2012:FNC:GEF:PNUD:Plantae:005748				CC0_1_0		Enrique Méndez Vargas			2024-01-24T16:27:58.361Z		COORDINATE_ROUNDED;GEODETIC_DATUM_ASSUMED_WGS84;CONTINENT_DERIVED_FROM_COORDINATES;OCCURRENCE_STATUS_INFERRED_FROM_INDIVIDUAL_COUNT
768785841	1c00952b-574b-4307-9b07-6ae9ef4dd44d	urn:catalago:2012:FNC:GEF:PNUD:Plantae:005747	Plantae	Tracheophyta	Magnoliopsida	Gentianales	Rubiaceae	Coffea	Coffea arabica		SPECIES	Coffea arabica L.	Coffea arabica L.	L.	CO	Vereda El Cairo, Finca Canaguay, Cafetal 3, Punto de Censo 3	Valle del Cauca	PRESENT	1	fe602f47-b553-4291-b6e5-197b9837e167	4.725639	-76.214861			1698.5	23.5			2012-11-13	13	11	2012	2895345	2895345	HUMAN_OBSERVATION	FNC	PNUD-FNC	2012:FNC:GEF:PNUD:Plantae:005747				CC0_1_0		Enrique Méndez Vargas			2024-01-24T16:27:58.361Z		COORDINATE_ROUNDED;GEODETIC_DATUM_ASSUMED_WGS84;CONTINENT_DERIVED_FROM_COORDINATES;OCCURRENCE_STATUS_INFERRED_FROM_INDIVIDUAL_COUNT
768785839	1c00952b-574b-4307-9b07-6ae9ef4dd44d	urn:catalago:2012:FNC:GEF:PNUD:Plantae:005745	Plantae	Tracheophyta	Magnoliopsida	Gentianales	Rubiaceae	Coffea	Coffea arabica		SPECIES	Coffea arabica L.	Coffea arabica L.	L.	CO	Vereda El Cairo, Finca Canaguay, Cafetal 3, Punto de Censo 3	Valle del Cauca	PRESENT	1	fe602f47-b553-4291-b6e5-197b9837e167	4.725639	-76.214861			1698.5	23.5			2012-11-13	13	11	2012	2895345	2895345	HUMAN_OBSERVATION	FNC	PNUD-FNC	2012:FNC:GEF:PNUD:Plantae:005745				CC0_1_0		Enrique Méndez Vargas			2024-01-24T16:27:58.368Z		COORDINATE_ROUNDED;GEODETIC_DATUM_ASSUMED_WGS84;CONTINENT_DERIVED_FROM_COORDINATES;OCCURRENCE_STATUS_INFERRED_FROM_INDIVIDUAL_COUNT
768785838	1c00952b-574b-4307-9b07-6ae9ef4dd44d	urn:catalago:2012:FNC:GEF:PNUD:Plantae:005744	Plantae	Tracheophyta	Magnoliopsida	Gentianales	Rubiaceae	Coffea	Coffea arabica		SPECIES	Coffea arabica L.	Coffea arabica L.	L.	CO	Vereda El Cairo, Finca Canaguay, Cafetal 3, Punto de Censo 2	Valle del Cauca	PRESENT	1	fe602f47-b553-4291-b6e5-197b9837e167	4.725639	-76.214861			1698.5	23.5			2012-11-13	13	11	2012	2895345	2895345	HUMAN_OBSERVATION	FNC	PNUD-FNC	2012:FNC:GEF:PNUD:Plantae:005744				CC0_1_0		Enrique Méndez Vargas			2024-01-24T16:27:58.358Z		COORDINATE_ROUNDED;GEODETIC_DATUM_ASSUMED_WGS84;CONTINENT_DERIVED_FROM_COORDINATES;OCCURRENCE_STATUS_INFERRED_FROM_INDIVIDUAL_COUNT
768785835	1c00952b-574b-4307-9b07-6ae9ef4dd44d	urn:catalago:2012:FNC:GEF:PNUD:Plantae:005741	Plantae	Tracheophyta	Magnoliopsida	Gentianales	Rubiaceae	Coffea	Coffea arabica		SPECIES	Coffea arabica L.	Coffea arabica L.	L.	CO	Vereda El Cairo, Finca Canaguay, Cafetal 3, Punto de Censo 2	Valle del Cauca	PRESENT	1	fe602f47-b553-4291-b6e5-197b9837e167	4.725639	-76.214861			1698.5	23.5			2012-11-13	13	11	2012	2895345	2895345	HUMAN_OBSERVATION	FNC	PNUD-FNC	2012:FNC:GEF:PNUD:Plantae:005741				CC0_1_0		Enrique Méndez Vargas			2024-01-24T16:27:58.357Z		COORDINATE_ROUNDED;GEODETIC_DATUM_ASSUMED_WGS84;CONTINENT_DERIVED_FROM_COORDINATES;OCCURRENCE_STATUS_INFERRED_FROM_INDIVIDUAL_COUNT
768785834	1c00952b-574b-4307-9b07-6ae9ef4dd44d	urn:catalago:2012:FNC:GEF:PNUD:Plantae:005740	Plantae	Tracheophyta	Magnoliopsida	Gentianales	Rubiaceae	Coffea	Coffea arabica		SPECIES	Coffea arabica L.	Coffea arabica L.	L.	CO	Vereda El Cairo, Finca Canaguay, Cafetal 3, Punto de Censo 2	Valle del Cauca	PRESENT	1	fe602f47-b553-4291-b6e5-197b9837e167	4.725639	-76.214861			1698.5	23.5			2012-11-13	13	11	2012	2895345	2895345	HUMAN_OBSERVATION	FNC	PNUD-FNC	2012:FNC:GEF:PNUD:Plantae:005740				CC0_1_0		Enrique Méndez Vargas			2024-01-24T16:27:58.356Z		COORDINATE_ROUNDED;GEODETIC_DATUM_ASSUMED_WGS84;CONTINENT_DERIVED_FROM_COORDINATES;OCCURRENCE_STATUS_INFERRED_FROM_INDIVIDUAL_COUNT
768785825	1c00952b-574b-4307-9b07-6ae9ef4dd44d	urn:catalago:2012:FNC:GEF:PNUD:Plantae:005731	Plantae	Tracheophyta	Magnoliopsida	Gentianales	Rubiaceae	Coffea	Coffea arabica		SPECIES	Coffea arabica L.	Coffea arabica L.	L.	CO	Vereda El Cairo, Finca Canaguay, Cafetal 3, Punto de Censo 1	Valle del Cauca	PRESENT	1	fe602f47-b553-4291-b6e5-197b9837e167	4.725639	-76.214861			1698.5	23.5			2012-11-13	13	11	2012	2895345	2895345	HUMAN_OBSERVATION	FNC	PNUD-FNC	2012:FNC:GEF:PNUD:Plantae:005731				CC0_1_0		Enrique Méndez Vargas			2024-01-24T16:27:58.327Z		COORDINATE_ROUNDED;GEODETIC_DATUM_ASSUMED_WGS84;CONTINENT_DERIVED_FROM_COORDINATES;OCCURRENCE_STATUS_INFERRED_FROM_INDIVIDUAL_COUNT
768785822	1c00952b-574b-4307-9b07-6ae9ef4dd44d	urn:catalago:2012:FNC:GEF:PNUD:Plantae:005728	Plantae	Tracheophyta	Magnoliopsida	Gentianales	Rubiaceae	Coffea	Coffea arabica		SPECIES	Coffea arabica L.	Coffea arabica L.	L.	CO	Vereda El Cairo, Finca Canaguay, Cafetal 3, Punto de Censo 1	Valle del Cauca	PRESENT	1	fe602f47-b553-4291-b6e5-197b9837e167	4.725639	-76.214861			1698.5	23.5			2012-11-13	13	11	2012	2895345	2895345	HUMAN_OBSERVATION	FNC	PNUD-FNC	2012:FNC:GEF:PNUD:Plantae:005728				CC0_1_0		Enrique Méndez Vargas			2024-01-24T16:27:58.395Z		COORDINATE_ROUNDED;GEODETIC_DATUM_ASSUMED_WGS84;CONTINENT_DERIVED_FROM_COORDINATES;OCCURRENCE_STATUS_INFERRED_FROM_INDIVIDUAL_COUNT
768785821	1c00952b-574b-4307-9b07-6ae9ef4dd44d	urn:catalago:2012:FNC:GEF:PNUD:Plantae:005727	Plantae	Tracheophyta	Magnoliopsida	Gentianales	Rubiaceae	Coffea	Coffea arabica		SPECIES	Coffea arabica L.	Coffea arabica L.	L.	CO	Vereda El Cairo, Finca Canaguay, Cafetal 3, Punto de Censo 1	Valle del Cauca	PRESENT	1	fe602f47-b553-4291-b6e5-197b9837e167	4.725639	-76.214861			1698.5	23.5			2012-11-13	13	11	2012	2895345	2895345	HUMAN_OBSERVATION	FNC	PNUD-FNC	2012:FNC:GEF:PNUD:Plantae:005727				CC0_1_0		Enrique Méndez Vargas			2024-01-24T16:27:58.394Z		COORDINATE_ROUNDED;GEODETIC_DATUM_ASSUMED_WGS84;CONTINENT_DERIVED_FROM_COORDINATES;OCCURRENCE_STATUS_INFERRED_FROM_INDIVIDUAL_COUNT
768785820	1c00952b-574b-4307-9b07-6ae9ef4dd44d	urn:catalago:2012:FNC:GEF:PNUD:Plantae:005726	Plantae	Tracheophyta	Magnoliopsida	Gentianales	Rubiaceae	Coffea	Coffea arabica		SPECIES	Coffea arabica L.	Coffea arabica L.	L.	CO	Vereda El Cairo, Finca Canaguay, Cafetal 3, Punto de Censo 1	Valle del Cauca	PRESENT	1	fe602f47-b553-4291-b6e5-197b9837e167	4.725639	-76.214861			1698.5	23.5			2012-11-13	13	11	2012	2895345	2895345	HUMAN_OBSERVATION	FNC	PNUD-FNC	2012:FNC:GEF:PNUD:Plantae:005726				CC0_1_0		Enrique Méndez Vargas			2024-01-24T16:27:58.399Z		COORDINATE_ROUNDED;GEODETIC_DATUM_ASSUMED_WGS84;CONTINENT_DERIVED_FROM_COORDINATES;OCCURRENCE_STATUS_INFERRED_FROM_INDIVIDUAL_COUNT
768785815	1c00952b-574b-4307-9b07-6ae9ef4dd44d	urn:catalago:2012:FNC:GEF:PNUD:Plantae:005721	Plantae	Tracheophyta	Magnoliopsida	Gentianales	Rubiaceae	Coffea	Coffea arabica		SPECIES	Coffea arabica L.	Coffea arabica L.	L.	CO	Vereda El Cairo, Finca Canaguay, Cafetal 2, Punto de Censo 2	Valle del Cauca	PRESENT	1	fe602f47-b553-4291-b6e5-197b9837e167	4.722667	-76.213583			1698.5	23.5			2012-11-13	13	11	2012	2895345	2895345	HUMAN_OBSERVATION	FNC	PNUD-FNC	2012:FNC:GEF:PNUD:Plantae:005721				CC0_1_0		Enrique Méndez Vargas			2024-01-24T16:27:58.418Z		COORDINATE_ROUNDED;GEODETIC_DATUM_ASSUMED_WGS84;CONTINENT_DERIVED_FROM_COORDINATES;OCCURRENCE_STATUS_INFERRED_FROM_INDIVIDUAL_COUNT
768785813	1c00952b-574b-4307-9b07-6ae9ef4dd44d	urn:catalago:2012:FNC:GEF:PNUD:Plantae:005719	Plantae	Tracheophyta	Magnoliopsida	Gentianales	Rubiaceae	Coffea	Coffea arabica		SPECIES	Coffea arabica L.	Coffea arabica L.	L.	CO	Vereda El Cairo, Finca Canaguay, Cafetal 1, Punto de Censo 4	Valle del Cauca	PRESENT	1	fe602f47-b553-4291-b6e5-197b9837e167	4.722528	-76.213861			1698.5	23.5			2012-11-13	13	11	2012	2895345	2895345	HUMAN_OBSERVATION	FNC	PNUD-FNC	2012:FNC:GEF:PNUD:Plantae:005719				CC0_1_0		Enrique Méndez Vargas			2024-01-24T16:27:58.376Z		COORDINATE_ROUNDED;GEODETIC_DATUM_ASSUMED_WGS84;CONTINENT_DERIVED_FROM_COORDINATES;OCCURRENCE_STATUS_INFERRED_FROM_INDIVIDUAL_COUNT
768785812	1c00952b-574b-4307-9b07-6ae9ef4dd44d	urn:catalago:2012:FNC:GEF:PNUD:Plantae:005718	Plantae	Tracheophyta	Magnoliopsida	Gentianales	Rubiaceae	Coffea	Coffea arabica		SPECIES	Coffea arabica L.	Coffea arabica L.	L.	CO	Vereda El Cairo, Finca Canaguay, Cafetal 1, Punto de Censo 3	Valle del Cauca	PRESENT	1	fe602f47-b553-4291-b6e5-197b9837e167	4.722528	-76.213861			1698.5	23.5			2012-11-13	13	11	2012	2895345	2895345	HUMAN_OBSERVATION	FNC	PNUD-FNC	2012:FNC:GEF:PNUD:Plantae:005718				CC0_1_0		Enrique Méndez Vargas			2024-01-24T16:27:58.373Z		COORDINATE_ROUNDED;GEODETIC_DATUM_ASSUMED_WGS84;CONTINENT_DERIVED_FROM_COORDINATES;OCCURRENCE_STATUS_INFERRED_FROM_INDIVIDUAL_COUNT
768785811	1c00952b-574b-4307-9b07-6ae9ef4dd44d	urn:catalago:2012:FNC:GEF:PNUD:Plantae:005717	Plantae	Tracheophyta	Magnoliopsida	Gentianales	Rubiaceae	Coffea	Coffea arabica		SPECIES	Coffea arabica L.	Coffea arabica L.	L.	CO	Vereda El Cairo, Finca Canaguay, Cafetal 1, Punto de Censo 3	Valle del Cauca	PRESENT	1	fe602f47-b553-4291-b6e5-197b9837e167	4.722528	-76.213861			1698.5	23.5			2012-11-13	13	11	2012	2895345	2895345	HUMAN_OBSERVATION	FNC	PNUD-FNC	2012:FNC:GEF:PNUD:Plantae:005717				CC0_1_0		Enrique Méndez Vargas			2024-01-24T16:27:58.427Z		COORDINATE_ROUNDED;GEODETIC_DATUM_ASSUMED_WGS84;CONTINENT_DERIVED_FROM_COORDINATES;OCCURRENCE_STATUS_INFERRED_FROM_INDIVIDUAL_COUNT
768785810	1c00952b-574b-4307-9b07-6ae9ef4dd44d	urn:catalago:2012:FNC:GEF:PNUD:Plantae:005716	Plantae	Tracheophyta	Magnoliopsida	Gentianales	Rubiaceae	Coffea	Coffea arabica		SPECIES	Coffea arabica L.	Coffea arabica L.	L.	CO	Vereda El Cairo, Finca Canaguay, Cafetal 1, Punto de Censo 3	Valle del Cauca	PRESENT	1	fe602f47-b553-4291-b6e5-197b9837e167	4.722528	-76.213861			1698.5	23.5			2012-11-13	13	11	2012	2895345	2895345	HUMAN_OBSERVATION	FNC	PNUD-FNC	2012:FNC:GEF:PNUD:Plantae:005716				CC0_1_0		Enrique Méndez Vargas			2024-01-24T16:27:58.372Z		COORDINATE_ROUNDED;GEODETIC_DATUM_ASSUMED_WGS84;CONTINENT_DERIVED_FROM_COORDINATES;OCCURRENCE_STATUS_INFERRED_FROM_INDIVIDUAL_COUNT
768785809	1c00952b-574b-4307-9b07-6ae9ef4dd44d	urn:catalago:2012:FNC:GEF:PNUD:Plantae:005715	Plantae	Tracheophyta	Magnoliopsida	Gentianales	Rubiaceae	Coffea	Coffea arabica		SPECIES	Coffea arabica L.	Coffea arabica L.	L.	CO	Vereda El Cairo, Finca Canaguay, Cafetal 1, Punto de Censo 3	Valle del Cauca	PRESENT	1	fe602f47-b553-4291-b6e5-197b9837e167	4.722528	-76.213861			1698.5	23.5			2012-11-13	13	11	2012	2895345	2895345	HUMAN_OBSERVATION	FNC	PNUD-FNC	2012:FNC:GEF:PNUD:Plantae:005715				CC0_1_0		Enrique Méndez Vargas			2024-01-24T16:27:58.374Z		COORDINATE_ROUNDED;GEODETIC_DATUM_ASSUMED_WGS84;CONTINENT_DERIVED_FROM_COORDINATES;OCCURRENCE_STATUS_INFERRED_FROM_INDIVIDUAL_COUNT
768785807	1c00952b-574b-4307-9b07-6ae9ef4dd44d	urn:catalago:2012:FNC:GEF:PNUD:Plantae:005713	Plantae	Tracheophyta	Magnoliopsida	Gentianales	Rubiaceae	Coffea	Coffea arabica		SPECIES	Coffea arabica L.	Coffea arabica L.	L.	CO	Vereda El Cairo, Finca Canaguay, Cafetal 1, Punto de Censo 3	Valle del Cauca	PRESENT	1	fe602f47-b553-4291-b6e5-197b9837e167	4.722528	-76.213861			1698.5	23.5			2012-11-13	13	11	2012	2895345	2895345	HUMAN_OBSERVATION	FNC	PNUD-FNC	2012:FNC:GEF:PNUD:Plantae:005713				CC0_1_0		Enrique Méndez Vargas			2024-01-24T16:27:58.372Z		COORDINATE_ROUNDED;GEODETIC_DATUM_ASSUMED_WGS84;CONTINENT_DERIVED_FROM_COORDINATES;OCCURRENCE_STATUS_INFERRED_FROM_INDIVIDUAL_COUNT
768785805	1c00952b-574b-4307-9b07-6ae9ef4dd44d	urn:catalago:2012:FNC:GEF:PNUD:Plantae:005711	Plantae	Tracheophyta	Magnoliopsida	Gentianales	Rubiaceae	Coffea	Coffea arabica		SPECIES	Coffea arabica L.	Coffea arabica L.	L.	CO	Vereda El Cairo, Finca Canaguay, Cafetal 1, Punto de Censo 3	Valle del Cauca	PRESENT	1	fe602f47-b553-4291-b6e5-197b9837e167	4.722528	-76.213861			1698.5	23.5			2012-11-13	13	11	2012	2895345	2895345	HUMAN_OBSERVATION	FNC	PNUD-FNC	2012:FNC:GEF:PNUD:Plantae:005711				CC0_1_0		Enrique Méndez Vargas			2024-01-24T16:27:58.369Z		COORDINATE_ROUNDED;GEODETIC_DATUM_ASSUMED_WGS84;CONTINENT_DERIVED_FROM_COORDINATES;OCCURRENCE_STATUS_INFERRED_FROM_INDIVIDUAL_COUNT
768785800	1c00952b-574b-4307-9b07-6ae9ef4dd44d	urn:catalago:2012:FNC:GEF:PNUD:Plantae:005706	Plantae	Tracheophyta	Magnoliopsida	Gentianales	Rubiaceae	Coffea	Coffea arabica		SPECIES	Coffea arabica L.	Coffea arabica L.	L.	CO	Vereda El Cairo, Finca Canaguay, Cafetal 1, Punto de Censo 2	Valle del Cauca	PRESENT	1	fe602f47-b553-4291-b6e5-197b9837e167	4.722528	-76.213861			1698.5	23.5			2012-11-13	13	11	2012	2895345	2895345	HUMAN_OBSERVATION	FNC	PNUD-FNC	2012:FNC:GEF:PNUD:Plantae:005706				CC0_1_0		Enrique Méndez Vargas			2024-01-24T16:27:58.422Z		COORDINATE_ROUNDED;GEODETIC_DATUM_ASSUMED_WGS84;CONTINENT_DERIVED_FROM_COORDINATES;OCCURRENCE_STATUS_INFERRED_FROM_INDIVIDUAL_COUNT
768785799	1c00952b-574b-4307-9b07-6ae9ef4dd44d	urn:catalago:2012:FNC:GEF:PNUD:Plantae:005705	Plantae	Tracheophyta	Magnoliopsida	Gentianales	Rubiaceae	Coffea	Coffea arabica		SPECIES	Coffea arabica L.	Coffea arabica L.	L.	CO	Vereda El Cairo, Finca Canaguay, Cafetal 1, Punto de Censo 2	Valle del Cauca	PRESENT	1	fe602f47-b553-4291-b6e5-197b9837e167	4.722528	-76.213861			1698.5	23.5			2012-11-13	13	11	2012	2895345	2895345	HUMAN_OBSERVATION	FNC	PNUD-FNC	2012:FNC:GEF:PNUD:Plantae:005705				CC0_1_0		Enrique Méndez Vargas			2024-01-24T16:27:58.421Z		COORDINATE_ROUNDED;GEODETIC_DATUM_ASSUMED_WGS84;CONTINENT_DERIVED_FROM_COORDINATES;OCCURRENCE_STATUS_INFERRED_FROM_INDIVIDUAL_COUNT
768785797	1c00952b-574b-4307-9b07-6ae9ef4dd44d	urn:catalago:2012:FNC:GEF:PNUD:Plantae:005703	Plantae	Tracheophyta	Magnoliopsida	Gentianales	Rubiaceae	Coffea	Coffea arabica		SPECIES	Coffea arabica L.	Coffea arabica L.	L.	CO	Vereda El Cairo, Finca Canaguay, Cafetal 1, Punto de Censo 2	Valle del Cauca	PRESENT	1	fe602f47-b553-4291-b6e5-197b9837e167	4.722528	-76.213861			1698.5	23.5			2012-11-13	13	11	2012	2895345	2895345	HUMAN_OBSERVATION	FNC	PNUD-FNC	2012:FNC:GEF:PNUD:Plantae:005703				CC0_1_0		Enrique Méndez Vargas			2024-01-24T16:27:58.434Z		COORDINATE_ROUNDED;GEODETIC_DATUM_ASSUMED_WGS84;CONTINENT_DERIVED_FROM_COORDINATES;OCCURRENCE_STATUS_INFERRED_FROM_INDIVIDUAL_COUNT
768785796	1c00952b-574b-4307-9b07-6ae9ef4dd44d	urn:catalago:2012:FNC:GEF:PNUD:Plantae:005702	Plantae	Tracheophyta	Magnoliopsida	Gentianales	Rubiaceae	Coffea	Coffea arabica		SPECIES	Coffea arabica L.	Coffea arabica L.	L.	CO	Vereda El Cairo, Finca Canaguay, Cafetal 1, Punto de Censo 2	Valle del Cauca	PRESENT	1	fe602f47-b553-4291-b6e5-197b9837e167	4.722528	-76.213861			1698.5	23.5			2012-11-13	13	11	2012	2895345	2895345	HUMAN_OBSERVATION	FNC	PNUD-FNC	2012:FNC:GEF:PNUD:Plantae:005702				CC0_1_0		Enrique Méndez Vargas			2024-01-24T16:27:58.417Z		COORDINATE_ROUNDED;GEODETIC_DATUM_ASSUMED_WGS84;CONTINENT_DERIVED_FROM_COORDINATES;OCCURRENCE_STATUS_INFERRED_FROM_INDIVIDUAL_COUNT
768785794	1c00952b-574b-4307-9b07-6ae9ef4dd44d	urn:catalago:2012:FNC:GEF:PNUD:Plantae:005700	Plantae	Tracheophyta	Magnoliopsida	Gentianales	Rubiaceae	Coffea	Coffea arabica		SPECIES	Coffea arabica L.	Coffea arabica L.	L.	CO	Vereda El Cairo, Finca Canaguay, Cafetal 1, Punto de Censo 2	Valle del Cauca	PRESENT	1	fe602f47-b553-4291-b6e5-197b9837e167	4.722528	-76.213861			1698.5	23.5			2012-11-13	13	11	2012	2895345	2895345	HUMAN_OBSERVATION	FNC	PNUD-FNC	2012:FNC:GEF:PNUD:Plantae:005700				CC0_1_0		Enrique Méndez Vargas			2024-01-24T16:27:58.418Z		COORDINATE_ROUNDED;GEODETIC_DATUM_ASSUMED_WGS84;CONTINENT_DERIVED_FROM_COORDINATES;OCCURRENCE_STATUS_INFERRED_FROM_INDIVIDUAL_COUNT
768785788	1c00952b-574b-4307-9b07-6ae9ef4dd44d	urn:catalago:2012:FNC:GEF:PNUD:Plantae:005694	Plantae	Tracheophyta	Magnoliopsida	Gentianales	Rubiaceae	Coffea	Coffea arabica		SPECIES	Coffea arabica L.	Coffea arabica L.	L.	CO	Vereda El Cairo, Finca Canaguay, Cafetal 1, Punto de Censo 1	Valle del Cauca	PRESENT	1	fe602f47-b553-4291-b6e5-197b9837e167	4.722528	-76.213861			1698.5	23.5			2012-11-13	13	11	2012	2895345	2895345	HUMAN_OBSERVATION	FNC	PNUD-FNC	2012:FNC:GEF:PNUD:Plantae:005694				CC0_1_0		Enrique Méndez Vargas			2024-01-24T16:27:58.054Z		COORDINATE_ROUNDED;GEODETIC_DATUM_ASSUMED_WGS84;CONTINENT_DERIVED_FROM_COORDINATES;OCCURRENCE_STATUS_INFERRED_FROM_INDIVIDUAL_COUNT
768785477	1c00952b-574b-4307-9b07-6ae9ef4dd44d	urn:catalago:2012:FNC:GEF:PNUD:Plantae:005383	Plantae	Tracheophyta	Magnoliopsida	Gentianales	Rubiaceae	Coffea	Coffea arabica		SPECIES	Coffea arabica L.	Coffea arabica L.	L.	CO	Vereda La Galana, Finca La Platina, Cafe(Cafe3), Punto de Censo 3	Valle del Cauca	PRESENT	1	fe602f47-b553-4291-b6e5-197b9837e167	4.892056	-76.022778			1501.5	16.5			2012-12-06	6	12	2012	2895345	2895345	HUMAN_OBSERVATION	FNC	PNUD-FNC	2012:FNC:GEF:PNUD:Plantae:005383				CC0_1_0		Enrique Méndez Vargas			2024-01-24T16:27:59.689Z		COORDINATE_ROUNDED;GEODETIC_DATUM_ASSUMED_WGS84;CONTINENT_DERIVED_FROM_COORDINATES;OCCURRENCE_STATUS_INFERRED_FROM_INDIVIDUAL_COUNT
768785468	1c00952b-574b-4307-9b07-6ae9ef4dd44d	urn:catalago:2012:FNC:GEF:PNUD:Plantae:005374	Plantae	Tracheophyta	Magnoliopsida	Gentianales	Rubiaceae	Coffea	Coffea arabica		SPECIES	Coffea arabica L.	Coffea arabica L.	L.	CO	Vereda La Galana, Finca La Platina, Cafe(Cafe3), Punto de Censo 1	Valle del Cauca	PRESENT	1	fe602f47-b553-4291-b6e5-197b9837e167	4.892056	-76.022778			1501.5	16.5			2012-12-06	6	12	2012	2895345	2895345	HUMAN_OBSERVATION	FNC	PNUD-FNC	2012:FNC:GEF:PNUD:Plantae:005374				CC0_1_0		Enrique Méndez Vargas			2024-01-24T16:27:59.681Z		COORDINATE_ROUNDED;GEODETIC_DATUM_ASSUMED_WGS84;CONTINENT_DERIVED_FROM_COORDINATES;OCCURRENCE_STATUS_INFERRED_FROM_INDIVIDUAL_COUNT
768785467	1c00952b-574b-4307-9b07-6ae9ef4dd44d	urn:catalago:2012:FNC:GEF:PNUD:Plantae:005373	Plantae	Tracheophyta	Magnoliopsida	Gentianales	Rubiaceae	Coffea	Coffea arabica		SPECIES	Coffea arabica L.	Coffea arabica L.	L.	CO	Vereda La Galana, Finca La Platina, Cafe(Cafe3), Punto de Censo 1	Valle del Cauca	PRESENT	1	fe602f47-b553-4291-b6e5-197b9837e167	4.892056	-76.022778			1501.5	16.5			2012-12-06	6	12	2012	2895345	2895345	HUMAN_OBSERVATION	FNC	PNUD-FNC	2012:FNC:GEF:PNUD:Plantae:005373				CC0_1_0		Enrique Méndez Vargas			2024-01-24T16:27:59.711Z		COORDINATE_ROUNDED;GEODETIC_DATUM_ASSUMED_WGS84;CONTINENT_DERIVED_FROM_COORDINATES;OCCURRENCE_STATUS_INFERRED_FROM_INDIVIDUAL_COUNT
768785466	1c00952b-574b-4307-9b07-6ae9ef4dd44d	urn:catalago:2012:FNC:GEF:PNUD:Plantae:005372	Plantae	Tracheophyta	Magnoliopsida	Gentianales	Rubiaceae	Coffea	Coffea arabica		SPECIES	Coffea arabica L.	Coffea arabica L.	L.	CO	Vereda La Galana, Finca La Platina, Cafe(Cafe3), Punto de Censo 1	Valle del Cauca	PRESENT	1	fe602f47-b553-4291-b6e5-197b9837e167	4.892056	-76.022778			1501.5	16.5			2012-12-06	6	12	2012	2895345	2895345	HUMAN_OBSERVATION	FNC	PNUD-FNC	2012:FNC:GEF:PNUD:Plantae:005372				CC0_1_0		Enrique Méndez Vargas			2024-01-24T16:27:59.681Z		COORDINATE_ROUNDED;GEODETIC_DATUM_ASSUMED_WGS84;CONTINENT_DERIVED_FROM_COORDINATES;OCCURRENCE_STATUS_INFERRED_FROM_INDIVIDUAL_COUNT
768785465	1c00952b-574b-4307-9b07-6ae9ef4dd44d	urn:catalago:2012:FNC:GEF:PNUD:Plantae:005371	Plantae	Tracheophyta	Magnoliopsida	Gentianales	Rubiaceae	Coffea	Coffea arabica		SPECIES	Coffea arabica L.	Coffea arabica L.	L.	CO	Vereda La Galana, Finca La Platina, Cafe(Cafe3), Punto de Censo 1	Valle del Cauca	PRESENT	1	fe602f47-b553-4291-b6e5-197b9837e167	4.892056	-76.022778			1501.5	16.5			2012-12-06	6	12	2012	2895345	2895345	HUMAN_OBSERVATION	FNC	PNUD-FNC	2012:FNC:GEF:PNUD:Plantae:005371				CC0_1_0		Enrique Méndez Vargas			2024-01-24T16:27:59.679Z		COORDINATE_ROUNDED;GEODETIC_DATUM_ASSUMED_WGS84;CONTINENT_DERIVED_FROM_COORDINATES;OCCURRENCE_STATUS_INFERRED_FROM_INDIVIDUAL_COUNT
768785464	1c00952b-574b-4307-9b07-6ae9ef4dd44d	urn:catalago:2012:FNC:GEF:PNUD:Plantae:005370	Plantae	Tracheophyta	Magnoliopsida	Gentianales	Rubiaceae	Coffea	Coffea arabica		SPECIES	Coffea arabica L.	Coffea arabica L.	L.	CO	Vereda La Galana, Finca La Platina, Cafe(Cafe3), Punto de Censo 1	Valle del Cauca	PRESENT	1	fe602f47-b553-4291-b6e5-197b9837e167	4.892056	-76.022778			1501.5	16.5			2012-12-06	6	12	2012	2895345	2895345	HUMAN_OBSERVATION	FNC	PNUD-FNC	2012:FNC:GEF:PNUD:Plantae:005370				CC0_1_0		Enrique Méndez Vargas			2024-01-24T16:27:59.686Z		COORDINATE_ROUNDED;GEODETIC_DATUM_ASSUMED_WGS84;CONTINENT_DERIVED_FROM_COORDINATES;OCCURRENCE_STATUS_INFERRED_FROM_INDIVIDUAL_COUNT
768785431	1c00952b-574b-4307-9b07-6ae9ef4dd44d	urn:catalago:2012:FNC:GEF:PNUD:Plantae:005337	Plantae	Tracheophyta	Magnoliopsida	Gentianales	Rubiaceae	Coffea	Coffea arabica		SPECIES	Coffea arabica L.	Coffea arabica L.	L.	CO	Vereda La Galana, Finca La Platina, Agroforestal(Agrof2-deyanira Marin), Punto de Censo 2	Valle del Cauca	PRESENT	1	fe602f47-b553-4291-b6e5-197b9837e167	4.891528	-76.022806			1501.5	16.5			2012-12-06	6	12	2012	2895345	2895345	HUMAN_OBSERVATION	FNC	PNUD-FNC	2012:FNC:GEF:PNUD:Plantae:005337				CC0_1_0		Enrique Méndez Vargas			2024-01-24T16:27:59.619Z		COORDINATE_ROUNDED;GEODETIC_DATUM_ASSUMED_WGS84;CONTINENT_DERIVED_FROM_COORDINATES;OCCURRENCE_STATUS_INFERRED_FROM_INDIVIDUAL_COUNT
768785425	1c00952b-574b-4307-9b07-6ae9ef4dd44d	urn:catalago:2012:FNC:GEF:PNUD:Plantae:005331	Plantae	Tracheophyta	Magnoliopsida	Gentianales	Rubiaceae	Coffea	Coffea arabica		SPECIES	Coffea arabica L.	Coffea arabica L.	L.	CO	Vereda La Galana, Finca La Platina, Agroforestal(Agrof1-Gabriel), Punto de Censo 1	Valle del Cauca	PRESENT	1	fe602f47-b553-4291-b6e5-197b9837e167	4.893167	-76.024583			1564.5	12.5			2012-12-06	6	12	2012	2895345	2895345	HUMAN_OBSERVATION	FNC	PNUD-FNC	2012:FNC:GEF:PNUD:Plantae:005331				CC0_1_0		Enrique Méndez Vargas			2024-01-24T16:27:59.615Z		COORDINATE_ROUNDED;GEODETIC_DATUM_ASSUMED_WGS84;CONTINENT_DERIVED_FROM_COORDINATES;OCCURRENCE_STATUS_INFERRED_FROM_INDIVIDUAL_COUNT
768785156	1c00952b-574b-4307-9b07-6ae9ef4dd44d	urn:catalago:2012:FNC:GEF:PNUD:Plantae:005062	Plantae	Tracheophyta	Magnoliopsida	Gentianales	Rubiaceae	Coffea	Coffea arabica		SPECIES	Coffea arabica L.	Coffea arabica L.	L.	CO	Vereda Villa Rosa, Finca La Ilusión (O El Enredo), Agroforestal (Ag1), Punto de Censo 4	Valle del Cauca	PRESENT	1	fe602f47-b553-4291-b6e5-197b9837e167	4.733528	-76.137			1585.5	3.5			2012-12-10	10	12	2012	2895345	2895345	HUMAN_OBSERVATION	FNC	PNUD-FNC	2012:FNC:GEF:PNUD:Plantae:005062				CC0_1_0		Enrique Méndez Vargas			2024-01-24T16:27:59.063Z		COORDINATE_ROUNDED;GEODETIC_DATUM_ASSUMED_WGS84;CONTINENT_DERIVED_FROM_COORDINATES;OCCURRENCE_STATUS_INFERRED_FROM_INDIVIDUAL_COUNT
768785155	1c00952b-574b-4307-9b07-6ae9ef4dd44d	urn:catalago:2012:FNC:GEF:PNUD:Plantae:005061	Plantae	Tracheophyta	Magnoliopsida	Gentianales	Rubiaceae	Coffea	Coffea arabica		SPECIES	Coffea arabica L.	Coffea arabica L.	L.	CO	Vereda Villa Rosa, Finca La Ilusión (O El Enredo), Agroforestal (Ag1), Punto de Censo 4	Valle del Cauca	PRESENT	1	fe602f47-b553-4291-b6e5-197b9837e167	4.733528	-76.137			1585.5	3.5			2012-12-10	10	12	2012	2895345	2895345	HUMAN_OBSERVATION	FNC	PNUD-FNC	2012:FNC:GEF:PNUD:Plantae:005061				CC0_1_0		Enrique Méndez Vargas			2024-01-24T16:27:59.069Z		COORDINATE_ROUNDED;GEODETIC_DATUM_ASSUMED_WGS84;CONTINENT_DERIVED_FROM_COORDINATES;OCCURRENCE_STATUS_INFERRED_FROM_INDIVIDUAL_COUNT
768785151	1c00952b-574b-4307-9b07-6ae9ef4dd44d	urn:catalago:2012:FNC:GEF:PNUD:Plantae:005057	Plantae	Tracheophyta	Magnoliopsida	Gentianales	Rubiaceae	Coffea	Coffea arabica		SPECIES	Coffea arabica L.	Coffea arabica L.	L.	CO	Vereda Villa Rosa, Finca La Ilusión (O El Enredo), Agroforestal (Ag1), Punto de Censo 4	Valle del Cauca	PRESENT	1	fe602f47-b553-4291-b6e5-197b9837e167	4.733528	-76.137			1585.5	3.5			2012-12-10	10	12	2012	2895345	2895345	HUMAN_OBSERVATION	FNC	PNUD-FNC	2012:FNC:GEF:PNUD:Plantae:005057				CC0_1_0		Enrique Méndez Vargas			2024-01-24T16:27:59.054Z		COORDINATE_ROUNDED;GEODETIC_DATUM_ASSUMED_WGS84;CONTINENT_DERIVED_FROM_COORDINATES;OCCURRENCE_STATUS_INFERRED_FROM_INDIVIDUAL_COUNT
768785136	1c00952b-574b-4307-9b07-6ae9ef4dd44d	urn:catalago:2012:FNC:GEF:PNUD:Plantae:005042	Plantae	Tracheophyta	Magnoliopsida	Gentianales	Rubiaceae	Coffea	Coffea arabica		SPECIES	Coffea arabica L.	Coffea arabica L.	L.	CO	Vereda Villa Rosa, Finca La Ilusión (O El Enredo), Agroforestal (Ag1), Punto de Censo 2	Valle del Cauca	PRESENT	1	fe602f47-b553-4291-b6e5-197b9837e167	4.733528	-76.137			1585.5	3.5			2012-12-10	10	12	2012	2895345	2895345	HUMAN_OBSERVATION	FNC	PNUD-FNC	2012:FNC:GEF:PNUD:Plantae:005042				CC0_1_0		Enrique Méndez Vargas			2024-01-24T16:27:59.090Z		COORDINATE_ROUNDED;GEODETIC_DATUM_ASSUMED_WGS84;CONTINENT_DERIVED_FROM_COORDINATES;OCCURRENCE_STATUS_INFERRED_FROM_INDIVIDUAL_COUNT
768785134	1c00952b-574b-4307-9b07-6ae9ef4dd44d	urn:catalago:2012:FNC:GEF:PNUD:Plantae:005040	Plantae	Tracheophyta	Magnoliopsida	Gentianales	Rubiaceae	Coffea	Coffea arabica		SPECIES	Coffea arabica L.	Coffea arabica L.	L.	CO	Vereda Villa Rosa, Finca La Ilusión (O El Enredo), Agroforestal (Ag1), Punto de Censo 2	Valle del Cauca	PRESENT	1	fe602f47-b553-4291-b6e5-197b9837e167	4.733528	-76.137			1585.5	3.5			2012-12-10	10	12	2012	2895345	2895345	HUMAN_OBSERVATION	FNC	PNUD-FNC	2012:FNC:GEF:PNUD:Plantae:005040				CC0_1_0		Enrique Méndez Vargas			2024-01-24T16:27:59.074Z		COORDINATE_ROUNDED;GEODETIC_DATUM_ASSUMED_WGS84;CONTINENT_DERIVED_FROM_COORDINATES;OCCURRENCE_STATUS_INFERRED_FROM_INDIVIDUAL_COUNT
768785133	1c00952b-574b-4307-9b07-6ae9ef4dd44d	urn:catalago:2012:FNC:GEF:PNUD:Plantae:005039	Plantae	Tracheophyta	Magnoliopsida	Gentianales	Rubiaceae	Coffea	Coffea arabica		SPECIES	Coffea arabica L.	Coffea arabica L.	L.	CO	Vereda Villa Rosa, Finca La Ilusión (O El Enredo), Agroforestal (Ag1), Punto de Censo 2	Valle del Cauca	PRESENT	1	fe602f47-b553-4291-b6e5-197b9837e167	4.733528	-76.137			1585.5	3.5			2012-12-10	10	12	2012	2895345	2895345	HUMAN_OBSERVATION	FNC	PNUD-FNC	2012:FNC:GEF:PNUD:Plantae:005039				CC0_1_0		Enrique Méndez Vargas			2024-01-24T16:27:59.067Z		COORDINATE_ROUNDED;GEODETIC_DATUM_ASSUMED_WGS84;CONTINENT_DERIVED_FROM_COORDINATES;OCCURRENCE_STATUS_INFERRED_FROM_INDIVIDUAL_COUNT
768785131	1c00952b-574b-4307-9b07-6ae9ef4dd44d	urn:catalago:2012:FNC:GEF:PNUD:Plantae:005037	Plantae	Tracheophyta	Magnoliopsida	Gentianales	Rubiaceae	Coffea	Coffea arabica		SPECIES	Coffea arabica L.	Coffea arabica L.	L.	CO	Vereda Villa Rosa, Finca La Ilusión (O El Enredo), Agroforestal (Ag1), Punto de Censo 2	Valle del Cauca	PRESENT	1	fe602f47-b553-4291-b6e5-197b9837e167	4.733528	-76.137			1585.5	3.5			2012-12-10	10	12	2012	2895345	2895345	HUMAN_OBSERVATION	FNC	PNUD-FNC	2012:FNC:GEF:PNUD:Plantae:005037				CC0_1_0		Enrique Méndez Vargas			2024-01-24T16:27:59.069Z		COORDINATE_ROUNDED;GEODETIC_DATUM_ASSUMED_WGS84;CONTINENT_DERIVED_FROM_COORDINATES;OCCURRENCE_STATUS_INFERRED_FROM_INDIVIDUAL_COUNT
768785130	1c00952b-574b-4307-9b07-6ae9ef4dd44d	urn:catalago:2012:FNC:GEF:PNUD:Plantae:005036	Plantae	Tracheophyta	Magnoliopsida	Gentianales	Rubiaceae	Coffea	Coffea arabica		SPECIES	Coffea arabica L.	Coffea arabica L.	L.	CO	Vereda Villa Rosa, Finca La Ilusión (O El Enredo), Agroforestal (Ag1), Punto de Censo 2	Valle del Cauca	PRESENT	1	fe602f47-b553-4291-b6e5-197b9837e167	4.733528	-76.137			1585.5	3.5			2012-12-10	10	12	2012	2895345	2895345	HUMAN_OBSERVATION	FNC	PNUD-FNC	2012:FNC:GEF:PNUD:Plantae:005036				CC0_1_0		Enrique Méndez Vargas			2024-01-24T16:27:59.067Z		COORDINATE_ROUNDED;GEODETIC_DATUM_ASSUMED_WGS84;CONTINENT_DERIVED_FROM_COORDINATES;OCCURRENCE_STATUS_INFERRED_FROM_INDIVIDUAL_COUNT
768785129	1c00952b-574b-4307-9b07-6ae9ef4dd44d	urn:catalago:2012:FNC:GEF:PNUD:Plantae:005035	Plantae	Tracheophyta	Magnoliopsida	Gentianales	Rubiaceae	Coffea	Coffea arabica		SPECIES	Coffea arabica L.	Coffea arabica L.	L.	CO	Vereda Villa Rosa, Finca La Ilusión (O El Enredo), Agroforestal (Ag1), Punto de Censo 1	Valle del Cauca	PRESENT	1	fe602f47-b553-4291-b6e5-197b9837e167	4.733528	-76.137			1585.5	3.5			2012-12-10	10	12	2012	2895345	2895345	HUMAN_OBSERVATION	FNC	PNUD-FNC	2012:FNC:GEF:PNUD:Plantae:005035				CC0_1_0		Enrique Méndez Vargas			2024-01-24T16:27:59.067Z		COORDINATE_ROUNDED;GEODETIC_DATUM_ASSUMED_WGS84;CONTINENT_DERIVED_FROM_COORDINATES;OCCURRENCE_STATUS_INFERRED_FROM_INDIVIDUAL_COUNT
768785128	1c00952b-574b-4307-9b07-6ae9ef4dd44d	urn:catalago:2012:FNC:GEF:PNUD:Plantae:005034	Plantae	Tracheophyta	Magnoliopsida	Gentianales	Rubiaceae	Coffea	Coffea arabica		SPECIES	Coffea arabica L.	Coffea arabica L.	L.	CO	Vereda Villa Rosa, Finca La Ilusión (O El Enredo), Agroforestal (Ag1), Punto de Censo 1	Valle del Cauca	PRESENT	1	fe602f47-b553-4291-b6e5-197b9837e167	4.733528	-76.137			1585.5	3.5			2012-12-10	10	12	2012	2895345	2895345	HUMAN_OBSERVATION	FNC	PNUD-FNC	2012:FNC:GEF:PNUD:Plantae:005034				CC0_1_0		Enrique Méndez Vargas			2024-01-24T16:27:59.069Z		COORDINATE_ROUNDED;GEODETIC_DATUM_ASSUMED_WGS84;CONTINENT_DERIVED_FROM_COORDINATES;OCCURRENCE_STATUS_INFERRED_FROM_INDIVIDUAL_COUNT
768785126	1c00952b-574b-4307-9b07-6ae9ef4dd44d	urn:catalago:2012:FNC:GEF:PNUD:Plantae:005032	Plantae	Tracheophyta	Magnoliopsida	Gentianales	Rubiaceae	Coffea	Coffea arabica		SPECIES	Coffea arabica L.	Coffea arabica L.	L.	CO	Vereda Villa Rosa, Finca La Ilusión (O El Enredo), Agroforestal (Ag1), Punto de Censo 1	Valle del Cauca	PRESENT	1	fe602f47-b553-4291-b6e5-197b9837e167	4.733528	-76.137			1585.5	3.5			2012-12-10	10	12	2012	2895345	2895345	HUMAN_OBSERVATION	FNC	PNUD-FNC	2012:FNC:GEF:PNUD:Plantae:005032				CC0_1_0		Enrique Méndez Vargas			2024-01-24T16:27:59.069Z		COORDINATE_ROUNDED;GEODETIC_DATUM_ASSUMED_WGS84;CONTINENT_DERIVED_FROM_COORDINATES;OCCURRENCE_STATUS_INFERRED_FROM_INDIVIDUAL_COUNT
768785124	1c00952b-574b-4307-9b07-6ae9ef4dd44d	urn:catalago:2012:FNC:GEF:PNUD:Plantae:005030	Plantae	Tracheophyta	Magnoliopsida	Gentianales	Rubiaceae	Coffea	Coffea arabica		SPECIES	Coffea arabica L.	Coffea arabica L.	L.	CO	Vereda Villa Rosa, Finca La Ilusión (O El Enredo), Agroforestal (Ag1), Punto de Censo 1	Valle del Cauca	PRESENT	1	fe602f47-b553-4291-b6e5-197b9837e167	4.733528	-76.137			1585.5	3.5			2012-12-10	10	12	2012	2895345	2895345	HUMAN_OBSERVATION	FNC	PNUD-FNC	2012:FNC:GEF:PNUD:Plantae:005030				CC0_1_0		Enrique Méndez Vargas			2024-01-24T16:27:59.071Z		COORDINATE_ROUNDED;GEODETIC_DATUM_ASSUMED_WGS84;CONTINENT_DERIVED_FROM_COORDINATES;OCCURRENCE_STATUS_INFERRED_FROM_INDIVIDUAL_COUNT
768785123	1c00952b-574b-4307-9b07-6ae9ef4dd44d	urn:catalago:2012:FNC:GEF:PNUD:Plantae:005029	Plantae	Tracheophyta	Magnoliopsida	Gentianales	Rubiaceae	Coffea	Coffea arabica		SPECIES	Coffea arabica L.	Coffea arabica L.	L.	CO	Vereda Villa Rosa, Finca La Ilusión (O El Enredo), Agroforestal (Ag1), Punto de Censo 1	Valle del Cauca	PRESENT	1	fe602f47-b553-4291-b6e5-197b9837e167	4.733528	-76.137			1585.5	3.5			2012-12-10	10	12	2012	2895345	2895345	HUMAN_OBSERVATION	FNC	PNUD-FNC	2012:FNC:GEF:PNUD:Plantae:005029				CC0_1_0		Enrique Méndez Vargas			2024-01-24T16:27:59.098Z		COORDINATE_ROUNDED;GEODETIC_DATUM_ASSUMED_WGS84;CONTINENT_DERIVED_FROM_COORDINATES;OCCURRENCE_STATUS_INFERRED_FROM_INDIVIDUAL_COUNT
768785052	1c00952b-574b-4307-9b07-6ae9ef4dd44d	urn:catalago:2012:FNC:GEF:PNUD:Plantae:004958	Plantae	Tracheophyta	Magnoliopsida	Gentianales	Rubiaceae	Coffea	Coffea arabica		SPECIES	Coffea arabica L.	Coffea arabica L.	L.	CO	Vereda La Estrella, Finca El Porvenir, Cafe3, Punto de Censo 4	Valle del Cauca	PRESENT	1	fe602f47-b553-4291-b6e5-197b9837e167	4.725667	-76.106361			1641.5	11.5			2012-11-13	13	11	2012	2895345	2895345	HUMAN_OBSERVATION	FNC	PNUD-FNC	2012:FNC:GEF:PNUD:Plantae:004958				CC0_1_0		Enrique Méndez Vargas			2024-01-24T16:28:00.070Z		COORDINATE_ROUNDED;GEODETIC_DATUM_ASSUMED_WGS84;CONTINENT_DERIVED_FROM_COORDINATES;OCCURRENCE_STATUS_INFERRED_FROM_INDIVIDUAL_COUNT
768785051	1c00952b-574b-4307-9b07-6ae9ef4dd44d	urn:catalago:2012:FNC:GEF:PNUD:Plantae:004957	Plantae	Tracheophyta	Magnoliopsida	Gentianales	Rubiaceae	Coffea	Coffea arabica		SPECIES	Coffea arabica L.	Coffea arabica L.	L.	CO	Vereda La Estrella, Finca El Porvenir, Cafe3, Punto de Censo 4	Valle del Cauca	PRESENT	1	fe602f47-b553-4291-b6e5-197b9837e167	4.725667	-76.106361			1641.5	11.5			2012-11-13	13	11	2012	2895345	2895345	HUMAN_OBSERVATION	FNC	PNUD-FNC	2012:FNC:GEF:PNUD:Plantae:004957				CC0_1_0		Enrique Méndez Vargas			2024-01-24T16:28:00.069Z		COORDINATE_ROUNDED;GEODETIC_DATUM_ASSUMED_WGS84;CONTINENT_DERIVED_FROM_COORDINATES;OCCURRENCE_STATUS_INFERRED_FROM_INDIVIDUAL_COUNT
768785050	1c00952b-574b-4307-9b07-6ae9ef4dd44d	urn:catalago:2012:FNC:GEF:PNUD:Plantae:004956	Plantae	Tracheophyta	Magnoliopsida	Gentianales	Rubiaceae	Coffea	Coffea arabica		SPECIES	Coffea arabica L.	Coffea arabica L.	L.	CO	Vereda La Estrella, Finca El Porvenir, Cafe3, Punto de Censo 4	Valle del Cauca	PRESENT	1	fe602f47-b553-4291-b6e5-197b9837e167	4.725667	-76.106361			1641.5	11.5			2012-11-13	13	11	2012	2895345	2895345	HUMAN_OBSERVATION	FNC	PNUD-FNC	2012:FNC:GEF:PNUD:Plantae:004956				CC0_1_0		Enrique Méndez Vargas			2024-01-24T16:28:00.069Z		COORDINATE_ROUNDED;GEODETIC_DATUM_ASSUMED_WGS84;CONTINENT_DERIVED_FROM_COORDINATES;OCCURRENCE_STATUS_INFERRED_FROM_INDIVIDUAL_COUNT
768785049	1c00952b-574b-4307-9b07-6ae9ef4dd44d	urn:catalago:2012:FNC:GEF:PNUD:Plantae:004955	Plantae	Tracheophyta	Magnoliopsida	Gentianales	Rubiaceae	Coffea	Coffea arabica		SPECIES	Coffea arabica L.	Coffea arabica L.	L.	CO	Vereda La Estrella, Finca El Porvenir, Cafe3, Punto de Censo 4	Valle del Cauca	PRESENT	1	fe602f47-b553-4291-b6e5-197b9837e167	4.725667	-76.106361			1641.5	11.5			2012-11-13	13	11	2012	2895345	2895345	HUMAN_OBSERVATION	FNC	PNUD-FNC	2012:FNC:GEF:PNUD:Plantae:004955				CC0_1_0		Enrique Méndez Vargas			2024-01-24T16:28:00.070Z		COORDINATE_ROUNDED;GEODETIC_DATUM_ASSUMED_WGS84;CONTINENT_DERIVED_FROM_COORDINATES;OCCURRENCE_STATUS_INFERRED_FROM_INDIVIDUAL_COUNT
768785047	1c00952b-574b-4307-9b07-6ae9ef4dd44d	urn:catalago:2012:FNC:GEF:PNUD:Plantae:004953	Plantae	Tracheophyta	Magnoliopsida	Gentianales	Rubiaceae	Coffea	Coffea arabica		SPECIES	Coffea arabica L.	Coffea arabica L.	L.	CO	Vereda La Estrella, Finca El Porvenir, Cafe3, Punto de Censo 4	Valle del Cauca	PRESENT	1	fe602f47-b553-4291-b6e5-197b9837e167	4.725667	-76.106361			1641.5	11.5			2012-11-13	13	11	2012	2895345	2895345	HUMAN_OBSERVATION	FNC	PNUD-FNC	2012:FNC:GEF:PNUD:Plantae:004953				CC0_1_0		Enrique Méndez Vargas			2024-01-24T16:28:00.068Z		COORDINATE_ROUNDED;GEODETIC_DATUM_ASSUMED_WGS84;CONTINENT_DERIVED_FROM_COORDINATES;OCCURRENCE_STATUS_INFERRED_FROM_INDIVIDUAL_COUNT
768785044	1c00952b-574b-4307-9b07-6ae9ef4dd44d	urn:catalago:2012:FNC:GEF:PNUD:Plantae:004950	Plantae	Tracheophyta	Magnoliopsida	Gentianales	Rubiaceae	Coffea	Coffea arabica		SPECIES	Coffea arabica L.	Coffea arabica L.	L.	CO	Vereda La Estrella, Finca El Porvenir, Cafe3, Punto de Censo 3	Valle del Cauca	PRESENT	1	fe602f47-b553-4291-b6e5-197b9837e167	4.725667	-76.106361			1641.5	11.5			2012-11-13	13	11	2012	2895345	2895345	HUMAN_OBSERVATION	FNC	PNUD-FNC	2012:FNC:GEF:PNUD:Plantae:004950				CC0_1_0		Enrique Méndez Vargas			2024-01-24T16:28:00.066Z		COORDINATE_ROUNDED;GEODETIC_DATUM_ASSUMED_WGS84;CONTINENT_DERIVED_FROM_COORDINATES;OCCURRENCE_STATUS_INFERRED_FROM_INDIVIDUAL_COUNT
768785043	1c00952b-574b-4307-9b07-6ae9ef4dd44d	urn:catalago:2012:FNC:GEF:PNUD:Plantae:004949	Plantae	Tracheophyta	Magnoliopsida	Gentianales	Rubiaceae	Coffea	Coffea arabica		SPECIES	Coffea arabica L.	Coffea arabica L.	L.	CO	Vereda La Estrella, Finca El Porvenir, Cafe3, Punto de Censo 3	Valle del Cauca	PRESENT	1	fe602f47-b553-4291-b6e5-197b9837e167	4.725667	-76.106361			1641.5	11.5			2012-11-13	13	11	2012	2895345	2895345	HUMAN_OBSERVATION	FNC	PNUD-FNC	2012:FNC:GEF:PNUD:Plantae:004949				CC0_1_0		Enrique Méndez Vargas			2024-01-24T16:28:00.066Z		COORDINATE_ROUNDED;GEODETIC_DATUM_ASSUMED_WGS84;CONTINENT_DERIVED_FROM_COORDINATES;OCCURRENCE_STATUS_INFERRED_FROM_INDIVIDUAL_COUNT
768785040	1c00952b-574b-4307-9b07-6ae9ef4dd44d	urn:catalago:2012:FNC:GEF:PNUD:Plantae:004946	Plantae	Tracheophyta	Magnoliopsida	Gentianales	Rubiaceae	Coffea	Coffea arabica		SPECIES	Coffea arabica L.	Coffea arabica L.	L.	CO	Vereda La Estrella, Finca El Porvenir, Cafe3, Punto de Censo 2	Valle del Cauca	PRESENT	1	fe602f47-b553-4291-b6e5-197b9837e167	4.725667	-76.106361			1641.5	11.5			2012-11-13	13	11	2012	2895345	2895345	HUMAN_OBSERVATION	FNC	PNUD-FNC	2012:FNC:GEF:PNUD:Plantae:004946				CC0_1_0		Enrique Méndez Vargas			2024-01-24T16:28:00.066Z		COORDINATE_ROUNDED;GEODETIC_DATUM_ASSUMED_WGS84;CONTINENT_DERIVED_FROM_COORDINATES;OCCURRENCE_STATUS_INFERRED_FROM_INDIVIDUAL_COUNT
768785038	1c00952b-574b-4307-9b07-6ae9ef4dd44d	urn:catalago:2012:FNC:GEF:PNUD:Plantae:004944	Plantae	Tracheophyta	Magnoliopsida	Gentianales	Rubiaceae	Coffea	Coffea arabica		SPECIES	Coffea arabica L.	Coffea arabica L.	L.	CO	Vereda La Estrella, Finca El Porvenir, Cafe3, Punto de Censo 2	Valle del Cauca	PRESENT	1	fe602f47-b553-4291-b6e5-197b9837e167	4.725667	-76.106361			1641.5	11.5			2012-11-13	13	11	2012	2895345	2895345	HUMAN_OBSERVATION	FNC	PNUD-FNC	2012:FNC:GEF:PNUD:Plantae:004944				CC0_1_0		Enrique Méndez Vargas			2024-01-24T16:28:00.066Z		COORDINATE_ROUNDED;GEODETIC_DATUM_ASSUMED_WGS84;CONTINENT_DERIVED_FROM_COORDINATES;OCCURRENCE_STATUS_INFERRED_FROM_INDIVIDUAL_COUNT
768785037	1c00952b-574b-4307-9b07-6ae9ef4dd44d	urn:catalago:2012:FNC:GEF:PNUD:Plantae:004943	Plantae	Tracheophyta	Magnoliopsida	Gentianales	Rubiaceae	Coffea	Coffea arabica		SPECIES	Coffea arabica L.	Coffea arabica L.	L.	CO	Vereda La Estrella, Finca El Porvenir, Cafe3, Punto de Censo 1	Valle del Cauca	PRESENT	1	fe602f47-b553-4291-b6e5-197b9837e167	4.725667	-76.106361			1641.5	11.5			2012-11-13	13	11	2012	2895345	2895345	HUMAN_OBSERVATION	FNC	PNUD-FNC	2012:FNC:GEF:PNUD:Plantae:004943				CC0_1_0		Enrique Méndez Vargas			2024-01-24T16:28:00.064Z		COORDINATE_ROUNDED;GEODETIC_DATUM_ASSUMED_WGS84;CONTINENT_DERIVED_FROM_COORDINATES;OCCURRENCE_STATUS_INFERRED_FROM_INDIVIDUAL_COUNT
768785036	1c00952b-574b-4307-9b07-6ae9ef4dd44d	urn:catalago:2012:FNC:GEF:PNUD:Plantae:004942	Plantae	Tracheophyta	Magnoliopsida	Gentianales	Rubiaceae	Coffea	Coffea arabica		SPECIES	Coffea arabica L.	Coffea arabica L.	L.	CO	Vereda La Estrella, Finca El Porvenir, Cafe3, Punto de Censo 1	Valle del Cauca	PRESENT	1	fe602f47-b553-4291-b6e5-197b9837e167	4.725667	-76.106361			1641.5	11.5			2012-11-13	13	11	2012	2895345	2895345	HUMAN_OBSERVATION	FNC	PNUD-FNC	2012:FNC:GEF:PNUD:Plantae:004942				CC0_1_0		Enrique Méndez Vargas			2024-01-24T16:28:00.068Z		COORDINATE_ROUNDED;GEODETIC_DATUM_ASSUMED_WGS84;CONTINENT_DERIVED_FROM_COORDINATES;OCCURRENCE_STATUS_INFERRED_FROM_INDIVIDUAL_COUNT
768785035	1c00952b-574b-4307-9b07-6ae9ef4dd44d	urn:catalago:2012:FNC:GEF:PNUD:Plantae:004941	Plantae	Tracheophyta	Magnoliopsida	Gentianales	Rubiaceae	Coffea	Coffea arabica		SPECIES	Coffea arabica L.	Coffea arabica L.	L.	CO	Vereda La Estrella, Finca El Porvenir, Cafe3, Punto de Censo 1	Valle del Cauca	PRESENT	1	fe602f47-b553-4291-b6e5-197b9837e167	4.725667	-76.106361			1641.5	11.5			2012-11-13	13	11	2012	2895345	2895345	HUMAN_OBSERVATION	FNC	PNUD-FNC	2012:FNC:GEF:PNUD:Plantae:004941				CC0_1_0		Enrique Méndez Vargas			2024-01-24T16:28:00.062Z		COORDINATE_ROUNDED;GEODETIC_DATUM_ASSUMED_WGS84;CONTINENT_DERIVED_FROM_COORDINATES;OCCURRENCE_STATUS_INFERRED_FROM_INDIVIDUAL_COUNT
768784339	1c00952b-574b-4307-9b07-6ae9ef4dd44d	urn:catalago:2012:FNC:GEF:PNUD:Plantae:004245	Plantae	Tracheophyta	Magnoliopsida	Gentianales	Rubiaceae	Coffea	Coffea arabica		SPECIES	Coffea arabica L.	Coffea arabica L.	L.	CO	Vereda Guayaquil, Finca El Castillo, Café (Cafe2), Punto de Censo 4	Valle del Cauca	PRESENT	1	fe602f47-b553-4291-b6e5-197b9837e167	4.77675	-76.107889			1622.0	8.0			2012-12-12	12	12	2012	2895345	2895345	HUMAN_OBSERVATION	FNC	PNUD-FNC	2012:FNC:GEF:PNUD:Plantae:004245				CC0_1_0		Enrique Méndez Vargas			2024-01-24T16:27:57.438Z		COORDINATE_ROUNDED;GEODETIC_DATUM_ASSUMED_WGS84;CONTINENT_DERIVED_FROM_COORDINATES;OCCURRENCE_STATUS_INFERRED_FROM_INDIVIDUAL_COUNT
768784337	1c00952b-574b-4307-9b07-6ae9ef4dd44d	urn:catalago:2012:FNC:GEF:PNUD:Plantae:004243	Plantae	Tracheophyta	Magnoliopsida	Gentianales	Rubiaceae	Coffea	Coffea arabica		SPECIES	Coffea arabica L.	Coffea arabica L.	L.	CO	Vereda Guayaquil, Finca El Castillo, Café (Cafe2), Punto de Censo 4	Valle del Cauca	PRESENT	1	fe602f47-b553-4291-b6e5-197b9837e167	4.77675	-76.111139			1622.0	8.0			2012-12-12	12	12	2012	2895345	2895345	HUMAN_OBSERVATION	FNC	PNUD-FNC	2012:FNC:GEF:PNUD:Plantae:004243				CC0_1_0		Enrique Méndez Vargas			2024-01-24T16:27:57.435Z		COORDINATE_ROUNDED;GEODETIC_DATUM_ASSUMED_WGS84;CONTINENT_DERIVED_FROM_COORDINATES;OCCURRENCE_STATUS_INFERRED_FROM_INDIVIDUAL_COUNT
768784329	1c00952b-574b-4307-9b07-6ae9ef4dd44d	urn:catalago:2012:FNC:GEF:PNUD:Plantae:004235	Plantae	Tracheophyta	Magnoliopsida	Gentianales	Rubiaceae	Coffea	Coffea arabica		SPECIES	Coffea arabica L.	Coffea arabica L.	L.	CO	Vereda Guayaquil, Finca El Castillo, Café (Cafe2), Punto de Censo 3	Valle del Cauca	PRESENT	1	fe602f47-b553-4291-b6e5-197b9837e167	4.77675	-76.111139			1622.0	8.0			2012-12-12	12	12	2012	2895345	2895345	HUMAN_OBSERVATION	FNC	PNUD-FNC	2012:FNC:GEF:PNUD:Plantae:004235				CC0_1_0		Enrique Méndez Vargas			2024-01-24T16:27:57.515Z		COORDINATE_ROUNDED;GEODETIC_DATUM_ASSUMED_WGS84;CONTINENT_DERIVED_FROM_COORDINATES;OCCURRENCE_STATUS_INFERRED_FROM_INDIVIDUAL_COUNT
768784324	1c00952b-574b-4307-9b07-6ae9ef4dd44d	urn:catalago:2012:FNC:GEF:PNUD:Plantae:004230	Plantae	Tracheophyta	Magnoliopsida	Gentianales	Rubiaceae	Coffea	Coffea arabica		SPECIES	Coffea arabica L.	Coffea arabica L.	L.	CO	Vereda Guayaquil, Finca El Castillo, Café (Cafe2), Punto de Censo 3	Valle del Cauca	PRESENT	1	fe602f47-b553-4291-b6e5-197b9837e167	4.77675	-76.111139			1622.0	8.0			2012-12-12	12	12	2012	2895345	2895345	HUMAN_OBSERVATION	FNC	PNUD-FNC	2012:FNC:GEF:PNUD:Plantae:004230				CC0_1_0		Enrique Méndez Vargas			2024-01-24T16:27:57.513Z		COORDINATE_ROUNDED;GEODETIC_DATUM_ASSUMED_WGS84;CONTINENT_DERIVED_FROM_COORDINATES;OCCURRENCE_STATUS_INFERRED_FROM_INDIVIDUAL_COUNT
768784322	1c00952b-574b-4307-9b07-6ae9ef4dd44d	urn:catalago:2012:FNC:GEF:PNUD:Plantae:004228	Plantae	Tracheophyta	Magnoliopsida	Gentianales	Rubiaceae	Coffea	Coffea arabica		SPECIES	Coffea arabica L.	Coffea arabica L.	L.	CO	Vereda Guayaquil, Finca El Castillo, Café (Cafe2), Punto de Censo 3	Valle del Cauca	PRESENT	1	fe602f47-b553-4291-b6e5-197b9837e167	4.77675	-76.111139			1622.0	8.0			2012-12-12	12	12	2012	2895345	2895345	HUMAN_OBSERVATION	FNC	PNUD-FNC	2012:FNC:GEF:PNUD:Plantae:004228				CC0_1_0		Enrique Méndez Vargas			2024-01-24T16:27:57.511Z		COORDINATE_ROUNDED;GEODETIC_DATUM_ASSUMED_WGS84;CONTINENT_DERIVED_FROM_COORDINATES;OCCURRENCE_STATUS_INFERRED_FROM_INDIVIDUAL_COUNT
768784321	1c00952b-574b-4307-9b07-6ae9ef4dd44d	urn:catalago:2012:FNC:GEF:PNUD:Plantae:004227	Plantae	Tracheophyta	Magnoliopsida	Gentianales	Rubiaceae	Coffea	Coffea arabica		SPECIES	Coffea arabica L.	Coffea arabica L.	L.	CO	Vereda Guayaquil, Finca El Castillo, Café (Cafe2), Punto de Censo 3	Valle del Cauca	PRESENT	1	fe602f47-b553-4291-b6e5-197b9837e167	4.77675	-76.111139			1622.0	8.0			2012-12-12	12	12	2012	2895345	2895345	HUMAN_OBSERVATION	FNC	PNUD-FNC	2012:FNC:GEF:PNUD:Plantae:004227				CC0_1_0		Enrique Méndez Vargas			2024-01-24T16:27:57.512Z		COORDINATE_ROUNDED;GEODETIC_DATUM_ASSUMED_WGS84;CONTINENT_DERIVED_FROM_COORDINATES;OCCURRENCE_STATUS_INFERRED_FROM_INDIVIDUAL_COUNT
768784317	1c00952b-574b-4307-9b07-6ae9ef4dd44d	urn:catalago:2012:FNC:GEF:PNUD:Plantae:004223	Plantae	Tracheophyta	Magnoliopsida	Gentianales	Rubiaceae	Coffea	Coffea arabica		SPECIES	Coffea arabica L.	Coffea arabica L.	L.	CO	Vereda Guayaquil, Finca El Castillo, Café (Cafe2), Punto de Censo 2	Valle del Cauca	PRESENT	1	fe602f47-b553-4291-b6e5-197b9837e167	4.77675	-76.111139			1622.0	8.0			2012-12-12	12	12	2012	2895345	2895345	HUMAN_OBSERVATION	FNC	PNUD-FNC	2012:FNC:GEF:PNUD:Plantae:004223				CC0_1_0		Enrique Méndez Vargas			2024-01-24T16:27:57.510Z		COORDINATE_ROUNDED;GEODETIC_DATUM_ASSUMED_WGS84;CONTINENT_DERIVED_FROM_COORDINATES;OCCURRENCE_STATUS_INFERRED_FROM_INDIVIDUAL_COUNT
768784309	1c00952b-574b-4307-9b07-6ae9ef4dd44d	urn:catalago:2012:FNC:GEF:PNUD:Plantae:004215	Plantae	Tracheophyta	Magnoliopsida	Gentianales	Rubiaceae	Coffea	Coffea arabica		SPECIES	Coffea arabica L.	Coffea arabica L.	L.	CO	Vereda Guayaquil, Finca El Castillo, Café (Cafe2), Punto de Censo 2	Valle del Cauca	PRESENT	1	fe602f47-b553-4291-b6e5-197b9837e167	4.77675	-76.111139			1622.0	8.0			2012-12-12	12	12	2012	2895345	2895345	HUMAN_OBSERVATION	FNC	PNUD-FNC	2012:FNC:GEF:PNUD:Plantae:004215				CC0_1_0		Enrique Méndez Vargas			2024-01-24T16:27:57.535Z		COORDINATE_ROUNDED;GEODETIC_DATUM_ASSUMED_WGS84;CONTINENT_DERIVED_FROM_COORDINATES;OCCURRENCE_STATUS_INFERRED_FROM_INDIVIDUAL_COUNT
768784306	1c00952b-574b-4307-9b07-6ae9ef4dd44d	urn:catalago:2012:FNC:GEF:PNUD:Plantae:004212	Plantae	Tracheophyta	Magnoliopsida	Gentianales	Rubiaceae	Coffea	Coffea arabica		SPECIES	Coffea arabica L.	Coffea arabica L.	L.	CO	Vereda Guayaquil, Finca El Castillo, Café (Cafe2), Punto de Censo 1	Valle del Cauca	PRESENT	1	fe602f47-b553-4291-b6e5-197b9837e167	4.77675	-76.111139			1622.0	8.0			2012-12-12	12	12	2012	2895345	2895345	HUMAN_OBSERVATION	FNC	PNUD-FNC	2012:FNC:GEF:PNUD:Plantae:004212				CC0_1_0		Enrique Méndez Vargas			2024-01-24T16:27:57.534Z		COORDINATE_ROUNDED;GEODETIC_DATUM_ASSUMED_WGS84;CONTINENT_DERIVED_FROM_COORDINATES;OCCURRENCE_STATUS_INFERRED_FROM_INDIVIDUAL_COUNT
768784305	1c00952b-574b-4307-9b07-6ae9ef4dd44d	urn:catalago:2012:FNC:GEF:PNUD:Plantae:004211	Plantae	Tracheophyta	Magnoliopsida	Gentianales	Rubiaceae	Coffea	Coffea arabica		SPECIES	Coffea arabica L.	Coffea arabica L.	L.	CO	Vereda Guayaquil, Finca El Castillo, Café (Cafe2), Punto de Censo 1	Valle del Cauca	PRESENT	1	fe602f47-b553-4291-b6e5-197b9837e167	4.77675	-76.111139			1622.0	8.0			2012-12-12	12	12	2012	2895345	2895345	HUMAN_OBSERVATION	FNC	PNUD-FNC	2012:FNC:GEF:PNUD:Plantae:004211				CC0_1_0		Enrique Méndez Vargas			2024-01-24T16:27:57.532Z		COORDINATE_ROUNDED;GEODETIC_DATUM_ASSUMED_WGS84;CONTINENT_DERIVED_FROM_COORDINATES;OCCURRENCE_STATUS_INFERRED_FROM_INDIVIDUAL_COUNT
768784292	1c00952b-574b-4307-9b07-6ae9ef4dd44d	urn:catalago:2012:FNC:GEF:PNUD:Plantae:004198	Plantae	Tracheophyta	Magnoliopsida	Gentianales	Rubiaceae	Coffea	Coffea arabica		SPECIES	Coffea arabica L.	Coffea arabica L.	L.	CO	Vereda Guayaquil, Finca El Castillo, Café (Cafe1), Punto de Censo 3	Valle del Cauca	PRESENT	1	fe602f47-b553-4291-b6e5-197b9837e167	4.776528	-76.111278			1622.0	8.0			2012-12-12	12	12	2012	2895345	2895345	HUMAN_OBSERVATION	FNC	PNUD-FNC	2012:FNC:GEF:PNUD:Plantae:004198				CC0_1_0		Enrique Méndez Vargas			2024-01-24T16:28:00.185Z		COORDINATE_ROUNDED;GEODETIC_DATUM_ASSUMED_WGS84;CONTINENT_DERIVED_FROM_COORDINATES;OCCURRENCE_STATUS_INFERRED_FROM_INDIVIDUAL_COUNT
768784288	1c00952b-574b-4307-9b07-6ae9ef4dd44d	urn:catalago:2012:FNC:GEF:PNUD:Plantae:004194	Plantae	Tracheophyta	Magnoliopsida	Gentianales	Rubiaceae	Coffea	Coffea arabica		SPECIES	Coffea arabica L.	Coffea arabica L.	L.	CO	Vereda Guayaquil, Finca El Castillo, Café (Cafe1), Punto de Censo 3	Valle del Cauca	PRESENT	1	fe602f47-b553-4291-b6e5-197b9837e167	4.776528	-76.111278			1622.0	8.0			2012-12-12	12	12	2012	2895345	2895345	HUMAN_OBSERVATION	FNC	PNUD-FNC	2012:FNC:GEF:PNUD:Plantae:004194				CC0_1_0		Enrique Méndez Vargas			2024-01-24T16:28:00.186Z		COORDINATE_ROUNDED;GEODETIC_DATUM_ASSUMED_WGS84;CONTINENT_DERIVED_FROM_COORDINATES;OCCURRENCE_STATUS_INFERRED_FROM_INDIVIDUAL_COUNT
768784286	1c00952b-574b-4307-9b07-6ae9ef4dd44d	urn:catalago:2012:FNC:GEF:PNUD:Plantae:004192	Plantae	Tracheophyta	Magnoliopsida	Gentianales	Rubiaceae	Coffea	Coffea arabica		SPECIES	Coffea arabica L.	Coffea arabica L.	L.	CO	Vereda Guayaquil, Finca El Castillo, Café (Cafe1), Punto de Censo 3	Valle del Cauca	PRESENT	1	fe602f47-b553-4291-b6e5-197b9837e167	4.776528	-76.111278			1622.0	8.0			2012-12-12	12	12	2012	2895345	2895345	HUMAN_OBSERVATION	FNC	PNUD-FNC	2012:FNC:GEF:PNUD:Plantae:004192				CC0_1_0		Enrique Méndez Vargas			2024-01-24T16:28:00.184Z		COORDINATE_ROUNDED;GEODETIC_DATUM_ASSUMED_WGS84;CONTINENT_DERIVED_FROM_COORDINATES;OCCURRENCE_STATUS_INFERRED_FROM_INDIVIDUAL_COUNT
768784281	1c00952b-574b-4307-9b07-6ae9ef4dd44d	urn:catalago:2012:FNC:GEF:PNUD:Plantae:004187	Plantae	Tracheophyta	Magnoliopsida	Gentianales	Rubiaceae	Coffea	Coffea arabica		SPECIES	Coffea arabica L.	Coffea arabica L.	L.	CO	Vereda Guayaquil, Finca El Castillo, Café (Cafe1), Punto de Censo 2	Valle del Cauca	PRESENT	1	fe602f47-b553-4291-b6e5-197b9837e167	4.776528	-76.111278			1622.0	8.0			2012-12-12	12	12	2012	2895345	2895345	HUMAN_OBSERVATION	FNC	PNUD-FNC	2012:FNC:GEF:PNUD:Plantae:004187				CC0_1_0		Enrique Méndez Vargas			2024-01-24T16:28:00.138Z		COORDINATE_ROUNDED;GEODETIC_DATUM_ASSUMED_WGS84;CONTINENT_DERIVED_FROM_COORDINATES;OCCURRENCE_STATUS_INFERRED_FROM_INDIVIDUAL_COUNT
768784279	1c00952b-574b-4307-9b07-6ae9ef4dd44d	urn:catalago:2012:FNC:GEF:PNUD:Plantae:004185	Plantae	Tracheophyta	Magnoliopsida	Gentianales	Rubiaceae	Coffea	Coffea arabica		SPECIES	Coffea arabica L.	Coffea arabica L.	L.	CO	Vereda Guayaquil, Finca El Castillo, Café (Cafe1), Punto de Censo 2	Valle del Cauca	PRESENT	1	fe602f47-b553-4291-b6e5-197b9837e167	4.776528	-76.111278			1622.0	8.0			2012-12-12	12	12	2012	2895345	2895345	HUMAN_OBSERVATION	FNC	PNUD-FNC	2012:FNC:GEF:PNUD:Plantae:004185				CC0_1_0		Enrique Méndez Vargas			2024-01-24T16:28:00.137Z		COORDINATE_ROUNDED;GEODETIC_DATUM_ASSUMED_WGS84;CONTINENT_DERIVED_FROM_COORDINATES;OCCURRENCE_STATUS_INFERRED_FROM_INDIVIDUAL_COUNT
768784269	1c00952b-574b-4307-9b07-6ae9ef4dd44d	urn:catalago:2012:FNC:GEF:PNUD:Plantae:004175	Plantae	Tracheophyta	Magnoliopsida	Gentianales	Rubiaceae	Coffea	Coffea arabica		SPECIES	Coffea arabica L.	Coffea arabica L.	L.	CO	Vereda Guayaquil, Finca El Castillo, Café (Cafe1), Punto de Censo 1	Valle del Cauca	PRESENT	1	fe602f47-b553-4291-b6e5-197b9837e167	4.776528	-76.111278			1622.0	8.0			2012-12-12	12	12	2012	2895345	2895345	HUMAN_OBSERVATION	FNC	PNUD-FNC	2012:FNC:GEF:PNUD:Plantae:004175				CC0_1_0		Enrique Méndez Vargas			2024-01-24T16:28:00.190Z		COORDINATE_ROUNDED;GEODETIC_DATUM_ASSUMED_WGS84;CONTINENT_DERIVED_FROM_COORDINATES;OCCURRENCE_STATUS_INFERRED_FROM_INDIVIDUAL_COUNT
768784268	1c00952b-574b-4307-9b07-6ae9ef4dd44d	urn:catalago:2012:FNC:GEF:PNUD:Plantae:004174	Plantae	Tracheophyta	Magnoliopsida	Gentianales	Rubiaceae	Coffea	Coffea arabica		SPECIES	Coffea arabica L.	Coffea arabica L.	L.	CO	Vereda Guayaquil, Finca El Castillo, Café (Cafe1), Punto de Censo 1	Valle del Cauca	PRESENT	1	fe602f47-b553-4291-b6e5-197b9837e167	4.776528	-76.111278			1622.0	8.0			2012-12-12	12	12	2012	2895345	2895345	HUMAN_OBSERVATION	FNC	PNUD-FNC	2012:FNC:GEF:PNUD:Plantae:004174				CC0_1_0		Enrique Méndez Vargas			2024-01-24T16:28:00.190Z		COORDINATE_ROUNDED;GEODETIC_DATUM_ASSUMED_WGS84;CONTINENT_DERIVED_FROM_COORDINATES;OCCURRENCE_STATUS_INFERRED_FROM_INDIVIDUAL_COUNT
768784267	1c00952b-574b-4307-9b07-6ae9ef4dd44d	urn:catalago:2012:FNC:GEF:PNUD:Plantae:004173	Plantae	Tracheophyta	Magnoliopsida	Gentianales	Rubiaceae	Coffea	Coffea arabica		SPECIES	Coffea arabica L.	Coffea arabica L.	L.	CO	Vereda Guayaquil, Finca El Castillo, Café (Cafe1), Punto de Censo 1	Valle del Cauca	PRESENT	1	fe602f47-b553-4291-b6e5-197b9837e167	4.776528	-76.111278			1622.0	8.0			2012-12-12	12	12	2012	2895345	2895345	HUMAN_OBSERVATION	FNC	PNUD-FNC	2012:FNC:GEF:PNUD:Plantae:004173				CC0_1_0		Enrique Méndez Vargas			2024-01-24T16:28:00.192Z		COORDINATE_ROUNDED;GEODETIC_DATUM_ASSUMED_WGS84;CONTINENT_DERIVED_FROM_COORDINATES;OCCURRENCE_STATUS_INFERRED_FROM_INDIVIDUAL_COUNT
768784266	1c00952b-574b-4307-9b07-6ae9ef4dd44d	urn:catalago:2012:FNC:GEF:PNUD:Plantae:004172	Plantae	Tracheophyta	Magnoliopsida	Gentianales	Rubiaceae	Coffea	Coffea arabica		SPECIES	Coffea arabica L.	Coffea arabica L.	L.	CO	Vereda Guayaquil, Finca El Castillo, Café (Cafe1), Punto de Censo 1	Valle del Cauca	PRESENT	1	fe602f47-b553-4291-b6e5-197b9837e167	4.776528	-76.111278			1622.0	8.0			2012-12-12	12	12	2012	2895345	2895345	HUMAN_OBSERVATION	FNC	PNUD-FNC	2012:FNC:GEF:PNUD:Plantae:004172				CC0_1_0		Enrique Méndez Vargas			2024-01-24T16:28:00.190Z		COORDINATE_ROUNDED;GEODETIC_DATUM_ASSUMED_WGS84;CONTINENT_DERIVED_FROM_COORDINATES;OCCURRENCE_STATUS_INFERRED_FROM_INDIVIDUAL_COUNT
768784265	1c00952b-574b-4307-9b07-6ae9ef4dd44d	urn:catalago:2012:FNC:GEF:PNUD:Plantae:004171	Plantae	Tracheophyta	Magnoliopsida	Gentianales	Rubiaceae	Coffea	Coffea arabica		SPECIES	Coffea arabica L.	Coffea arabica L.	L.	CO	Vereda Guayaquil, Finca El Castillo, Café (Cafe1), Punto de Censo 1	Valle del Cauca	PRESENT	1	fe602f47-b553-4291-b6e5-197b9837e167	4.776528	-76.111278			1622.0	8.0			2012-12-12	12	12	2012	2895345	2895345	HUMAN_OBSERVATION	FNC	PNUD-FNC	2012:FNC:GEF:PNUD:Plantae:004171				CC0_1_0		Enrique Méndez Vargas			2024-01-24T16:28:00.191Z		COORDINATE_ROUNDED;GEODETIC_DATUM_ASSUMED_WGS84;CONTINENT_DERIVED_FROM_COORDINATES;OCCURRENCE_STATUS_INFERRED_FROM_INDIVIDUAL_COUNT
768784264	1c00952b-574b-4307-9b07-6ae9ef4dd44d	urn:catalago:2012:FNC:GEF:PNUD:Plantae:004170	Plantae	Tracheophyta	Magnoliopsida	Gentianales	Rubiaceae	Coffea	Coffea arabica		SPECIES	Coffea arabica L.	Coffea arabica L.	L.	CO	Vereda Guayaquil, Finca El Castillo, Café (Cafe1), Punto de Censo 1	Valle del Cauca	PRESENT	1	fe602f47-b553-4291-b6e5-197b9837e167	4.776528	-76.111278			1622.0	8.0			2012-12-12	12	12	2012	2895345	2895345	HUMAN_OBSERVATION	FNC	PNUD-FNC	2012:FNC:GEF:PNUD:Plantae:004170				CC0_1_0		Enrique Méndez Vargas			2024-01-24T16:28:00.191Z		COORDINATE_ROUNDED;GEODETIC_DATUM_ASSUMED_WGS84;CONTINENT_DERIVED_FROM_COORDINATES;OCCURRENCE_STATUS_INFERRED_FROM_INDIVIDUAL_COUNT
768784263	1c00952b-574b-4307-9b07-6ae9ef4dd44d	urn:catalago:2012:FNC:GEF:PNUD:Plantae:004169	Plantae	Tracheophyta	Magnoliopsida	Gentianales	Rubiaceae	Coffea	Coffea arabica		SPECIES	Coffea arabica L.	Coffea arabica L.	L.	CO	Vereda Guayaquil, Finca El Castillo, Café (Cafe1), Punto de Censo 1	Valle del Cauca	PRESENT	1	fe602f47-b553-4291-b6e5-197b9837e167	4.776528	-76.111278			1622.0	8.0			2012-12-12	12	12	2012	2895345	2895345	HUMAN_OBSERVATION	FNC	PNUD-FNC	2012:FNC:GEF:PNUD:Plantae:004169				CC0_1_0		Enrique Méndez Vargas			2024-01-24T16:28:00.189Z		COORDINATE_ROUNDED;GEODETIC_DATUM_ASSUMED_WGS84;CONTINENT_DERIVED_FROM_COORDINATES;OCCURRENCE_STATUS_INFERRED_FROM_INDIVIDUAL_COUNT
768783935	1c00952b-574b-4307-9b07-6ae9ef4dd44d	urn:catalago:2012:FNC:GEF:PNUD:Plantae:003841	Plantae	Tracheophyta	Magnoliopsida	Gentianales	Rubiaceae	Coffea	Coffea arabica		SPECIES	Coffea arabica L.	Coffea arabica L.	L.	CO	Vereda Guayaquil, Finca El Clavel, Minicorredor(Mc1), Punto de Censo 4	Valle del Cauca	PRESENT	1	fe602f47-b553-4291-b6e5-197b9837e167	4.779694	-76.108333			1720.5	4.5			2012-12-11	11	12	2012	2895345	2895345	HUMAN_OBSERVATION	FNC	PNUD-FNC	2012:FNC:GEF:PNUD:Plantae:003841				CC0_1_0		Enrique Méndez Vargas			2024-01-24T16:27:57.876Z		COORDINATE_ROUNDED;GEODETIC_DATUM_ASSUMED_WGS84;CONTINENT_DERIVED_FROM_COORDINATES;OCCURRENCE_STATUS_INFERRED_FROM_INDIVIDUAL_COUNT
768783934	1c00952b-574b-4307-9b07-6ae9ef4dd44d	urn:catalago:2012:FNC:GEF:PNUD:Plantae:003840	Plantae	Tracheophyta	Magnoliopsida	Gentianales	Rubiaceae	Coffea	Coffea arabica		SPECIES	Coffea arabica L.	Coffea arabica L.	L.	CO	Vereda Guayaquil, Finca El Clavel, Minicorredor(Mc1), Punto de Censo 4	Valle del Cauca	PRESENT	1	fe602f47-b553-4291-b6e5-197b9837e167	4.779694	-76.108333			1720.5	4.5			2012-12-11	11	12	2012	2895345	2895345	HUMAN_OBSERVATION	FNC	PNUD-FNC	2012:FNC:GEF:PNUD:Plantae:003840				CC0_1_0		Enrique Méndez Vargas			2024-01-24T16:27:57.877Z		COORDINATE_ROUNDED;GEODETIC_DATUM_ASSUMED_WGS84;CONTINENT_DERIVED_FROM_COORDINATES;OCCURRENCE_STATUS_INFERRED_FROM_INDIVIDUAL_COUNT
768783933	1c00952b-574b-4307-9b07-6ae9ef4dd44d	urn:catalago:2012:FNC:GEF:PNUD:Plantae:003839	Plantae	Tracheophyta	Magnoliopsida	Gentianales	Rubiaceae	Coffea	Coffea arabica		SPECIES	Coffea arabica L.	Coffea arabica L.	L.	CO	Vereda Guayaquil, Finca El Clavel, Minicorredor(Mc1), Punto de Censo 3	Valle del Cauca	PRESENT	1	fe602f47-b553-4291-b6e5-197b9837e167	4.779694	-76.108333			1720.5	4.5			2012-12-11	11	12	2012	2895345	2895345	HUMAN_OBSERVATION	FNC	PNUD-FNC	2012:FNC:GEF:PNUD:Plantae:003839				CC0_1_0		Enrique Méndez Vargas			2024-01-24T16:27:57.872Z		COORDINATE_ROUNDED;GEODETIC_DATUM_ASSUMED_WGS84;CONTINENT_DERIVED_FROM_COORDINATES;OCCURRENCE_STATUS_INFERRED_FROM_INDIVIDUAL_COUNT
768783932	1c00952b-574b-4307-9b07-6ae9ef4dd44d	urn:catalago:2012:FNC:GEF:PNUD:Plantae:003838	Plantae	Tracheophyta	Magnoliopsida	Gentianales	Rubiaceae	Coffea	Coffea arabica		SPECIES	Coffea arabica L.	Coffea arabica L.	L.	CO	Vereda Guayaquil, Finca El Clavel, Minicorredor(Mc1), Punto de Censo 3	Valle del Cauca	PRESENT	1	fe602f47-b553-4291-b6e5-197b9837e167	4.779694	-76.108333			1720.5	4.5			2012-12-11	11	12	2012	2895345	2895345	HUMAN_OBSERVATION	FNC	PNUD-FNC	2012:FNC:GEF:PNUD:Plantae:003838				CC0_1_0		Enrique Méndez Vargas			2024-01-24T16:27:57.870Z		COORDINATE_ROUNDED;GEODETIC_DATUM_ASSUMED_WGS84;CONTINENT_DERIVED_FROM_COORDINATES;OCCURRENCE_STATUS_INFERRED_FROM_INDIVIDUAL_COUNT
768783931	1c00952b-574b-4307-9b07-6ae9ef4dd44d	urn:catalago:2012:FNC:GEF:PNUD:Plantae:003837	Plantae	Tracheophyta	Magnoliopsida	Gentianales	Rubiaceae	Coffea	Coffea arabica		SPECIES	Coffea arabica L.	Coffea arabica L.	L.	CO	Vereda Guayaquil, Finca El Clavel, Minicorredor(Mc1), Punto de Censo 1	Valle del Cauca	PRESENT	1	fe602f47-b553-4291-b6e5-197b9837e167	4.779694	-76.108333			1720.5	4.5			2012-12-11	11	12	2012	2895345	2895345	HUMAN_OBSERVATION	FNC	PNUD-FNC	2012:FNC:GEF:PNUD:Plantae:003837				CC0_1_0		Enrique Méndez Vargas			2024-01-24T16:27:57.871Z		COORDINATE_ROUNDED;GEODETIC_DATUM_ASSUMED_WGS84;CONTINENT_DERIVED_FROM_COORDINATES;OCCURRENCE_STATUS_INFERRED_FROM_INDIVIDUAL_COUNT
768783930	1c00952b-574b-4307-9b07-6ae9ef4dd44d	urn:catalago:2012:FNC:GEF:PNUD:Plantae:003836	Plantae	Tracheophyta	Magnoliopsida	Gentianales	Rubiaceae	Coffea	Coffea arabica		SPECIES	Coffea arabica L.	Coffea arabica L.	L.	CO	Vereda Guayaquil, Finca El Clavel, Minicorredor(Mc1), Punto de Censo 1	Valle del Cauca	PRESENT	1	fe602f47-b553-4291-b6e5-197b9837e167	4.779694	-76.108333			1720.5	4.5			2012-12-11	11	12	2012	2895345	2895345	HUMAN_OBSERVATION	FNC	PNUD-FNC	2012:FNC:GEF:PNUD:Plantae:003836				CC0_1_0		Enrique Méndez Vargas			2024-01-24T16:27:57.868Z		COORDINATE_ROUNDED;GEODETIC_DATUM_ASSUMED_WGS84;CONTINENT_DERIVED_FROM_COORDINATES;OCCURRENCE_STATUS_INFERRED_FROM_INDIVIDUAL_COUNT
768783929	1c00952b-574b-4307-9b07-6ae9ef4dd44d	urn:catalago:2012:FNC:GEF:PNUD:Plantae:003835	Plantae	Tracheophyta	Magnoliopsida	Gentianales	Rubiaceae	Coffea	Coffea arabica		SPECIES	Coffea arabica L.	Coffea arabica L.	L.	CO	Vereda El Placer, Finca El Suizo, Agroforestal1, Punto de Censo 4	Quindío	PRESENT	1	fe602f47-b553-4291-b6e5-197b9837e167	4.612306	-75.740444			1421.5	3.5			2012-11-02	2	11	2012	2895345	2895345	HUMAN_OBSERVATION	FNC	PNUD-FNC	2012:FNC:GEF:PNUD:Plantae:003835				CC0_1_0		Enrique Méndez Vargas			2024-01-24T16:27:57.869Z		COORDINATE_ROUNDED;GEODETIC_DATUM_ASSUMED_WGS84;CONTINENT_DERIVED_FROM_COORDINATES;OCCURRENCE_STATUS_INFERRED_FROM_INDIVIDUAL_COUNT
768783928	1c00952b-574b-4307-9b07-6ae9ef4dd44d	urn:catalago:2012:FNC:GEF:PNUD:Plantae:003834	Plantae	Tracheophyta	Magnoliopsida	Gentianales	Rubiaceae	Coffea	Coffea arabica		SPECIES	Coffea arabica L.	Coffea arabica L.	L.	CO	Vereda El Placer, Finca El Suizo, Agroforestal1, Punto de Censo 4	Quindío	PRESENT	1	fe602f47-b553-4291-b6e5-197b9837e167	4.612306	-75.740444			1421.5	3.5			2012-11-02	2	11	2012	2895345	2895345	HUMAN_OBSERVATION	FNC	PNUD-FNC	2012:FNC:GEF:PNUD:Plantae:003834				CC0_1_0		Enrique Méndez Vargas			2024-01-24T16:27:57.866Z		COORDINATE_ROUNDED;GEODETIC_DATUM_ASSUMED_WGS84;CONTINENT_DERIVED_FROM_COORDINATES;OCCURRENCE_STATUS_INFERRED_FROM_INDIVIDUAL_COUNT
768783927	1c00952b-574b-4307-9b07-6ae9ef4dd44d	urn:catalago:2012:FNC:GEF:PNUD:Plantae:003833	Plantae	Tracheophyta	Magnoliopsida	Gentianales	Rubiaceae	Coffea	Coffea arabica		SPECIES	Coffea arabica L.	Coffea arabica L.	L.	CO	Vereda El Placer, Finca El Suizo, Agroforestal1, Punto de Censo 4	Quindío	PRESENT	1	fe602f47-b553-4291-b6e5-197b9837e167	4.612306	-75.740444			1421.5	3.5			2012-11-02	2	11	2012	2895345	2895345	HUMAN_OBSERVATION	FNC	PNUD-FNC	2012:FNC:GEF:PNUD:Plantae:003833				CC0_1_0		Enrique Méndez Vargas			2024-01-24T16:27:57.866Z		COORDINATE_ROUNDED;GEODETIC_DATUM_ASSUMED_WGS84;CONTINENT_DERIVED_FROM_COORDINATES;OCCURRENCE_STATUS_INFERRED_FROM_INDIVIDUAL_COUNT
768783926	1c00952b-574b-4307-9b07-6ae9ef4dd44d	urn:catalago:2012:FNC:GEF:PNUD:Plantae:003832	Plantae	Tracheophyta	Magnoliopsida	Gentianales	Rubiaceae	Coffea	Coffea arabica		SPECIES	Coffea arabica L.	Coffea arabica L.	L.	CO	Vereda El Placer, Finca El Suizo, Agroforestal1, Punto de Censo 4	Quindío	PRESENT	1	fe602f47-b553-4291-b6e5-197b9837e167	4.612306	-75.740444			1421.5	3.5			2012-11-02	2	11	2012	2895345	2895345	HUMAN_OBSERVATION	FNC	PNUD-FNC	2012:FNC:GEF:PNUD:Plantae:003832				CC0_1_0		Enrique Méndez Vargas			2024-01-24T16:27:57.864Z		COORDINATE_ROUNDED;GEODETIC_DATUM_ASSUMED_WGS84;CONTINENT_DERIVED_FROM_COORDINATES;OCCURRENCE_STATUS_INFERRED_FROM_INDIVIDUAL_COUNT
768783925	1c00952b-574b-4307-9b07-6ae9ef4dd44d	urn:catalago:2012:FNC:GEF:PNUD:Plantae:003831	Plantae	Tracheophyta	Magnoliopsida	Gentianales	Rubiaceae	Coffea	Coffea arabica		SPECIES	Coffea arabica L.	Coffea arabica L.	L.	CO	Vereda El Placer, Finca El Suizo, Agroforestal1, Punto de Censo 4	Quindío	PRESENT	1	fe602f47-b553-4291-b6e5-197b9837e167	4.612306	-75.740444			1421.5	3.5			2012-11-02	2	11	2012	2895345	2895345	HUMAN_OBSERVATION	FNC	PNUD-FNC	2012:FNC:GEF:PNUD:Plantae:003831				CC0_1_0		Enrique Méndez Vargas			2024-01-24T16:27:57.866Z		COORDINATE_ROUNDED;GEODETIC_DATUM_ASSUMED_WGS84;CONTINENT_DERIVED_FROM_COORDINATES;OCCURRENCE_STATUS_INFERRED_FROM_INDIVIDUAL_COUNT
768783924	1c00952b-574b-4307-9b07-6ae9ef4dd44d	urn:catalago:2012:FNC:GEF:PNUD:Plantae:003830	Plantae	Tracheophyta	Magnoliopsida	Gentianales	Rubiaceae	Coffea	Coffea arabica		SPECIES	Coffea arabica L.	Coffea arabica L.	L.	CO	Vereda El Placer, Finca El Suizo, Agroforestal1, Punto de Censo 4	Quindío	PRESENT	1	fe602f47-b553-4291-b6e5-197b9837e167	4.612306	-75.740444			1421.5	3.5			2012-11-02	2	11	2012	2895345	2895345	HUMAN_OBSERVATION	FNC	PNUD-FNC	2012:FNC:GEF:PNUD:Plantae:003830				CC0_1_0		Enrique Méndez Vargas			2024-01-24T16:27:57.859Z		COORDINATE_ROUNDED;GEODETIC_DATUM_ASSUMED_WGS84;CONTINENT_DERIVED_FROM_COORDINATES;OCCURRENCE_STATUS_INFERRED_FROM_INDIVIDUAL_COUNT
768783923	1c00952b-574b-4307-9b07-6ae9ef4dd44d	urn:catalago:2012:FNC:GEF:PNUD:Plantae:003829	Plantae	Tracheophyta	Magnoliopsida	Gentianales	Rubiaceae	Coffea	Coffea arabica		SPECIES	Coffea arabica L.	Coffea arabica L.	L.	CO	Vereda El Placer, Finca El Suizo, Agroforestal1, Punto de Censo 4	Quindío	PRESENT	1	fe602f47-b553-4291-b6e5-197b9837e167	4.612306	-75.740444			1421.5	3.5			2012-11-02	2	11	2012	2895345	2895345	HUMAN_OBSERVATION	FNC	PNUD-FNC	2012:FNC:GEF:PNUD:Plantae:003829				CC0_1_0		Enrique Méndez Vargas			2024-01-24T16:27:57.853Z		COORDINATE_ROUNDED;GEODETIC_DATUM_ASSUMED_WGS84;CONTINENT_DERIVED_FROM_COORDINATES;OCCURRENCE_STATUS_INFERRED_FROM_INDIVIDUAL_COUNT
768783922	1c00952b-574b-4307-9b07-6ae9ef4dd44d	urn:catalago:2012:FNC:GEF:PNUD:Plantae:003828	Plantae	Tracheophyta	Magnoliopsida	Gentianales	Rubiaceae	Coffea	Coffea arabica		SPECIES	Coffea arabica L.	Coffea arabica L.	L.	CO	Vereda El Placer, Finca El Suizo, Agroforestal1, Punto de Censo 4	Quindío	PRESENT	1	fe602f47-b553-4291-b6e5-197b9837e167	4.612306	-75.740444			1421.5	3.5			2012-11-02	2	11	2012	2895345	2895345	HUMAN_OBSERVATION	FNC	PNUD-FNC	2012:FNC:GEF:PNUD:Plantae:003828				CC0_1_0		Enrique Méndez Vargas			2024-01-24T16:27:57.853Z		COORDINATE_ROUNDED;GEODETIC_DATUM_ASSUMED_WGS84;CONTINENT_DERIVED_FROM_COORDINATES;OCCURRENCE_STATUS_INFERRED_FROM_INDIVIDUAL_COUNT
768783921	1c00952b-574b-4307-9b07-6ae9ef4dd44d	urn:catalago:2012:FNC:GEF:PNUD:Plantae:003827	Plantae	Tracheophyta	Magnoliopsida	Gentianales	Rubiaceae	Coffea	Coffea arabica		SPECIES	Coffea arabica L.	Coffea arabica L.	L.	CO	Vereda El Placer, Finca El Suizo, Agroforestal1, Punto de Censo 4	Quindío	PRESENT	1	fe602f47-b553-4291-b6e5-197b9837e167	4.612306	-75.740444			1421.5	3.5			2012-11-02	2	11	2012	2895345	2895345	HUMAN_OBSERVATION	FNC	PNUD-FNC	2012:FNC:GEF:PNUD:Plantae:003827				CC0_1_0		Enrique Méndez Vargas			2024-01-24T16:27:57.887Z		COORDINATE_ROUNDED;GEODETIC_DATUM_ASSUMED_WGS84;CONTINENT_DERIVED_FROM_COORDINATES;OCCURRENCE_STATUS_INFERRED_FROM_INDIVIDUAL_COUNT
768783920	1c00952b-574b-4307-9b07-6ae9ef4dd44d	urn:catalago:2012:FNC:GEF:PNUD:Plantae:003826	Plantae	Tracheophyta	Magnoliopsida	Gentianales	Rubiaceae	Coffea	Coffea arabica		SPECIES	Coffea arabica L.	Coffea arabica L.	L.	CO	Vereda El Placer, Finca El Suizo, Agroforestal1, Punto de Censo 4	Quindío	PRESENT	1	fe602f47-b553-4291-b6e5-197b9837e167	4.612306	-75.740444			1421.5	3.5			2012-11-02	2	11	2012	2895345	2895345	HUMAN_OBSERVATION	FNC	PNUD-FNC	2012:FNC:GEF:PNUD:Plantae:003826				CC0_1_0		Enrique Méndez Vargas			2024-01-24T16:27:57.888Z		COORDINATE_ROUNDED;GEODETIC_DATUM_ASSUMED_WGS84;CONTINENT_DERIVED_FROM_COORDINATES;OCCURRENCE_STATUS_INFERRED_FROM_INDIVIDUAL_COUNT
768783919	1c00952b-574b-4307-9b07-6ae9ef4dd44d	urn:catalago:2012:FNC:GEF:PNUD:Plantae:003825	Plantae	Tracheophyta	Magnoliopsida	Gentianales	Rubiaceae	Coffea	Coffea arabica		SPECIES	Coffea arabica L.	Coffea arabica L.	L.	CO	Vereda El Placer, Finca El Suizo, Agroforestal1, Punto de Censo 4	Quindío	PRESENT	1	fe602f47-b553-4291-b6e5-197b9837e167	4.612306	-75.740444			1421.5	3.5			2012-11-02	2	11	2012	2895345	2895345	HUMAN_OBSERVATION	FNC	PNUD-FNC	2012:FNC:GEF:PNUD:Plantae:003825				CC0_1_0		Enrique Méndez Vargas			2024-01-24T16:27:57.889Z		COORDINATE_ROUNDED;GEODETIC_DATUM_ASSUMED_WGS84;CONTINENT_DERIVED_FROM_COORDINATES;OCCURRENCE_STATUS_INFERRED_FROM_INDIVIDUAL_COUNT
768783918	1c00952b-574b-4307-9b07-6ae9ef4dd44d	urn:catalago:2012:FNC:GEF:PNUD:Plantae:003824	Plantae	Tracheophyta	Magnoliopsida	Gentianales	Rubiaceae	Coffea	Coffea arabica		SPECIES	Coffea arabica L.	Coffea arabica L.	L.	CO	Vereda El Placer, Finca El Suizo, Agroforestal1, Punto de Censo 4	Quindío	PRESENT	1	fe602f47-b553-4291-b6e5-197b9837e167	4.612306	-75.740444			1421.5	3.5			2012-11-02	2	11	2012	2895345	2895345	HUMAN_OBSERVATION	FNC	PNUD-FNC	2012:FNC:GEF:PNUD:Plantae:003824				CC0_1_0		Enrique Méndez Vargas			2024-01-24T16:27:57.887Z		COORDINATE_ROUNDED;GEODETIC_DATUM_ASSUMED_WGS84;CONTINENT_DERIVED_FROM_COORDINATES;OCCURRENCE_STATUS_INFERRED_FROM_INDIVIDUAL_COUNT
768783917	1c00952b-574b-4307-9b07-6ae9ef4dd44d	urn:catalago:2012:FNC:GEF:PNUD:Plantae:003823	Plantae	Tracheophyta	Magnoliopsida	Gentianales	Rubiaceae	Coffea	Coffea arabica		SPECIES	Coffea arabica L.	Coffea arabica L.	L.	CO	Vereda El Placer, Finca El Suizo, Agroforestal1, Punto de Censo 4	Quindío	PRESENT	1	fe602f47-b553-4291-b6e5-197b9837e167	4.612306	-75.740444			1421.5	3.5			2012-11-02	2	11	2012	2895345	2895345	HUMAN_OBSERVATION	FNC	PNUD-FNC	2012:FNC:GEF:PNUD:Plantae:003823				CC0_1_0		Enrique Méndez Vargas			2024-01-24T16:27:57.886Z		COORDINATE_ROUNDED;GEODETIC_DATUM_ASSUMED_WGS84;CONTINENT_DERIVED_FROM_COORDINATES;OCCURRENCE_STATUS_INFERRED_FROM_INDIVIDUAL_COUNT
768783916	1c00952b-574b-4307-9b07-6ae9ef4dd44d	urn:catalago:2012:FNC:GEF:PNUD:Plantae:003822	Plantae	Tracheophyta	Magnoliopsida	Gentianales	Rubiaceae	Coffea	Coffea arabica		SPECIES	Coffea arabica L.	Coffea arabica L.	L.	CO	Vereda El Placer, Finca El Suizo, Agroforestal1, Punto de Censo 4	Quindío	PRESENT	1	fe602f47-b553-4291-b6e5-197b9837e167	4.612306	-75.740444			1421.5	3.5			2012-11-02	2	11	2012	2895345	2895345	HUMAN_OBSERVATION	FNC	PNUD-FNC	2012:FNC:GEF:PNUD:Plantae:003822				CC0_1_0		Enrique Méndez Vargas			2024-01-24T16:27:57.896Z		COORDINATE_ROUNDED;GEODETIC_DATUM_ASSUMED_WGS84;CONTINENT_DERIVED_FROM_COORDINATES;OCCURRENCE_STATUS_INFERRED_FROM_INDIVIDUAL_COUNT
768783914	1c00952b-574b-4307-9b07-6ae9ef4dd44d	urn:catalago:2012:FNC:GEF:PNUD:Plantae:003820	Plantae	Tracheophyta	Magnoliopsida	Gentianales	Rubiaceae	Coffea	Coffea arabica		SPECIES	Coffea arabica L.	Coffea arabica L.	L.	CO	Vereda El Placer, Finca El Suizo, Agroforestal1, Punto de Censo 4	Quindío	PRESENT	1	fe602f47-b553-4291-b6e5-197b9837e167	4.612306	-75.740444			1421.5	3.5			2012-11-02	2	11	2012	2895345	2895345	HUMAN_OBSERVATION	FNC	PNUD-FNC	2012:FNC:GEF:PNUD:Plantae:003820				CC0_1_0		Enrique Méndez Vargas			2024-01-24T16:27:57.887Z		COORDINATE_ROUNDED;GEODETIC_DATUM_ASSUMED_WGS84;CONTINENT_DERIVED_FROM_COORDINATES;OCCURRENCE_STATUS_INFERRED_FROM_INDIVIDUAL_COUNT
768783912	1c00952b-574b-4307-9b07-6ae9ef4dd44d	urn:catalago:2012:FNC:GEF:PNUD:Plantae:003818	Plantae	Tracheophyta	Magnoliopsida	Gentianales	Rubiaceae	Coffea	Coffea arabica		SPECIES	Coffea arabica L.	Coffea arabica L.	L.	CO	Vereda El Placer, Finca El Suizo, Agroforestal1, Punto de Censo 4	Quindío	PRESENT	1	fe602f47-b553-4291-b6e5-197b9837e167	4.612306	-75.740444			1421.5	3.5			2012-11-02	2	11	2012	2895345	2895345	HUMAN_OBSERVATION	FNC	PNUD-FNC	2012:FNC:GEF:PNUD:Plantae:003818				CC0_1_0		Enrique Méndez Vargas			2024-01-24T16:27:57.884Z		COORDINATE_ROUNDED;GEODETIC_DATUM_ASSUMED_WGS84;CONTINENT_DERIVED_FROM_COORDINATES;OCCURRENCE_STATUS_INFERRED_FROM_INDIVIDUAL_COUNT
768783911	1c00952b-574b-4307-9b07-6ae9ef4dd44d	urn:catalago:2012:FNC:GEF:PNUD:Plantae:003817	Plantae	Tracheophyta	Magnoliopsida	Gentianales	Rubiaceae	Coffea	Coffea arabica		SPECIES	Coffea arabica L.	Coffea arabica L.	L.	CO	Vereda El Placer, Finca El Suizo, Agroforestal1, Punto de Censo 3	Quindío	PRESENT	1	fe602f47-b553-4291-b6e5-197b9837e167	4.612306	-75.740444			1421.5	3.5			2012-11-02	2	11	2012	2895345	2895345	HUMAN_OBSERVATION	FNC	PNUD-FNC	2012:FNC:GEF:PNUD:Plantae:003817				CC0_1_0		Enrique Méndez Vargas			2024-01-24T16:27:57.885Z		COORDINATE_ROUNDED;GEODETIC_DATUM_ASSUMED_WGS84;CONTINENT_DERIVED_FROM_COORDINATES;OCCURRENCE_STATUS_INFERRED_FROM_INDIVIDUAL_COUNT
768783910	1c00952b-574b-4307-9b07-6ae9ef4dd44d	urn:catalago:2012:FNC:GEF:PNUD:Plantae:003816	Plantae	Tracheophyta	Magnoliopsida	Gentianales	Rubiaceae	Coffea	Coffea arabica		SPECIES	Coffea arabica L.	Coffea arabica L.	L.	CO	Vereda El Placer, Finca El Suizo, Agroforestal1, Punto de Censo 3	Quindío	PRESENT	1	fe602f47-b553-4291-b6e5-197b9837e167	4.612306	-75.740444			1421.5	3.5			2012-11-02	2	11	2012	2895345	2895345	HUMAN_OBSERVATION	FNC	PNUD-FNC	2012:FNC:GEF:PNUD:Plantae:003816				CC0_1_0		Enrique Méndez Vargas			2024-01-24T16:27:57.886Z		COORDINATE_ROUNDED;GEODETIC_DATUM_ASSUMED_WGS84;CONTINENT_DERIVED_FROM_COORDINATES;OCCURRENCE_STATUS_INFERRED_FROM_INDIVIDUAL_COUNT
768783908	1c00952b-574b-4307-9b07-6ae9ef4dd44d	urn:catalago:2012:FNC:GEF:PNUD:Plantae:003814	Plantae	Tracheophyta	Magnoliopsida	Gentianales	Rubiaceae	Coffea	Coffea arabica		SPECIES	Coffea arabica L.	Coffea arabica L.	L.	CO	Vereda El Placer, Finca El Suizo, Agroforestal1, Punto de Censo 3	Quindío	PRESENT	1	fe602f47-b553-4291-b6e5-197b9837e167	4.612306	-75.740444			1421.5	3.5			2012-11-02	2	11	2012	2895345	2895345	HUMAN_OBSERVATION	FNC	PNUD-FNC	2012:FNC:GEF:PNUD:Plantae:003814				CC0_1_0		Enrique Méndez Vargas			2024-01-24T16:27:57.884Z		COORDINATE_ROUNDED;GEODETIC_DATUM_ASSUMED_WGS84;CONTINENT_DERIVED_FROM_COORDINATES;OCCURRENCE_STATUS_INFERRED_FROM_INDIVIDUAL_COUNT
768783907	1c00952b-574b-4307-9b07-6ae9ef4dd44d	urn:catalago:2012:FNC:GEF:PNUD:Plantae:003813	Plantae	Tracheophyta	Magnoliopsida	Gentianales	Rubiaceae	Coffea	Coffea arabica		SPECIES	Coffea arabica L.	Coffea arabica L.	L.	CO	Vereda El Placer, Finca El Suizo, Agroforestal1, Punto de Censo 3	Quindío	PRESENT	1	fe602f47-b553-4291-b6e5-197b9837e167	4.612306	-75.740444			1421.5	3.5			2012-11-02	2	11	2012	2895345	2895345	HUMAN_OBSERVATION	FNC	PNUD-FNC	2012:FNC:GEF:PNUD:Plantae:003813				CC0_1_0		Enrique Méndez Vargas			2024-01-24T16:27:57.885Z		COORDINATE_ROUNDED;GEODETIC_DATUM_ASSUMED_WGS84;CONTINENT_DERIVED_FROM_COORDINATES;OCCURRENCE_STATUS_INFERRED_FROM_INDIVIDUAL_COUNT
768783905	1c00952b-574b-4307-9b07-6ae9ef4dd44d	urn:catalago:2012:FNC:GEF:PNUD:Plantae:003811	Plantae	Tracheophyta	Magnoliopsida	Gentianales	Rubiaceae	Coffea	Coffea arabica		SPECIES	Coffea arabica L.	Coffea arabica L.	L.	CO	Vereda El Placer, Finca El Suizo, Agroforestal1, Punto de Censo 3	Quindío	PRESENT	1	fe602f47-b553-4291-b6e5-197b9837e167	4.612306	-75.740444			1421.5	3.5			2012-11-02	2	11	2012	2895345	2895345	HUMAN_OBSERVATION	FNC	PNUD-FNC	2012:FNC:GEF:PNUD:Plantae:003811				CC0_1_0		Enrique Méndez Vargas			2024-01-24T16:27:57.883Z		COORDINATE_ROUNDED;GEODETIC_DATUM_ASSUMED_WGS84;CONTINENT_DERIVED_FROM_COORDINATES;OCCURRENCE_STATUS_INFERRED_FROM_INDIVIDUAL_COUNT
768783904	1c00952b-574b-4307-9b07-6ae9ef4dd44d	urn:catalago:2012:FNC:GEF:PNUD:Plantae:003810	Plantae	Tracheophyta	Magnoliopsida	Gentianales	Rubiaceae	Coffea	Coffea arabica		SPECIES	Coffea arabica L.	Coffea arabica L.	L.	CO	Vereda El Placer, Finca El Suizo, Agroforestal1, Punto de Censo 3	Quindío	PRESENT	1	fe602f47-b553-4291-b6e5-197b9837e167	4.612306	-75.740444			1421.5	3.5			2012-11-02	2	11	2012	2895345	2895345	HUMAN_OBSERVATION	FNC	PNUD-FNC	2012:FNC:GEF:PNUD:Plantae:003810				CC0_1_0		Enrique Méndez Vargas			2024-01-24T16:27:57.883Z		COORDINATE_ROUNDED;GEODETIC_DATUM_ASSUMED_WGS84;CONTINENT_DERIVED_FROM_COORDINATES;OCCURRENCE_STATUS_INFERRED_FROM_INDIVIDUAL_COUNT
768783903	1c00952b-574b-4307-9b07-6ae9ef4dd44d	urn:catalago:2012:FNC:GEF:PNUD:Plantae:003809	Plantae	Tracheophyta	Magnoliopsida	Gentianales	Rubiaceae	Coffea	Coffea arabica		SPECIES	Coffea arabica L.	Coffea arabica L.	L.	CO	Vereda El Placer, Finca El Suizo, Agroforestal1, Punto de Censo 3	Quindío	PRESENT	1	fe602f47-b553-4291-b6e5-197b9837e167	4.612306	-75.740444			1421.5	3.5			2012-11-02	2	11	2012	2895345	2895345	HUMAN_OBSERVATION	FNC	PNUD-FNC	2012:FNC:GEF:PNUD:Plantae:003809				CC0_1_0		Enrique Méndez Vargas			2024-01-24T16:27:57.882Z		COORDINATE_ROUNDED;GEODETIC_DATUM_ASSUMED_WGS84;CONTINENT_DERIVED_FROM_COORDINATES;OCCURRENCE_STATUS_INFERRED_FROM_INDIVIDUAL_COUNT
768783902	1c00952b-574b-4307-9b07-6ae9ef4dd44d	urn:catalago:2012:FNC:GEF:PNUD:Plantae:003808	Plantae	Tracheophyta	Magnoliopsida	Gentianales	Rubiaceae	Coffea	Coffea arabica		SPECIES	Coffea arabica L.	Coffea arabica L.	L.	CO	Vereda El Placer, Finca El Suizo, Agroforestal1, Punto de Censo 3	Quindío	PRESENT	1	fe602f47-b553-4291-b6e5-197b9837e167	4.612306	-75.740444			1421.5	3.5			2012-11-02	2	11	2012	2895345	2895345	HUMAN_OBSERVATION	FNC	PNUD-FNC	2012:FNC:GEF:PNUD:Plantae:003808				CC0_1_0		Enrique Méndez Vargas			2024-01-24T16:27:57.883Z		COORDINATE_ROUNDED;GEODETIC_DATUM_ASSUMED_WGS84;CONTINENT_DERIVED_FROM_COORDINATES;OCCURRENCE_STATUS_INFERRED_FROM_INDIVIDUAL_COUNT
768783900	1c00952b-574b-4307-9b07-6ae9ef4dd44d	urn:catalago:2012:FNC:GEF:PNUD:Plantae:003806	Plantae	Tracheophyta	Magnoliopsida	Gentianales	Rubiaceae	Coffea	Coffea arabica		SPECIES	Coffea arabica L.	Coffea arabica L.	L.	CO	Vereda El Placer, Finca El Suizo, Agroforestal1, Punto de Censo 2	Quindío	PRESENT	1	fe602f47-b553-4291-b6e5-197b9837e167	4.612306	-75.740444			1421.5	3.5			2012-11-02	2	11	2012	2895345	2895345	HUMAN_OBSERVATION	FNC	PNUD-FNC	2012:FNC:GEF:PNUD:Plantae:003806				CC0_1_0		Enrique Méndez Vargas			2024-01-24T16:27:57.892Z		COORDINATE_ROUNDED;GEODETIC_DATUM_ASSUMED_WGS84;CONTINENT_DERIVED_FROM_COORDINATES;OCCURRENCE_STATUS_INFERRED_FROM_INDIVIDUAL_COUNT
768783899	1c00952b-574b-4307-9b07-6ae9ef4dd44d	urn:catalago:2012:FNC:GEF:PNUD:Plantae:003805	Plantae	Tracheophyta	Magnoliopsida	Gentianales	Rubiaceae	Coffea	Coffea arabica		SPECIES	Coffea arabica L.	Coffea arabica L.	L.	CO	Vereda El Placer, Finca El Suizo, Agroforestal1, Punto de Censo 2	Quindío	PRESENT	1	fe602f47-b553-4291-b6e5-197b9837e167	4.612306	-75.740444			1421.5	3.5			2012-11-02	2	11	2012	2895345	2895345	HUMAN_OBSERVATION	FNC	PNUD-FNC	2012:FNC:GEF:PNUD:Plantae:003805				CC0_1_0		Enrique Méndez Vargas			2024-01-24T16:27:57.903Z		COORDINATE_ROUNDED;GEODETIC_DATUM_ASSUMED_WGS84;CONTINENT_DERIVED_FROM_COORDINATES;OCCURRENCE_STATUS_INFERRED_FROM_INDIVIDUAL_COUNT
768783898	1c00952b-574b-4307-9b07-6ae9ef4dd44d	urn:catalago:2012:FNC:GEF:PNUD:Plantae:003804	Plantae	Tracheophyta	Magnoliopsida	Gentianales	Rubiaceae	Coffea	Coffea arabica		SPECIES	Coffea arabica L.	Coffea arabica L.	L.	CO	Vereda El Placer, Finca El Suizo, Agroforestal1, Punto de Censo 2	Quindío	PRESENT	1	fe602f47-b553-4291-b6e5-197b9837e167	4.612306	-75.740444			1421.5	3.5			2012-11-02	2	11	2012	2895345	2895345	HUMAN_OBSERVATION	FNC	PNUD-FNC	2012:FNC:GEF:PNUD:Plantae:003804				CC0_1_0		Enrique Méndez Vargas			2024-01-24T16:27:57.899Z		COORDINATE_ROUNDED;GEODETIC_DATUM_ASSUMED_WGS84;CONTINENT_DERIVED_FROM_COORDINATES;OCCURRENCE_STATUS_INFERRED_FROM_INDIVIDUAL_COUNT
768783897	1c00952b-574b-4307-9b07-6ae9ef4dd44d	urn:catalago:2012:FNC:GEF:PNUD:Plantae:003803	Plantae	Tracheophyta	Magnoliopsida	Gentianales	Rubiaceae	Coffea	Coffea arabica		SPECIES	Coffea arabica L.	Coffea arabica L.	L.	CO	Vereda El Placer, Finca El Suizo, Agroforestal1, Punto de Censo 2	Quindío	PRESENT	1	fe602f47-b553-4291-b6e5-197b9837e167	4.612306	-75.740444			1421.5	3.5			2012-11-02	2	11	2012	2895345	2895345	HUMAN_OBSERVATION	FNC	PNUD-FNC	2012:FNC:GEF:PNUD:Plantae:003803				CC0_1_0		Enrique Méndez Vargas			2024-01-24T16:27:57.899Z		COORDINATE_ROUNDED;GEODETIC_DATUM_ASSUMED_WGS84;CONTINENT_DERIVED_FROM_COORDINATES;OCCURRENCE_STATUS_INFERRED_FROM_INDIVIDUAL_COUNT
768783896	1c00952b-574b-4307-9b07-6ae9ef4dd44d	urn:catalago:2012:FNC:GEF:PNUD:Plantae:003802	Plantae	Tracheophyta	Magnoliopsida	Gentianales	Rubiaceae	Coffea	Coffea arabica		SPECIES	Coffea arabica L.	Coffea arabica L.	L.	CO	Vereda El Placer, Finca El Suizo, Agroforestal1, Punto de Censo 2	Quindío	PRESENT	1	fe602f47-b553-4291-b6e5-197b9837e167	4.612306	-75.740444			1421.5	3.5			2012-11-02	2	11	2012	2895345	2895345	HUMAN_OBSERVATION	FNC	PNUD-FNC	2012:FNC:GEF:PNUD:Plantae:003802				CC0_1_0		Enrique Méndez Vargas			2024-01-24T16:27:57.901Z		COORDINATE_ROUNDED;GEODETIC_DATUM_ASSUMED_WGS84;CONTINENT_DERIVED_FROM_COORDINATES;OCCURRENCE_STATUS_INFERRED_FROM_INDIVIDUAL_COUNT
768783895	1c00952b-574b-4307-9b07-6ae9ef4dd44d	urn:catalago:2012:FNC:GEF:PNUD:Plantae:003801	Plantae	Tracheophyta	Magnoliopsida	Gentianales	Rubiaceae	Coffea	Coffea arabica		SPECIES	Coffea arabica L.	Coffea arabica L.	L.	CO	Vereda El Placer, Finca El Suizo, Agroforestal1, Punto de Censo 2	Quindío	PRESENT	1	fe602f47-b553-4291-b6e5-197b9837e167	4.612306	-75.740444			1421.5	3.5			2012-11-02	2	11	2012	2895345	2895345	HUMAN_OBSERVATION	FNC	PNUD-FNC	2012:FNC:GEF:PNUD:Plantae:003801				CC0_1_0		Enrique Méndez Vargas			2024-01-24T16:27:57.899Z		COORDINATE_ROUNDED;GEODETIC_DATUM_ASSUMED_WGS84;CONTINENT_DERIVED_FROM_COORDINATES;OCCURRENCE_STATUS_INFERRED_FROM_INDIVIDUAL_COUNT
768783894	1c00952b-574b-4307-9b07-6ae9ef4dd44d	urn:catalago:2012:FNC:GEF:PNUD:Plantae:003800	Plantae	Tracheophyta	Magnoliopsida	Gentianales	Rubiaceae	Coffea	Coffea arabica		SPECIES	Coffea arabica L.	Coffea arabica L.	L.	CO	Vereda El Placer, Finca El Suizo, Agroforestal1, Punto de Censo 2	Quindío	PRESENT	1	fe602f47-b553-4291-b6e5-197b9837e167	4.612306	-75.740444			1421.5	3.5			2012-11-02	2	11	2012	2895345	2895345	HUMAN_OBSERVATION	FNC	PNUD-FNC	2012:FNC:GEF:PNUD:Plantae:003800				CC0_1_0		Enrique Méndez Vargas			2024-01-24T16:27:57.899Z		COORDINATE_ROUNDED;GEODETIC_DATUM_ASSUMED_WGS84;CONTINENT_DERIVED_FROM_COORDINATES;OCCURRENCE_STATUS_INFERRED_FROM_INDIVIDUAL_COUNT
768783893	1c00952b-574b-4307-9b07-6ae9ef4dd44d	urn:catalago:2012:FNC:GEF:PNUD:Plantae:003799	Plantae	Tracheophyta	Magnoliopsida	Gentianales	Rubiaceae	Coffea	Coffea arabica		SPECIES	Coffea arabica L.	Coffea arabica L.	L.	CO	Vereda El Placer, Finca El Suizo, Agroforestal1, Punto de Censo 2	Quindío	PRESENT	1	fe602f47-b553-4291-b6e5-197b9837e167	4.612306	-75.740444			1421.5	3.5			2012-11-02	2	11	2012	2895345	2895345	HUMAN_OBSERVATION	FNC	PNUD-FNC	2012:FNC:GEF:PNUD:Plantae:003799				CC0_1_0		Enrique Méndez Vargas			2024-01-24T16:27:57.288Z		COORDINATE_ROUNDED;GEODETIC_DATUM_ASSUMED_WGS84;CONTINENT_DERIVED_FROM_COORDINATES;OCCURRENCE_STATUS_INFERRED_FROM_INDIVIDUAL_COUNT
768783892	1c00952b-574b-4307-9b07-6ae9ef4dd44d	urn:catalago:2012:FNC:GEF:PNUD:Plantae:003798	Plantae	Tracheophyta	Magnoliopsida	Gentianales	Rubiaceae	Coffea	Coffea arabica		SPECIES	Coffea arabica L.	Coffea arabica L.	L.	CO	Vereda El Placer, Finca El Suizo, Agroforestal1, Punto de Censo 2	Quindío	PRESENT	1	fe602f47-b553-4291-b6e5-197b9837e167	4.612306	-75.740444			1421.5	3.5			2012-11-02	2	11	2012	2895345	2895345	HUMAN_OBSERVATION	FNC	PNUD-FNC	2012:FNC:GEF:PNUD:Plantae:003798				CC0_1_0		Enrique Méndez Vargas			2024-01-24T16:27:57.295Z		COORDINATE_ROUNDED;GEODETIC_DATUM_ASSUMED_WGS84;CONTINENT_DERIVED_FROM_COORDINATES;OCCURRENCE_STATUS_INFERRED_FROM_INDIVIDUAL_COUNT
768783891	1c00952b-574b-4307-9b07-6ae9ef4dd44d	urn:catalago:2012:FNC:GEF:PNUD:Plantae:003797	Plantae	Tracheophyta	Magnoliopsida	Gentianales	Rubiaceae	Coffea	Coffea arabica		SPECIES	Coffea arabica L.	Coffea arabica L.	L.	CO	Vereda El Placer, Finca El Suizo, Agroforestal1, Punto de Censo 2	Quindío	PRESENT	1	fe602f47-b553-4291-b6e5-197b9837e167	4.612306	-75.740444			1421.5	3.5			2012-11-02	2	11	2012	2895345	2895345	HUMAN_OBSERVATION	FNC	PNUD-FNC	2012:FNC:GEF:PNUD:Plantae:003797				CC0_1_0		Enrique Méndez Vargas			2024-01-24T16:27:57.285Z		COORDINATE_ROUNDED;GEODETIC_DATUM_ASSUMED_WGS84;CONTINENT_DERIVED_FROM_COORDINATES;OCCURRENCE_STATUS_INFERRED_FROM_INDIVIDUAL_COUNT
768783890	1c00952b-574b-4307-9b07-6ae9ef4dd44d	urn:catalago:2012:FNC:GEF:PNUD:Plantae:003796	Plantae	Tracheophyta	Magnoliopsida	Gentianales	Rubiaceae	Coffea	Coffea arabica		SPECIES	Coffea arabica L.	Coffea arabica L.	L.	CO	Vereda El Placer, Finca El Suizo, Agroforestal1, Punto de Censo 1	Quindío	PRESENT	1	fe602f47-b553-4291-b6e5-197b9837e167	4.612306	-75.740444			1421.5	3.5			2012-11-02	2	11	2012	2895345	2895345	HUMAN_OBSERVATION	FNC	PNUD-FNC	2012:FNC:GEF:PNUD:Plantae:003796				CC0_1_0		Enrique Méndez Vargas			2024-01-24T16:27:57.284Z		COORDINATE_ROUNDED;GEODETIC_DATUM_ASSUMED_WGS84;CONTINENT_DERIVED_FROM_COORDINATES;OCCURRENCE_STATUS_INFERRED_FROM_INDIVIDUAL_COUNT
768783889	1c00952b-574b-4307-9b07-6ae9ef4dd44d	urn:catalago:2012:FNC:GEF:PNUD:Plantae:003795	Plantae	Tracheophyta	Magnoliopsida	Gentianales	Rubiaceae	Coffea	Coffea arabica		SPECIES	Coffea arabica L.	Coffea arabica L.	L.	CO	Vereda El Placer, Finca El Suizo, Agroforestal1, Punto de Censo 1	Quindío	PRESENT	1	fe602f47-b553-4291-b6e5-197b9837e167	4.612306	-75.740444			1421.5	3.5			2012-11-02	2	11	2012	2895345	2895345	HUMAN_OBSERVATION	FNC	PNUD-FNC	2012:FNC:GEF:PNUD:Plantae:003795				CC0_1_0		Enrique Méndez Vargas			2024-01-24T16:27:57.285Z		COORDINATE_ROUNDED;GEODETIC_DATUM_ASSUMED_WGS84;CONTINENT_DERIVED_FROM_COORDINATES;OCCURRENCE_STATUS_INFERRED_FROM_INDIVIDUAL_COUNT
768783888	1c00952b-574b-4307-9b07-6ae9ef4dd44d	urn:catalago:2012:FNC:GEF:PNUD:Plantae:003794	Plantae	Tracheophyta	Magnoliopsida	Gentianales	Rubiaceae	Coffea	Coffea arabica		SPECIES	Coffea arabica L.	Coffea arabica L.	L.	CO	Vereda El Placer, Finca El Suizo, Agroforestal1, Punto de Censo 1	Quindío	PRESENT	1	fe602f47-b553-4291-b6e5-197b9837e167	4.612306	-75.740444			1421.5	3.5			2012-11-02	2	11	2012	2895345	2895345	HUMAN_OBSERVATION	FNC	PNUD-FNC	2012:FNC:GEF:PNUD:Plantae:003794				CC0_1_0		Enrique Méndez Vargas			2024-01-24T16:27:57.285Z		COORDINATE_ROUNDED;GEODETIC_DATUM_ASSUMED_WGS84;CONTINENT_DERIVED_FROM_COORDINATES;OCCURRENCE_STATUS_INFERRED_FROM_INDIVIDUAL_COUNT
768783887	1c00952b-574b-4307-9b07-6ae9ef4dd44d	urn:catalago:2012:FNC:GEF:PNUD:Plantae:003793	Plantae	Tracheophyta	Magnoliopsida	Gentianales	Rubiaceae	Coffea	Coffea arabica		SPECIES	Coffea arabica L.	Coffea arabica L.	L.	CO	Vereda El Placer, Finca El Suizo, Agroforestal1, Punto de Censo 1	Quindío	PRESENT	1	fe602f47-b553-4291-b6e5-197b9837e167	4.612306	-75.740444			1421.5	3.5			2012-11-02	2	11	2012	2895345	2895345	HUMAN_OBSERVATION	FNC	PNUD-FNC	2012:FNC:GEF:PNUD:Plantae:003793				CC0_1_0		Enrique Méndez Vargas			2024-01-24T16:27:57.285Z		COORDINATE_ROUNDED;GEODETIC_DATUM_ASSUMED_WGS84;CONTINENT_DERIVED_FROM_COORDINATES;OCCURRENCE_STATUS_INFERRED_FROM_INDIVIDUAL_COUNT
768783886	1c00952b-574b-4307-9b07-6ae9ef4dd44d	urn:catalago:2012:FNC:GEF:PNUD:Plantae:003792	Plantae	Tracheophyta	Magnoliopsida	Gentianales	Rubiaceae	Coffea	Coffea arabica		SPECIES	Coffea arabica L.	Coffea arabica L.	L.	CO	Vereda El Placer, Finca El Suizo, Agroforestal1, Punto de Censo 1	Quindío	PRESENT	1	fe602f47-b553-4291-b6e5-197b9837e167	4.612306	-75.740444			1421.5	3.5			2012-11-02	2	11	2012	2895345	2895345	HUMAN_OBSERVATION	FNC	PNUD-FNC	2012:FNC:GEF:PNUD:Plantae:003792				CC0_1_0		Enrique Méndez Vargas			2024-01-24T16:27:57.285Z		COORDINATE_ROUNDED;GEODETIC_DATUM_ASSUMED_WGS84;CONTINENT_DERIVED_FROM_COORDINATES;OCCURRENCE_STATUS_INFERRED_FROM_INDIVIDUAL_COUNT
768783885	1c00952b-574b-4307-9b07-6ae9ef4dd44d	urn:catalago:2012:FNC:GEF:PNUD:Plantae:003791	Plantae	Tracheophyta	Magnoliopsida	Gentianales	Rubiaceae	Coffea	Coffea arabica		SPECIES	Coffea arabica L.	Coffea arabica L.	L.	CO	Vereda El Placer, Finca El Suizo, Agroforestal1, Punto de Censo 1	Quindío	PRESENT	1	fe602f47-b553-4291-b6e5-197b9837e167	4.612306	-75.740444			1421.5	3.5			2012-11-02	2	11	2012	2895345	2895345	HUMAN_OBSERVATION	FNC	PNUD-FNC	2012:FNC:GEF:PNUD:Plantae:003791				CC0_1_0		Enrique Méndez Vargas			2024-01-24T16:27:57.285Z		COORDINATE_ROUNDED;GEODETIC_DATUM_ASSUMED_WGS84;CONTINENT_DERIVED_FROM_COORDINATES;OCCURRENCE_STATUS_INFERRED_FROM_INDIVIDUAL_COUNT
768783884	1c00952b-574b-4307-9b07-6ae9ef4dd44d	urn:catalago:2012:FNC:GEF:PNUD:Plantae:003790	Plantae	Tracheophyta	Magnoliopsida	Gentianales	Rubiaceae	Coffea	Coffea arabica		SPECIES	Coffea arabica L.	Coffea arabica L.	L.	CO	Vereda El Placer, Finca El Suizo, Agroforestal1, Punto de Censo 1	Quindío	PRESENT	1	fe602f47-b553-4291-b6e5-197b9837e167	4.612306	-75.740444			1421.5	3.5			2012-11-02	2	11	2012	2895345	2895345	HUMAN_OBSERVATION	FNC	PNUD-FNC	2012:FNC:GEF:PNUD:Plantae:003790				CC0_1_0		Enrique Méndez Vargas			2024-01-24T16:27:57.284Z		COORDINATE_ROUNDED;GEODETIC_DATUM_ASSUMED_WGS84;CONTINENT_DERIVED_FROM_COORDINATES;OCCURRENCE_STATUS_INFERRED_FROM_INDIVIDUAL_COUNT
768783883	1c00952b-574b-4307-9b07-6ae9ef4dd44d	urn:catalago:2012:FNC:GEF:PNUD:Plantae:003789	Plantae	Tracheophyta	Magnoliopsida	Gentianales	Rubiaceae	Coffea	Coffea arabica		SPECIES	Coffea arabica L.	Coffea arabica L.	L.	CO	Vereda El Placer, Finca El Suizo, Agroforestal1, Punto de Censo 1	Quindío	PRESENT	1	fe602f47-b553-4291-b6e5-197b9837e167	4.612306	-75.740444			1421.5	3.5			2012-11-02	2	11	2012	2895345	2895345	HUMAN_OBSERVATION	FNC	PNUD-FNC	2012:FNC:GEF:PNUD:Plantae:003789				CC0_1_0		Enrique Méndez Vargas			2024-01-24T16:27:57.360Z		COORDINATE_ROUNDED;GEODETIC_DATUM_ASSUMED_WGS84;CONTINENT_DERIVED_FROM_COORDINATES;OCCURRENCE_STATUS_INFERRED_FROM_INDIVIDUAL_COUNT
768783882	1c00952b-574b-4307-9b07-6ae9ef4dd44d	urn:catalago:2012:FNC:GEF:PNUD:Plantae:003788	Plantae	Tracheophyta	Magnoliopsida	Gentianales	Rubiaceae	Coffea	Coffea arabica		SPECIES	Coffea arabica L.	Coffea arabica L.	L.	CO	Vereda El Placer, Finca El Suizo, Agroforestal1, Punto de Censo 1	Quindío	PRESENT	1	fe602f47-b553-4291-b6e5-197b9837e167	4.612306	-75.740444			1421.5	3.5			2012-11-02	2	11	2012	2895345	2895345	HUMAN_OBSERVATION	FNC	PNUD-FNC	2012:FNC:GEF:PNUD:Plantae:003788				CC0_1_0		Enrique Méndez Vargas			2024-01-24T16:27:57.352Z		COORDINATE_ROUNDED;GEODETIC_DATUM_ASSUMED_WGS84;CONTINENT_DERIVED_FROM_COORDINATES;OCCURRENCE_STATUS_INFERRED_FROM_INDIVIDUAL_COUNT
768783881	1c00952b-574b-4307-9b07-6ae9ef4dd44d	urn:catalago:2012:FNC:GEF:PNUD:Plantae:003787	Plantae	Tracheophyta	Magnoliopsida	Gentianales	Rubiaceae	Coffea	Coffea arabica		SPECIES	Coffea arabica L.	Coffea arabica L.	L.	CO	Vereda El Placer, Finca El Suizo, Agroforestal1, Punto de Censo 1	Quindío	PRESENT	1	fe602f47-b553-4291-b6e5-197b9837e167	4.612306	-75.740444			1421.5	3.5			2012-11-02	2	11	2012	2895345	2895345	HUMAN_OBSERVATION	FNC	PNUD-FNC	2012:FNC:GEF:PNUD:Plantae:003787				CC0_1_0		Enrique Méndez Vargas			2024-01-24T16:27:57.358Z		COORDINATE_ROUNDED;GEODETIC_DATUM_ASSUMED_WGS84;CONTINENT_DERIVED_FROM_COORDINATES;OCCURRENCE_STATUS_INFERRED_FROM_INDIVIDUAL_COUNT
768783880	1c00952b-574b-4307-9b07-6ae9ef4dd44d	urn:catalago:2012:FNC:GEF:PNUD:Plantae:003786	Plantae	Tracheophyta	Magnoliopsida	Gentianales	Rubiaceae	Coffea	Coffea arabica		SPECIES	Coffea arabica L.	Coffea arabica L.	L.	CO	Vereda El Placer, Finca El Suizo, Agroforestal1, Punto de Censo 1	Quindío	PRESENT	1	fe602f47-b553-4291-b6e5-197b9837e167	4.612306	-75.740444			1421.5	3.5			2012-11-02	2	11	2012	2895345	2895345	HUMAN_OBSERVATION	FNC	PNUD-FNC	2012:FNC:GEF:PNUD:Plantae:003786				CC0_1_0		Enrique Méndez Vargas			2024-01-24T16:27:57.354Z		COORDINATE_ROUNDED;GEODETIC_DATUM_ASSUMED_WGS84;CONTINENT_DERIVED_FROM_COORDINATES;OCCURRENCE_STATUS_INFERRED_FROM_INDIVIDUAL_COUNT
768783879	1c00952b-574b-4307-9b07-6ae9ef4dd44d	urn:catalago:2012:FNC:GEF:PNUD:Plantae:003785	Plantae	Tracheophyta	Magnoliopsida	Gentianales	Rubiaceae	Coffea	Coffea arabica		SPECIES	Coffea arabica L.	Coffea arabica L.	L.	CO	Vereda El Placer, Finca El Suizo, Agroforestal1, Punto de Censo 1	Quindío	PRESENT	1	fe602f47-b553-4291-b6e5-197b9837e167	4.612306	-75.740444			1421.5	3.5			2012-11-02	2	11	2012	2895345	2895345	HUMAN_OBSERVATION	FNC	PNUD-FNC	2012:FNC:GEF:PNUD:Plantae:003785				CC0_1_0		Enrique Méndez Vargas			2024-01-24T16:27:57.358Z		COORDINATE_ROUNDED;GEODETIC_DATUM_ASSUMED_WGS84;CONTINENT_DERIVED_FROM_COORDINATES;OCCURRENCE_STATUS_INFERRED_FROM_INDIVIDUAL_COUNT
768783876	1c00952b-574b-4307-9b07-6ae9ef4dd44d	urn:catalago:2012:FNC:GEF:PNUD:Plantae:003782	Plantae	Tracheophyta	Magnoliopsida	Gentianales	Rubiaceae	Coffea	Coffea arabica		SPECIES	Coffea arabica L.	Coffea arabica L.	L.	CO	Vereda El Placer, Finca El Suizo, Agroforestal1, Punto de Censo 1	Quindío	PRESENT	1	fe602f47-b553-4291-b6e5-197b9837e167	4.612306	-75.740444			1421.5	3.5			2012-11-02	2	11	2012	2895345	2895345	HUMAN_OBSERVATION	FNC	PNUD-FNC	2012:FNC:GEF:PNUD:Plantae:003782				CC0_1_0		Enrique Méndez Vargas			2024-01-24T16:27:57.339Z		COORDINATE_ROUNDED;GEODETIC_DATUM_ASSUMED_WGS84;CONTINENT_DERIVED_FROM_COORDINATES;OCCURRENCE_STATUS_INFERRED_FROM_INDIVIDUAL_COUNT
768783875	1c00952b-574b-4307-9b07-6ae9ef4dd44d	urn:catalago:2012:FNC:GEF:PNUD:Plantae:003781	Plantae	Tracheophyta	Magnoliopsida	Gentianales	Rubiaceae	Coffea	Coffea arabica		SPECIES	Coffea arabica L.	Coffea arabica L.	L.	CO	Vereda El Placer, Finca El Suizo, Agroforestal1, Punto de Censo 1	Quindío	PRESENT	1	fe602f47-b553-4291-b6e5-197b9837e167	4.612306	-75.740444			1421.5	3.5			2012-11-02	2	11	2012	2895345	2895345	HUMAN_OBSERVATION	FNC	PNUD-FNC	2012:FNC:GEF:PNUD:Plantae:003781				CC0_1_0		Enrique Méndez Vargas			2024-01-24T16:27:57.341Z		COORDINATE_ROUNDED;GEODETIC_DATUM_ASSUMED_WGS84;CONTINENT_DERIVED_FROM_COORDINATES;OCCURRENCE_STATUS_INFERRED_FROM_INDIVIDUAL_COUNT
768783465	1c00952b-574b-4307-9b07-6ae9ef4dd44d	urn:catalago:2012:FNC:GEF:PNUD:Plantae:003371	Plantae	Tracheophyta	Magnoliopsida	Gentianales	Rubiaceae	Coffea	Coffea arabica		SPECIES	Coffea arabica L.	Coffea arabica L.	L.	CO	Vereda El Placer, Finca El Placer, Bosque (Guadual2), Punto de Censo 2	Quindío	PRESENT	1	fe602f47-b553-4291-b6e5-197b9837e167	4.608667	-75.731611			1423.5	9.5			2012-11-05	5	11	2012	2895345	2895345	HUMAN_OBSERVATION	FNC	PNUD-FNC	2012:FNC:GEF:PNUD:Plantae:003371				CC0_1_0		Enrique Méndez Vargas			2024-01-24T16:27:59.253Z		COORDINATE_ROUNDED;GEODETIC_DATUM_ASSUMED_WGS84;CONTINENT_DERIVED_FROM_COORDINATES;OCCURRENCE_STATUS_INFERRED_FROM_INDIVIDUAL_COUNT
768783372	1c00952b-574b-4307-9b07-6ae9ef4dd44d	urn:catalago:2012:FNC:GEF:PNUD:Plantae:003278	Plantae	Tracheophyta	Magnoliopsida	Gentianales	Rubiaceae	Coffea	Coffea arabica		SPECIES	Coffea arabica L.	Coffea arabica L.	L.	CO	Vereda La Cima B, Finca Las Palmas, Agroforestal1, Punto de Censo 4	Quindío	PRESENT	1	fe602f47-b553-4291-b6e5-197b9837e167	4.627778	-75.741278			1386.5	0.5			2012-10-29	29	10	2012	2895345	2895345	HUMAN_OBSERVATION	FNC	PNUD-FNC	2012:FNC:GEF:PNUD:Plantae:003278				CC0_1_0		Enrique Méndez Vargas			2024-01-24T16:27:58.920Z		COORDINATE_ROUNDED;GEODETIC_DATUM_ASSUMED_WGS84;CONTINENT_DERIVED_FROM_COORDINATES;OCCURRENCE_STATUS_INFERRED_FROM_INDIVIDUAL_COUNT
768783371	1c00952b-574b-4307-9b07-6ae9ef4dd44d	urn:catalago:2012:FNC:GEF:PNUD:Plantae:003277	Plantae	Tracheophyta	Magnoliopsida	Gentianales	Rubiaceae	Coffea	Coffea arabica		SPECIES	Coffea arabica L.	Coffea arabica L.	L.	CO	Vereda La Cima B, Finca Las Palmas, Agroforestal1, Punto de Censo 1	Quindío	PRESENT	1	fe602f47-b553-4291-b6e5-197b9837e167	4.627778	-75.741278			1386.5	0.5			2012-10-29	29	10	2012	2895345	2895345	HUMAN_OBSERVATION	FNC	PNUD-FNC	2012:FNC:GEF:PNUD:Plantae:003277				CC0_1_0		Enrique Méndez Vargas			2024-01-24T16:27:58.912Z		COORDINATE_ROUNDED;GEODETIC_DATUM_ASSUMED_WGS84;CONTINENT_DERIVED_FROM_COORDINATES;OCCURRENCE_STATUS_INFERRED_FROM_INDIVIDUAL_COUNT
768783331	1c00952b-574b-4307-9b07-6ae9ef4dd44d	urn:catalago:2012:FNC:GEF:PNUD:Plantae:003237	Plantae	Tracheophyta	Magnoliopsida	Gentianales	Rubiaceae	Coffea	Coffea arabica		SPECIES	Coffea arabica L.	Coffea arabica L.	L.	CO	Vereda La Cima A, Finca La delia, Agroforestal1, Punto de Censo 4	Quindío	PRESENT	1	fe602f47-b553-4291-b6e5-197b9837e167	4.636139	-75.721056			1504.5	34.5			2012-10-29	29	10	2012	2895345	2895345	HUMAN_OBSERVATION	FNC	PNUD-FNC	2012:FNC:GEF:PNUD:Plantae:003237				CC0_1_0		Enrique Méndez Vargas			2024-01-24T16:27:58.984Z		COORDINATE_ROUNDED;GEODETIC_DATUM_ASSUMED_WGS84;CONTINENT_DERIVED_FROM_COORDINATES;OCCURRENCE_STATUS_INFERRED_FROM_INDIVIDUAL_COUNT
768783330	1c00952b-574b-4307-9b07-6ae9ef4dd44d	urn:catalago:2012:FNC:GEF:PNUD:Plantae:003236	Plantae	Tracheophyta	Magnoliopsida	Gentianales	Rubiaceae	Coffea	Coffea arabica		SPECIES	Coffea arabica L.	Coffea arabica L.	L.	CO	Vereda La Cima A, Finca La delia, Agroforestal1, Punto de Censo 4	Quindío	PRESENT	1	fe602f47-b553-4291-b6e5-197b9837e167	4.636139	-75.721056			1504.5	34.5			2012-10-29	29	10	2012	2895345	2895345	HUMAN_OBSERVATION	FNC	PNUD-FNC	2012:FNC:GEF:PNUD:Plantae:003236				CC0_1_0		Enrique Méndez Vargas			2024-01-24T16:27:59.017Z		COORDINATE_ROUNDED;GEODETIC_DATUM_ASSUMED_WGS84;CONTINENT_DERIVED_FROM_COORDINATES;OCCURRENCE_STATUS_INFERRED_FROM_INDIVIDUAL_COUNT
768783329	1c00952b-574b-4307-9b07-6ae9ef4dd44d	urn:catalago:2012:FNC:GEF:PNUD:Plantae:003235	Plantae	Tracheophyta	Magnoliopsida	Gentianales	Rubiaceae	Coffea	Coffea arabica		SPECIES	Coffea arabica L.	Coffea arabica L.	L.	CO	Vereda La Cima A, Finca La delia, Agroforestal1, Punto de Censo 4	Quindío	PRESENT	1	fe602f47-b553-4291-b6e5-197b9837e167	4.636139	-75.721056			1504.5	34.5			2012-10-29	29	10	2012	2895345	2895345	HUMAN_OBSERVATION	FNC	PNUD-FNC	2012:FNC:GEF:PNUD:Plantae:003235				CC0_1_0		Enrique Méndez Vargas			2024-01-24T16:27:58.988Z		COORDINATE_ROUNDED;GEODETIC_DATUM_ASSUMED_WGS84;CONTINENT_DERIVED_FROM_COORDINATES;OCCURRENCE_STATUS_INFERRED_FROM_INDIVIDUAL_COUNT
768783328	1c00952b-574b-4307-9b07-6ae9ef4dd44d	urn:catalago:2012:FNC:GEF:PNUD:Plantae:003234	Plantae	Tracheophyta	Magnoliopsida	Gentianales	Rubiaceae	Coffea	Coffea arabica		SPECIES	Coffea arabica L.	Coffea arabica L.	L.	CO	Vereda La Cima A, Finca La delia, Agroforestal1, Punto de Censo 4	Quindío	PRESENT	1	fe602f47-b553-4291-b6e5-197b9837e167	4.636139	-75.721056			1504.5	34.5			2012-10-29	29	10	2012	2895345	2895345	HUMAN_OBSERVATION	FNC	PNUD-FNC	2012:FNC:GEF:PNUD:Plantae:003234				CC0_1_0		Enrique Méndez Vargas			2024-01-24T16:27:58.977Z		COORDINATE_ROUNDED;GEODETIC_DATUM_ASSUMED_WGS84;CONTINENT_DERIVED_FROM_COORDINATES;OCCURRENCE_STATUS_INFERRED_FROM_INDIVIDUAL_COUNT
768783327	1c00952b-574b-4307-9b07-6ae9ef4dd44d	urn:catalago:2012:FNC:GEF:PNUD:Plantae:003233	Plantae	Tracheophyta	Magnoliopsida	Gentianales	Rubiaceae	Coffea	Coffea arabica		SPECIES	Coffea arabica L.	Coffea arabica L.	L.	CO	Vereda La Cima A, Finca La delia, Agroforestal1, Punto de Censo 4	Quindío	PRESENT	1	fe602f47-b553-4291-b6e5-197b9837e167	4.636139	-75.721056			1504.5	34.5			2012-10-29	29	10	2012	2895345	2895345	HUMAN_OBSERVATION	FNC	PNUD-FNC	2012:FNC:GEF:PNUD:Plantae:003233				CC0_1_0		Enrique Méndez Vargas			2024-01-24T16:27:58.986Z		COORDINATE_ROUNDED;GEODETIC_DATUM_ASSUMED_WGS84;CONTINENT_DERIVED_FROM_COORDINATES;OCCURRENCE_STATUS_INFERRED_FROM_INDIVIDUAL_COUNT
768783326	1c00952b-574b-4307-9b07-6ae9ef4dd44d	urn:catalago:2012:FNC:GEF:PNUD:Plantae:003232	Plantae	Tracheophyta	Magnoliopsida	Gentianales	Rubiaceae	Coffea	Coffea arabica		SPECIES	Coffea arabica L.	Coffea arabica L.	L.	CO	Vereda La Cima A, Finca La delia, Agroforestal1, Punto de Censo 4	Quindío	PRESENT	1	fe602f47-b553-4291-b6e5-197b9837e167	4.636139	-75.721056			1504.5	34.5			2012-10-29	29	10	2012	2895345	2895345	HUMAN_OBSERVATION	FNC	PNUD-FNC	2012:FNC:GEF:PNUD:Plantae:003232				CC0_1_0		Enrique Méndez Vargas			2024-01-24T16:27:58.978Z		COORDINATE_ROUNDED;GEODETIC_DATUM_ASSUMED_WGS84;CONTINENT_DERIVED_FROM_COORDINATES;OCCURRENCE_STATUS_INFERRED_FROM_INDIVIDUAL_COUNT
768783325	1c00952b-574b-4307-9b07-6ae9ef4dd44d	urn:catalago:2012:FNC:GEF:PNUD:Plantae:003231	Plantae	Tracheophyta	Magnoliopsida	Gentianales	Rubiaceae	Coffea	Coffea arabica		SPECIES	Coffea arabica L.	Coffea arabica L.	L.	CO	Vereda La Cima A, Finca La delia, Agroforestal1, Punto de Censo 4	Quindío	PRESENT	1	fe602f47-b553-4291-b6e5-197b9837e167	4.636139	-75.721056			1504.5	34.5			2012-10-29	29	10	2012	2895345	2895345	HUMAN_OBSERVATION	FNC	PNUD-FNC	2012:FNC:GEF:PNUD:Plantae:003231				CC0_1_0		Enrique Méndez Vargas			2024-01-24T16:27:58.972Z		COORDINATE_ROUNDED;GEODETIC_DATUM_ASSUMED_WGS84;CONTINENT_DERIVED_FROM_COORDINATES;OCCURRENCE_STATUS_INFERRED_FROM_INDIVIDUAL_COUNT
768783324	1c00952b-574b-4307-9b07-6ae9ef4dd44d	urn:catalago:2012:FNC:GEF:PNUD:Plantae:003230	Plantae	Tracheophyta	Magnoliopsida	Gentianales	Rubiaceae	Coffea	Coffea arabica		SPECIES	Coffea arabica L.	Coffea arabica L.	L.	CO	Vereda La Cima A, Finca La delia, Agroforestal1, Punto de Censo 4	Quindío	PRESENT	1	fe602f47-b553-4291-b6e5-197b9837e167	4.636139	-75.721056			1504.5	34.5			2012-10-29	29	10	2012	2895345	2895345	HUMAN_OBSERVATION	FNC	PNUD-FNC	2012:FNC:GEF:PNUD:Plantae:003230				CC0_1_0		Enrique Méndez Vargas			2024-01-24T16:27:58.960Z		COORDINATE_ROUNDED;GEODETIC_DATUM_ASSUMED_WGS84;CONTINENT_DERIVED_FROM_COORDINATES;OCCURRENCE_STATUS_INFERRED_FROM_INDIVIDUAL_COUNT
768783323	1c00952b-574b-4307-9b07-6ae9ef4dd44d	urn:catalago:2012:FNC:GEF:PNUD:Plantae:003229	Plantae	Tracheophyta	Magnoliopsida	Gentianales	Rubiaceae	Coffea	Coffea arabica		SPECIES	Coffea arabica L.	Coffea arabica L.	L.	CO	Vereda La Cima A, Finca La delia, Agroforestal1, Punto de Censo 4	Quindío	PRESENT	1	fe602f47-b553-4291-b6e5-197b9837e167	4.636139	-75.721056			1504.5	34.5			2012-10-29	29	10	2012	2895345	2895345	HUMAN_OBSERVATION	FNC	PNUD-FNC	2012:FNC:GEF:PNUD:Plantae:003229				CC0_1_0		Enrique Méndez Vargas			2024-01-24T16:27:59.046Z		COORDINATE_ROUNDED;GEODETIC_DATUM_ASSUMED_WGS84;CONTINENT_DERIVED_FROM_COORDINATES;OCCURRENCE_STATUS_INFERRED_FROM_INDIVIDUAL_COUNT
768783322	1c00952b-574b-4307-9b07-6ae9ef4dd44d	urn:catalago:2012:FNC:GEF:PNUD:Plantae:003228	Plantae	Tracheophyta	Magnoliopsida	Gentianales	Rubiaceae	Coffea	Coffea arabica		SPECIES	Coffea arabica L.	Coffea arabica L.	L.	CO	Vereda La Cima A, Finca La delia, Agroforestal1, Punto de Censo 3	Quindío	PRESENT	1	fe602f47-b553-4291-b6e5-197b9837e167	4.636139	-75.721056			1504.5	34.5			2012-10-29	29	10	2012	2895345	2895345	HUMAN_OBSERVATION	FNC	PNUD-FNC	2012:FNC:GEF:PNUD:Plantae:003228				CC0_1_0		Enrique Méndez Vargas			2024-01-24T16:27:59.062Z		COORDINATE_ROUNDED;GEODETIC_DATUM_ASSUMED_WGS84;CONTINENT_DERIVED_FROM_COORDINATES;OCCURRENCE_STATUS_INFERRED_FROM_INDIVIDUAL_COUNT
768783321	1c00952b-574b-4307-9b07-6ae9ef4dd44d	urn:catalago:2012:FNC:GEF:PNUD:Plantae:003227	Plantae	Tracheophyta	Magnoliopsida	Gentianales	Rubiaceae	Coffea	Coffea arabica		SPECIES	Coffea arabica L.	Coffea arabica L.	L.	CO	Vereda La Cima A, Finca La delia, Agroforestal1, Punto de Censo 3	Quindío	PRESENT	1	fe602f47-b553-4291-b6e5-197b9837e167	4.636139	-75.721056			1504.5	34.5			2012-10-29	29	10	2012	2895345	2895345	HUMAN_OBSERVATION	FNC	PNUD-FNC	2012:FNC:GEF:PNUD:Plantae:003227				CC0_1_0		Enrique Méndez Vargas			2024-01-24T16:27:59.052Z		COORDINATE_ROUNDED;GEODETIC_DATUM_ASSUMED_WGS84;CONTINENT_DERIVED_FROM_COORDINATES;OCCURRENCE_STATUS_INFERRED_FROM_INDIVIDUAL_COUNT
768783320	1c00952b-574b-4307-9b07-6ae9ef4dd44d	urn:catalago:2012:FNC:GEF:PNUD:Plantae:003226	Plantae	Tracheophyta	Magnoliopsida	Gentianales	Rubiaceae	Coffea	Coffea arabica		SPECIES	Coffea arabica L.	Coffea arabica L.	L.	CO	Vereda La Cima A, Finca La delia, Agroforestal1, Punto de Censo 3	Quindío	PRESENT	1	fe602f47-b553-4291-b6e5-197b9837e167	4.636139	-75.721056			1504.5	34.5			2012-10-29	29	10	2012	2895345	2895345	HUMAN_OBSERVATION	FNC	PNUD-FNC	2012:FNC:GEF:PNUD:Plantae:003226				CC0_1_0		Enrique Méndez Vargas			2024-01-24T16:27:59.045Z		COORDINATE_ROUNDED;GEODETIC_DATUM_ASSUMED_WGS84;CONTINENT_DERIVED_FROM_COORDINATES;OCCURRENCE_STATUS_INFERRED_FROM_INDIVIDUAL_COUNT
768783319	1c00952b-574b-4307-9b07-6ae9ef4dd44d	urn:catalago:2012:FNC:GEF:PNUD:Plantae:003225	Plantae	Tracheophyta	Magnoliopsida	Gentianales	Rubiaceae	Coffea	Coffea arabica		SPECIES	Coffea arabica L.	Coffea arabica L.	L.	CO	Vereda La Cima A, Finca La delia, Agroforestal1, Punto de Censo 3	Quindío	PRESENT	1	fe602f47-b553-4291-b6e5-197b9837e167	4.636139	-75.721056			1504.5	34.5			2012-10-29	29	10	2012	2895345	2895345	HUMAN_OBSERVATION	FNC	PNUD-FNC	2012:FNC:GEF:PNUD:Plantae:003225				CC0_1_0		Enrique Méndez Vargas			2024-01-24T16:27:59.046Z		COORDINATE_ROUNDED;GEODETIC_DATUM_ASSUMED_WGS84;CONTINENT_DERIVED_FROM_COORDINATES;OCCURRENCE_STATUS_INFERRED_FROM_INDIVIDUAL_COUNT
768783318	1c00952b-574b-4307-9b07-6ae9ef4dd44d	urn:catalago:2012:FNC:GEF:PNUD:Plantae:003224	Plantae	Tracheophyta	Magnoliopsida	Gentianales	Rubiaceae	Coffea	Coffea arabica		SPECIES	Coffea arabica L.	Coffea arabica L.	L.	CO	Vereda La Cima A, Finca La delia, Agroforestal1, Punto de Censo 3	Quindío	PRESENT	1	fe602f47-b553-4291-b6e5-197b9837e167	4.636139	-75.721056			1504.5	34.5			2012-10-29	29	10	2012	2895345	2895345	HUMAN_OBSERVATION	FNC	PNUD-FNC	2012:FNC:GEF:PNUD:Plantae:003224				CC0_1_0		Enrique Méndez Vargas			2024-01-24T16:27:59.045Z		COORDINATE_ROUNDED;GEODETIC_DATUM_ASSUMED_WGS84;CONTINENT_DERIVED_FROM_COORDINATES;OCCURRENCE_STATUS_INFERRED_FROM_INDIVIDUAL_COUNT
768783317	1c00952b-574b-4307-9b07-6ae9ef4dd44d	urn:catalago:2012:FNC:GEF:PNUD:Plantae:003223	Plantae	Tracheophyta	Magnoliopsida	Gentianales	Rubiaceae	Coffea	Coffea arabica		SPECIES	Coffea arabica L.	Coffea arabica L.	L.	CO	Vereda La Cima A, Finca La delia, Agroforestal1, Punto de Censo 3	Quindío	PRESENT	1	fe602f47-b553-4291-b6e5-197b9837e167	4.636139	-75.721056			1504.5	34.5			2012-10-29	29	10	2012	2895345	2895345	HUMAN_OBSERVATION	FNC	PNUD-FNC	2012:FNC:GEF:PNUD:Plantae:003223				CC0_1_0		Enrique Méndez Vargas			2024-01-24T16:27:59.049Z		COORDINATE_ROUNDED;GEODETIC_DATUM_ASSUMED_WGS84;CONTINENT_DERIVED_FROM_COORDINATES;OCCURRENCE_STATUS_INFERRED_FROM_INDIVIDUAL_COUNT
768783316	1c00952b-574b-4307-9b07-6ae9ef4dd44d	urn:catalago:2012:FNC:GEF:PNUD:Plantae:003222	Plantae	Tracheophyta	Magnoliopsida	Gentianales	Rubiaceae	Coffea	Coffea arabica		SPECIES	Coffea arabica L.	Coffea arabica L.	L.	CO	Vereda La Cima A, Finca La delia, Agroforestal1, Punto de Censo 3	Quindío	PRESENT	1	fe602f47-b553-4291-b6e5-197b9837e167	4.636139	-75.721056			1504.5	34.5			2012-10-29	29	10	2012	2895345	2895345	HUMAN_OBSERVATION	FNC	PNUD-FNC	2012:FNC:GEF:PNUD:Plantae:003222				CC0_1_0		Enrique Méndez Vargas			2024-01-24T16:27:59.048Z		COORDINATE_ROUNDED;GEODETIC_DATUM_ASSUMED_WGS84;CONTINENT_DERIVED_FROM_COORDINATES;OCCURRENCE_STATUS_INFERRED_FROM_INDIVIDUAL_COUNT
768783315	1c00952b-574b-4307-9b07-6ae9ef4dd44d	urn:catalago:2012:FNC:GEF:PNUD:Plantae:003221	Plantae	Tracheophyta	Magnoliopsida	Gentianales	Rubiaceae	Coffea	Coffea arabica		SPECIES	Coffea arabica L.	Coffea arabica L.	L.	CO	Vereda La Cima A, Finca La delia, Agroforestal1, Punto de Censo 3	Quindío	PRESENT	1	fe602f47-b553-4291-b6e5-197b9837e167	4.636139	-75.721056			1504.5	34.5			2012-10-29	29	10	2012	2895345	2895345	HUMAN_OBSERVATION	FNC	PNUD-FNC	2012:FNC:GEF:PNUD:Plantae:003221				CC0_1_0		Enrique Méndez Vargas			2024-01-24T16:27:59.030Z		COORDINATE_ROUNDED;GEODETIC_DATUM_ASSUMED_WGS84;CONTINENT_DERIVED_FROM_COORDINATES;OCCURRENCE_STATUS_INFERRED_FROM_INDIVIDUAL_COUNT
768783314	1c00952b-574b-4307-9b07-6ae9ef4dd44d	urn:catalago:2012:FNC:GEF:PNUD:Plantae:003220	Plantae	Tracheophyta	Magnoliopsida	Gentianales	Rubiaceae	Coffea	Coffea arabica		SPECIES	Coffea arabica L.	Coffea arabica L.	L.	CO	Vereda La Cima A, Finca La delia, Agroforestal1, Punto de Censo 3	Quindío	PRESENT	1	fe602f47-b553-4291-b6e5-197b9837e167	4.636139	-75.721056			1504.5	34.5			2012-10-29	29	10	2012	2895345	2895345	HUMAN_OBSERVATION	FNC	PNUD-FNC	2012:FNC:GEF:PNUD:Plantae:003220				CC0_1_0		Enrique Méndez Vargas			2024-01-24T16:27:59.032Z		COORDINATE_ROUNDED;GEODETIC_DATUM_ASSUMED_WGS84;CONTINENT_DERIVED_FROM_COORDINATES;OCCURRENCE_STATUS_INFERRED_FROM_INDIVIDUAL_COUNT
768783311	1c00952b-574b-4307-9b07-6ae9ef4dd44d	urn:catalago:2012:FNC:GEF:PNUD:Plantae:003217	Plantae	Tracheophyta	Magnoliopsida	Gentianales	Rubiaceae	Coffea	Coffea arabica		SPECIES	Coffea arabica L.	Coffea arabica L.	L.	CO	Vereda La Cima A, Finca La delia, Agroforestal1, Punto de Censo 3	Quindío	PRESENT	1	fe602f47-b553-4291-b6e5-197b9837e167	4.636139	-75.721056			1504.5	34.5			2012-10-29	29	10	2012	2895345	2895345	HUMAN_OBSERVATION	FNC	PNUD-FNC	2012:FNC:GEF:PNUD:Plantae:003217				CC0_1_0		Enrique Méndez Vargas			2024-01-24T16:27:59.023Z		COORDINATE_ROUNDED;GEODETIC_DATUM_ASSUMED_WGS84;CONTINENT_DERIVED_FROM_COORDINATES;OCCURRENCE_STATUS_INFERRED_FROM_INDIVIDUAL_COUNT
768783310	1c00952b-574b-4307-9b07-6ae9ef4dd44d	urn:catalago:2012:FNC:GEF:PNUD:Plantae:003216	Plantae	Tracheophyta	Magnoliopsida	Gentianales	Rubiaceae	Coffea	Coffea arabica		SPECIES	Coffea arabica L.	Coffea arabica L.	L.	CO	Vereda La Cima A, Finca La delia, Agroforestal1, Punto de Censo 3	Quindío	PRESENT	1	fe602f47-b553-4291-b6e5-197b9837e167	4.636139	-75.721056			1504.5	34.5			2012-10-29	29	10	2012	2895345	2895345	HUMAN_OBSERVATION	FNC	PNUD-FNC	2012:FNC:GEF:PNUD:Plantae:003216				CC0_1_0		Enrique Méndez Vargas			2024-01-24T16:27:59.025Z		COORDINATE_ROUNDED;GEODETIC_DATUM_ASSUMED_WGS84;CONTINENT_DERIVED_FROM_COORDINATES;OCCURRENCE_STATUS_INFERRED_FROM_INDIVIDUAL_COUNT
768783308	1c00952b-574b-4307-9b07-6ae9ef4dd44d	urn:catalago:2012:FNC:GEF:PNUD:Plantae:003214	Plantae	Tracheophyta	Magnoliopsida	Gentianales	Rubiaceae	Coffea	Coffea arabica		SPECIES	Coffea arabica L.	Coffea arabica L.	L.	CO	Vereda La Cima A, Finca La delia, Agroforestal1, Punto de Censo 2	Quindío	PRESENT	1	fe602f47-b553-4291-b6e5-197b9837e167	4.636139	-75.721056			1504.5	34.5			2012-10-29	29	10	2012	2895345	2895345	HUMAN_OBSERVATION	FNC	PNUD-FNC	2012:FNC:GEF:PNUD:Plantae:003214				CC0_1_0		Enrique Méndez Vargas			2024-01-24T16:27:59.038Z		COORDINATE_ROUNDED;GEODETIC_DATUM_ASSUMED_WGS84;CONTINENT_DERIVED_FROM_COORDINATES;OCCURRENCE_STATUS_INFERRED_FROM_INDIVIDUAL_COUNT
768783307	1c00952b-574b-4307-9b07-6ae9ef4dd44d	urn:catalago:2012:FNC:GEF:PNUD:Plantae:003213	Plantae	Tracheophyta	Magnoliopsida	Gentianales	Rubiaceae	Coffea	Coffea arabica		SPECIES	Coffea arabica L.	Coffea arabica L.	L.	CO	Vereda La Cima A, Finca La delia, Agroforestal1, Punto de Censo 2	Quindío	PRESENT	1	fe602f47-b553-4291-b6e5-197b9837e167	4.636139	-75.721056			1504.5	34.5			2012-10-29	29	10	2012	2895345	2895345	HUMAN_OBSERVATION	FNC	PNUD-FNC	2012:FNC:GEF:PNUD:Plantae:003213				CC0_1_0		Enrique Méndez Vargas			2024-01-24T16:27:59.033Z		COORDINATE_ROUNDED;GEODETIC_DATUM_ASSUMED_WGS84;CONTINENT_DERIVED_FROM_COORDINATES;OCCURRENCE_STATUS_INFERRED_FROM_INDIVIDUAL_COUNT
768783306	1c00952b-574b-4307-9b07-6ae9ef4dd44d	urn:catalago:2012:FNC:GEF:PNUD:Plantae:003212	Plantae	Tracheophyta	Magnoliopsida	Gentianales	Rubiaceae	Coffea	Coffea arabica		SPECIES	Coffea arabica L.	Coffea arabica L.	L.	CO	Vereda La Cima A, Finca La delia, Agroforestal1, Punto de Censo 2	Quindío	PRESENT	1	fe602f47-b553-4291-b6e5-197b9837e167	4.636139	-75.721056			1504.5	34.5			2012-10-29	29	10	2012	2895345	2895345	HUMAN_OBSERVATION	FNC	PNUD-FNC	2012:FNC:GEF:PNUD:Plantae:003212				CC0_1_0		Enrique Méndez Vargas			2024-01-24T16:27:59.019Z		COORDINATE_ROUNDED;GEODETIC_DATUM_ASSUMED_WGS84;CONTINENT_DERIVED_FROM_COORDINATES;OCCURRENCE_STATUS_INFERRED_FROM_INDIVIDUAL_COUNT
768783305	1c00952b-574b-4307-9b07-6ae9ef4dd44d	urn:catalago:2012:FNC:GEF:PNUD:Plantae:003211	Plantae	Tracheophyta	Magnoliopsida	Gentianales	Rubiaceae	Coffea	Coffea arabica		SPECIES	Coffea arabica L.	Coffea arabica L.	L.	CO	Vereda La Cima A, Finca La delia, Agroforestal1, Punto de Censo 2	Quindío	PRESENT	1	fe602f47-b553-4291-b6e5-197b9837e167	4.636139	-75.721056			1504.5	34.5			2012-10-29	29	10	2012	2895345	2895345	HUMAN_OBSERVATION	FNC	PNUD-FNC	2012:FNC:GEF:PNUD:Plantae:003211				CC0_1_0		Enrique Méndez Vargas			2024-01-24T16:27:59.018Z		COORDINATE_ROUNDED;GEODETIC_DATUM_ASSUMED_WGS84;CONTINENT_DERIVED_FROM_COORDINATES;OCCURRENCE_STATUS_INFERRED_FROM_INDIVIDUAL_COUNT
768783304	1c00952b-574b-4307-9b07-6ae9ef4dd44d	urn:catalago:2012:FNC:GEF:PNUD:Plantae:003210	Plantae	Tracheophyta	Magnoliopsida	Gentianales	Rubiaceae	Coffea	Coffea arabica		SPECIES	Coffea arabica L.	Coffea arabica L.	L.	CO	Vereda La Cima A, Finca La delia, Agroforestal1, Punto de Censo 2	Quindío	PRESENT	1	fe602f47-b553-4291-b6e5-197b9837e167	4.636139	-75.721056			1504.5	34.5			2012-10-29	29	10	2012	2895345	2895345	HUMAN_OBSERVATION	FNC	PNUD-FNC	2012:FNC:GEF:PNUD:Plantae:003210				CC0_1_0		Enrique Méndez Vargas			2024-01-24T16:27:59.018Z		COORDINATE_ROUNDED;GEODETIC_DATUM_ASSUMED_WGS84;CONTINENT_DERIVED_FROM_COORDINATES;OCCURRENCE_STATUS_INFERRED_FROM_INDIVIDUAL_COUNT
768783302	1c00952b-574b-4307-9b07-6ae9ef4dd44d	urn:catalago:2012:FNC:GEF:PNUD:Plantae:003208	Plantae	Tracheophyta	Magnoliopsida	Gentianales	Rubiaceae	Coffea	Coffea arabica		SPECIES	Coffea arabica L.	Coffea arabica L.	L.	CO	Vereda La Cima A, Finca La delia, Agroforestal1, Punto de Censo 2	Quindío	PRESENT	1	fe602f47-b553-4291-b6e5-197b9837e167	4.636139	-75.721056			1504.5	34.5			2012-10-29	29	10	2012	2895345	2895345	HUMAN_OBSERVATION	FNC	PNUD-FNC	2012:FNC:GEF:PNUD:Plantae:003208				CC0_1_0		Enrique Méndez Vargas			2024-01-24T16:27:58.776Z		COORDINATE_ROUNDED;GEODETIC_DATUM_ASSUMED_WGS84;CONTINENT_DERIVED_FROM_COORDINATES;OCCURRENCE_STATUS_INFERRED_FROM_INDIVIDUAL_COUNT
768783300	1c00952b-574b-4307-9b07-6ae9ef4dd44d	urn:catalago:2012:FNC:GEF:PNUD:Plantae:003206	Plantae	Tracheophyta	Magnoliopsida	Gentianales	Rubiaceae	Coffea	Coffea arabica		SPECIES	Coffea arabica L.	Coffea arabica L.	L.	CO	Vereda La Cima A, Finca La delia, Agroforestal1, Punto de Censo 2	Quindío	PRESENT	1	fe602f47-b553-4291-b6e5-197b9837e167	4.636139	-75.721056			1504.5	34.5			2012-10-29	29	10	2012	2895345	2895345	HUMAN_OBSERVATION	FNC	PNUD-FNC	2012:FNC:GEF:PNUD:Plantae:003206				CC0_1_0		Enrique Méndez Vargas			2024-01-24T16:27:58.770Z		COORDINATE_ROUNDED;GEODETIC_DATUM_ASSUMED_WGS84;CONTINENT_DERIVED_FROM_COORDINATES;OCCURRENCE_STATUS_INFERRED_FROM_INDIVIDUAL_COUNT
768783293	1c00952b-574b-4307-9b07-6ae9ef4dd44d	urn:catalago:2012:FNC:GEF:PNUD:Plantae:003199	Plantae	Tracheophyta	Magnoliopsida	Gentianales	Rubiaceae	Coffea	Coffea arabica		SPECIES	Coffea arabica L.	Coffea arabica L.	L.	CO	Vereda La Cima A, Finca La delia, Agroforestal1, Punto de Censo 1	Quindío	PRESENT	1	fe602f47-b553-4291-b6e5-197b9837e167	4.636139	-75.721056			1504.5	34.5			2012-10-29	29	10	2012	2895345	2895345	HUMAN_OBSERVATION	FNC	PNUD-FNC	2012:FNC:GEF:PNUD:Plantae:003199				CC0_1_0		Enrique Méndez Vargas			2024-01-24T16:27:58.644Z		COORDINATE_ROUNDED;GEODETIC_DATUM_ASSUMED_WGS84;CONTINENT_DERIVED_FROM_COORDINATES;OCCURRENCE_STATUS_INFERRED_FROM_INDIVIDUAL_COUNT
768783292	1c00952b-574b-4307-9b07-6ae9ef4dd44d	urn:catalago:2012:FNC:GEF:PNUD:Plantae:003198	Plantae	Tracheophyta	Magnoliopsida	Gentianales	Rubiaceae	Coffea	Coffea arabica		SPECIES	Coffea arabica L.	Coffea arabica L.	L.	CO	Vereda La Cima A, Finca La delia, Agroforestal1, Punto de Censo 1	Quindío	PRESENT	1	fe602f47-b553-4291-b6e5-197b9837e167	4.636139	-75.721056			1504.5	34.5			2012-10-29	29	10	2012	2895345	2895345	HUMAN_OBSERVATION	FNC	PNUD-FNC	2012:FNC:GEF:PNUD:Plantae:003198				CC0_1_0		Enrique Méndez Vargas			2024-01-24T16:27:58.645Z		COORDINATE_ROUNDED;GEODETIC_DATUM_ASSUMED_WGS84;CONTINENT_DERIVED_FROM_COORDINATES;OCCURRENCE_STATUS_INFERRED_FROM_INDIVIDUAL_COUNT
768783291	1c00952b-574b-4307-9b07-6ae9ef4dd44d	urn:catalago:2012:FNC:GEF:PNUD:Plantae:003197	Plantae	Tracheophyta	Magnoliopsida	Gentianales	Rubiaceae	Coffea	Coffea arabica		SPECIES	Coffea arabica L.	Coffea arabica L.	L.	CO	Vereda La Cima A, Finca La delia, Agroforestal1, Punto de Censo 1	Quindío	PRESENT	1	fe602f47-b553-4291-b6e5-197b9837e167	4.636139	-75.721056			1504.5	34.5			2012-10-29	29	10	2012	2895345	2895345	HUMAN_OBSERVATION	FNC	PNUD-FNC	2012:FNC:GEF:PNUD:Plantae:003197				CC0_1_0		Enrique Méndez Vargas			2024-01-24T16:27:58.643Z		COORDINATE_ROUNDED;GEODETIC_DATUM_ASSUMED_WGS84;CONTINENT_DERIVED_FROM_COORDINATES;OCCURRENCE_STATUS_INFERRED_FROM_INDIVIDUAL_COUNT
768783290	1c00952b-574b-4307-9b07-6ae9ef4dd44d	urn:catalago:2012:FNC:GEF:PNUD:Plantae:003196	Plantae	Tracheophyta	Magnoliopsida	Gentianales	Rubiaceae	Coffea	Coffea arabica		SPECIES	Coffea arabica L.	Coffea arabica L.	L.	CO	Vereda La Cima A, Finca La delia, Agroforestal1, Punto de Censo 1	Quindío	PRESENT	1	fe602f47-b553-4291-b6e5-197b9837e167	4.636139	-75.721056			1504.5	34.5			2012-10-29	29	10	2012	2895345	2895345	HUMAN_OBSERVATION	FNC	PNUD-FNC	2012:FNC:GEF:PNUD:Plantae:003196				CC0_1_0		Enrique Méndez Vargas			2024-01-24T16:27:58.657Z		COORDINATE_ROUNDED;GEODETIC_DATUM_ASSUMED_WGS84;CONTINENT_DERIVED_FROM_COORDINATES;OCCURRENCE_STATUS_INFERRED_FROM_INDIVIDUAL_COUNT
768783289	1c00952b-574b-4307-9b07-6ae9ef4dd44d	urn:catalago:2012:FNC:GEF:PNUD:Plantae:003195	Plantae	Tracheophyta	Magnoliopsida	Gentianales	Rubiaceae	Coffea	Coffea arabica		SPECIES	Coffea arabica L.	Coffea arabica L.	L.	CO	Vereda La Cima A, Finca La delia, Agroforestal1, Punto de Censo 1	Quindío	PRESENT	1	fe602f47-b553-4291-b6e5-197b9837e167	4.636139	-75.721056			1504.5	34.5			2012-10-29	29	10	2012	2895345	2895345	HUMAN_OBSERVATION	FNC	PNUD-FNC	2012:FNC:GEF:PNUD:Plantae:003195				CC0_1_0		Enrique Méndez Vargas			2024-01-24T16:27:58.643Z		COORDINATE_ROUNDED;GEODETIC_DATUM_ASSUMED_WGS84;CONTINENT_DERIVED_FROM_COORDINATES;OCCURRENCE_STATUS_INFERRED_FROM_INDIVIDUAL_COUNT
768783288	1c00952b-574b-4307-9b07-6ae9ef4dd44d	urn:catalago:2012:FNC:GEF:PNUD:Plantae:003194	Plantae	Tracheophyta	Magnoliopsida	Gentianales	Rubiaceae	Coffea	Coffea arabica		SPECIES	Coffea arabica L.	Coffea arabica L.	L.	CO	Vereda La Cima A, Finca La delia, Agroforestal1, Punto de Censo 1	Quindío	PRESENT	1	fe602f47-b553-4291-b6e5-197b9837e167	4.636139	-75.721056			1504.5	34.5			2012-10-29	29	10	2012	2895345	2895345	HUMAN_OBSERVATION	FNC	PNUD-FNC	2012:FNC:GEF:PNUD:Plantae:003194				CC0_1_0		Enrique Méndez Vargas			2024-01-24T16:27:58.629Z		COORDINATE_ROUNDED;GEODETIC_DATUM_ASSUMED_WGS84;CONTINENT_DERIVED_FROM_COORDINATES;OCCURRENCE_STATUS_INFERRED_FROM_INDIVIDUAL_COUNT
768783287	1c00952b-574b-4307-9b07-6ae9ef4dd44d	urn:catalago:2012:FNC:GEF:PNUD:Plantae:003193	Plantae	Tracheophyta	Magnoliopsida	Gentianales	Rubiaceae	Coffea	Coffea arabica		SPECIES	Coffea arabica L.	Coffea arabica L.	L.	CO	Vereda La Cima A, Finca La delia, Agroforestal1, Punto de Censo 1	Quindío	PRESENT	1	fe602f47-b553-4291-b6e5-197b9837e167	4.636139	-75.721056			1504.5	34.5			2012-10-29	29	10	2012	2895345	2895345	HUMAN_OBSERVATION	FNC	PNUD-FNC	2012:FNC:GEF:PNUD:Plantae:003193				CC0_1_0		Enrique Méndez Vargas			2024-01-24T16:27:58.628Z		COORDINATE_ROUNDED;GEODETIC_DATUM_ASSUMED_WGS84;CONTINENT_DERIVED_FROM_COORDINATES;OCCURRENCE_STATUS_INFERRED_FROM_INDIVIDUAL_COUNT
768783285	1c00952b-574b-4307-9b07-6ae9ef4dd44d	urn:catalago:2012:FNC:GEF:PNUD:Plantae:003191	Plantae	Tracheophyta	Magnoliopsida	Gentianales	Rubiaceae	Coffea	Coffea arabica		SPECIES	Coffea arabica L.	Coffea arabica L.	L.	CO	Vereda La Cima A, Finca La delia, Agroforestal1, Punto de Censo 1	Quindío	PRESENT	1	fe602f47-b553-4291-b6e5-197b9837e167	4.636139	-75.721056			1504.5	34.5			2012-10-29	29	10	2012	2895345	2895345	HUMAN_OBSERVATION	FNC	PNUD-FNC	2012:FNC:GEF:PNUD:Plantae:003191				CC0_1_0		Enrique Méndez Vargas			2024-01-24T16:27:58.628Z		COORDINATE_ROUNDED;GEODETIC_DATUM_ASSUMED_WGS84;CONTINENT_DERIVED_FROM_COORDINATES;OCCURRENCE_STATUS_INFERRED_FROM_INDIVIDUAL_COUNT
768783283	1c00952b-574b-4307-9b07-6ae9ef4dd44d	urn:catalago:2012:FNC:GEF:PNUD:Plantae:003189	Plantae	Tracheophyta	Magnoliopsida	Gentianales	Rubiaceae	Coffea	Coffea arabica		SPECIES	Coffea arabica L.	Coffea arabica L.	L.	CO	Vereda La Cima A, Finca La delia, Agroforestal1, Punto de Censo 1	Quindío	PRESENT	1	fe602f47-b553-4291-b6e5-197b9837e167	4.636139	-75.721056			1504.5	34.5			2012-10-29	29	10	2012	2895345	2895345	HUMAN_OBSERVATION	FNC	PNUD-FNC	2012:FNC:GEF:PNUD:Plantae:003189				CC0_1_0		Enrique Méndez Vargas			2024-01-24T16:27:58.664Z		COORDINATE_ROUNDED;GEODETIC_DATUM_ASSUMED_WGS84;CONTINENT_DERIVED_FROM_COORDINATES;OCCURRENCE_STATUS_INFERRED_FROM_INDIVIDUAL_COUNT
768783281	1c00952b-574b-4307-9b07-6ae9ef4dd44d	urn:catalago:2012:FNC:GEF:PNUD:Plantae:003187	Plantae	Tracheophyta	Magnoliopsida	Gentianales	Rubiaceae	Coffea	Coffea arabica		SPECIES	Coffea arabica L.	Coffea arabica L.	L.	CO	Vereda La Cima A, Finca La delia, Agroforestal1, Punto de Censo 1	Quindío	PRESENT	1	fe602f47-b553-4291-b6e5-197b9837e167	4.636139	-75.721056			1504.5	34.5			2012-10-29	29	10	2012	2895345	2895345	HUMAN_OBSERVATION	FNC	PNUD-FNC	2012:FNC:GEF:PNUD:Plantae:003187				CC0_1_0		Enrique Méndez Vargas			2024-01-24T16:27:58.658Z		COORDINATE_ROUNDED;GEODETIC_DATUM_ASSUMED_WGS84;CONTINENT_DERIVED_FROM_COORDINATES;OCCURRENCE_STATUS_INFERRED_FROM_INDIVIDUAL_COUNT
768783279	1c00952b-574b-4307-9b07-6ae9ef4dd44d	urn:catalago:2012:FNC:GEF:PNUD:Plantae:003185	Plantae	Tracheophyta	Magnoliopsida	Gentianales	Rubiaceae	Coffea	Coffea arabica		SPECIES	Coffea arabica L.	Coffea arabica L.	L.	CO	Vereda La Cima A, Finca La delia, Cafe3, Punto de Censo 4	Quindío	PRESENT	1	fe602f47-b553-4291-b6e5-197b9837e167	4.637194	-75.722361			1504.5	34.5			2012-10-29	29	10	2012	2895345	2895345	HUMAN_OBSERVATION	FNC	PNUD-FNC	2012:FNC:GEF:PNUD:Plantae:003185				CC0_1_0		Enrique Méndez Vargas			2024-01-24T16:27:58.659Z		COORDINATE_ROUNDED;GEODETIC_DATUM_ASSUMED_WGS84;CONTINENT_DERIVED_FROM_COORDINATES;OCCURRENCE_STATUS_INFERRED_FROM_INDIVIDUAL_COUNT
768783278	1c00952b-574b-4307-9b07-6ae9ef4dd44d	urn:catalago:2012:FNC:GEF:PNUD:Plantae:003184	Plantae	Tracheophyta	Magnoliopsida	Gentianales	Rubiaceae	Coffea	Coffea arabica		SPECIES	Coffea arabica L.	Coffea arabica L.	L.	CO	Vereda La Cima A, Finca La delia, Cafe3, Punto de Censo 4	Quindío	PRESENT	1	fe602f47-b553-4291-b6e5-197b9837e167	4.637194	-75.722361			1504.5	34.5			2012-10-29	29	10	2012	2895345	2895345	HUMAN_OBSERVATION	FNC	PNUD-FNC	2012:FNC:GEF:PNUD:Plantae:003184				CC0_1_0		Enrique Méndez Vargas			2024-01-24T16:27:58.676Z		COORDINATE_ROUNDED;GEODETIC_DATUM_ASSUMED_WGS84;CONTINENT_DERIVED_FROM_COORDINATES;OCCURRENCE_STATUS_INFERRED_FROM_INDIVIDUAL_COUNT
768783277	1c00952b-574b-4307-9b07-6ae9ef4dd44d	urn:catalago:2012:FNC:GEF:PNUD:Plantae:003183	Plantae	Tracheophyta	Magnoliopsida	Gentianales	Rubiaceae	Coffea	Coffea arabica		SPECIES	Coffea arabica L.	Coffea arabica L.	L.	CO	Vereda La Cima A, Finca La delia, Cafe3, Punto de Censo 4	Quindío	PRESENT	1	fe602f47-b553-4291-b6e5-197b9837e167	4.637194	-75.722361			1504.5	34.5			2012-10-29	29	10	2012	2895345	2895345	HUMAN_OBSERVATION	FNC	PNUD-FNC	2012:FNC:GEF:PNUD:Plantae:003183				CC0_1_0		Enrique Méndez Vargas			2024-01-24T16:27:58.673Z		COORDINATE_ROUNDED;GEODETIC_DATUM_ASSUMED_WGS84;CONTINENT_DERIVED_FROM_COORDINATES;OCCURRENCE_STATUS_INFERRED_FROM_INDIVIDUAL_COUNT
768783275	1c00952b-574b-4307-9b07-6ae9ef4dd44d	urn:catalago:2012:FNC:GEF:PNUD:Plantae:003181	Plantae	Tracheophyta	Magnoliopsida	Gentianales	Rubiaceae	Coffea	Coffea arabica		SPECIES	Coffea arabica L.	Coffea arabica L.	L.	CO	Vereda La Cima A, Finca La delia, Cafe3, Punto de Censo 4	Quindío	PRESENT	1	fe602f47-b553-4291-b6e5-197b9837e167	4.637194	-75.722361			1504.5	34.5			2012-10-29	29	10	2012	2895345	2895345	HUMAN_OBSERVATION	FNC	PNUD-FNC	2012:FNC:GEF:PNUD:Plantae:003181				CC0_1_0		Enrique Méndez Vargas			2024-01-24T16:27:58.670Z		COORDINATE_ROUNDED;GEODETIC_DATUM_ASSUMED_WGS84;CONTINENT_DERIVED_FROM_COORDINATES;OCCURRENCE_STATUS_INFERRED_FROM_INDIVIDUAL_COUNT
768783274	1c00952b-574b-4307-9b07-6ae9ef4dd44d	urn:catalago:2012:FNC:GEF:PNUD:Plantae:003180	Plantae	Tracheophyta	Magnoliopsida	Gentianales	Rubiaceae	Coffea	Coffea arabica		SPECIES	Coffea arabica L.	Coffea arabica L.	L.	CO	Vereda La Cima A, Finca La delia, Cafe3, Punto de Censo 4	Quindío	PRESENT	1	fe602f47-b553-4291-b6e5-197b9837e167	4.637194	-75.722361			1504.5	34.5			2012-10-29	29	10	2012	2895345	2895345	HUMAN_OBSERVATION	FNC	PNUD-FNC	2012:FNC:GEF:PNUD:Plantae:003180				CC0_1_0		Enrique Méndez Vargas			2024-01-24T16:27:58.654Z		COORDINATE_ROUNDED;GEODETIC_DATUM_ASSUMED_WGS84;CONTINENT_DERIVED_FROM_COORDINATES;OCCURRENCE_STATUS_INFERRED_FROM_INDIVIDUAL_COUNT
768783273	1c00952b-574b-4307-9b07-6ae9ef4dd44d	urn:catalago:2012:FNC:GEF:PNUD:Plantae:003179	Plantae	Tracheophyta	Magnoliopsida	Gentianales	Rubiaceae	Coffea	Coffea arabica		SPECIES	Coffea arabica L.	Coffea arabica L.	L.	CO	Vereda La Cima A, Finca La delia, Cafe3, Punto de Censo 3	Quindío	PRESENT	1	fe602f47-b553-4291-b6e5-197b9837e167	4.637194	-75.722361			1504.5	34.5			2012-10-29	29	10	2012	2895345	2895345	HUMAN_OBSERVATION	FNC	PNUD-FNC	2012:FNC:GEF:PNUD:Plantae:003179				CC0_1_0		Enrique Méndez Vargas			2024-01-24T16:27:58.658Z		COORDINATE_ROUNDED;GEODETIC_DATUM_ASSUMED_WGS84;CONTINENT_DERIVED_FROM_COORDINATES;OCCURRENCE_STATUS_INFERRED_FROM_INDIVIDUAL_COUNT
768783272	1c00952b-574b-4307-9b07-6ae9ef4dd44d	urn:catalago:2012:FNC:GEF:PNUD:Plantae:003178	Plantae	Tracheophyta	Magnoliopsida	Gentianales	Rubiaceae	Coffea	Coffea arabica		SPECIES	Coffea arabica L.	Coffea arabica L.	L.	CO	Vereda La Cima A, Finca La delia, Cafe3, Punto de Censo 3	Quindío	PRESENT	1	fe602f47-b553-4291-b6e5-197b9837e167	4.637194	-75.722361			1504.5	34.5			2012-10-29	29	10	2012	2895345	2895345	HUMAN_OBSERVATION	FNC	PNUD-FNC	2012:FNC:GEF:PNUD:Plantae:003178				CC0_1_0		Enrique Méndez Vargas			2024-01-24T16:27:58.650Z		COORDINATE_ROUNDED;GEODETIC_DATUM_ASSUMED_WGS84;CONTINENT_DERIVED_FROM_COORDINATES;OCCURRENCE_STATUS_INFERRED_FROM_INDIVIDUAL_COUNT
768783271	1c00952b-574b-4307-9b07-6ae9ef4dd44d	urn:catalago:2012:FNC:GEF:PNUD:Plantae:003177	Plantae	Tracheophyta	Magnoliopsida	Gentianales	Rubiaceae	Coffea	Coffea arabica		SPECIES	Coffea arabica L.	Coffea arabica L.	L.	CO	Vereda La Cima A, Finca La delia, Cafe3, Punto de Censo 3	Quindío	PRESENT	1	fe602f47-b553-4291-b6e5-197b9837e167	4.637194	-75.722361			1504.5	34.5			2012-10-29	29	10	2012	2895345	2895345	HUMAN_OBSERVATION	FNC	PNUD-FNC	2012:FNC:GEF:PNUD:Plantae:003177				CC0_1_0		Enrique Méndez Vargas			2024-01-24T16:27:58.662Z		COORDINATE_ROUNDED;GEODETIC_DATUM_ASSUMED_WGS84;CONTINENT_DERIVED_FROM_COORDINATES;OCCURRENCE_STATUS_INFERRED_FROM_INDIVIDUAL_COUNT
768783268	1c00952b-574b-4307-9b07-6ae9ef4dd44d	urn:catalago:2012:FNC:GEF:PNUD:Plantae:003174	Plantae	Tracheophyta	Magnoliopsida	Gentianales	Rubiaceae	Coffea	Coffea arabica		SPECIES	Coffea arabica L.	Coffea arabica L.	L.	CO	Vereda La Cima A, Finca La delia, Cafe3, Punto de Censo 3	Quindío	PRESENT	1	fe602f47-b553-4291-b6e5-197b9837e167	4.637194	-75.722361			1504.5	34.5			2012-10-29	29	10	2012	2895345	2895345	HUMAN_OBSERVATION	FNC	PNUD-FNC	2012:FNC:GEF:PNUD:Plantae:003174				CC0_1_0		Enrique Méndez Vargas			2024-01-24T16:27:58.647Z		COORDINATE_ROUNDED;GEODETIC_DATUM_ASSUMED_WGS84;CONTINENT_DERIVED_FROM_COORDINATES;OCCURRENCE_STATUS_INFERRED_FROM_INDIVIDUAL_COUNT
768783267	1c00952b-574b-4307-9b07-6ae9ef4dd44d	urn:catalago:2012:FNC:GEF:PNUD:Plantae:003173	Plantae	Tracheophyta	Magnoliopsida	Gentianales	Rubiaceae	Coffea	Coffea arabica		SPECIES	Coffea arabica L.	Coffea arabica L.	L.	CO	Vereda La Cima A, Finca La delia, Cafe3, Punto de Censo 3	Quindío	PRESENT	1	fe602f47-b553-4291-b6e5-197b9837e167	4.637194	-75.722361			1504.5	34.5			2012-10-29	29	10	2012	2895345	2895345	HUMAN_OBSERVATION	FNC	PNUD-FNC	2012:FNC:GEF:PNUD:Plantae:003173				CC0_1_0		Enrique Méndez Vargas			2024-01-24T16:27:58.661Z		COORDINATE_ROUNDED;GEODETIC_DATUM_ASSUMED_WGS84;CONTINENT_DERIVED_FROM_COORDINATES;OCCURRENCE_STATUS_INFERRED_FROM_INDIVIDUAL_COUNT
768783266	1c00952b-574b-4307-9b07-6ae9ef4dd44d	urn:catalago:2012:FNC:GEF:PNUD:Plantae:003172	Plantae	Tracheophyta	Magnoliopsida	Gentianales	Rubiaceae	Coffea	Coffea arabica		SPECIES	Coffea arabica L.	Coffea arabica L.	L.	CO	Vereda La Cima A, Finca La delia, Cafe3, Punto de Censo 2	Quindío	PRESENT	1	fe602f47-b553-4291-b6e5-197b9837e167	4.637194	-75.722361			1504.5	34.5			2012-10-29	29	10	2012	2895345	2895345	HUMAN_OBSERVATION	FNC	PNUD-FNC	2012:FNC:GEF:PNUD:Plantae:003172				CC0_1_0		Enrique Méndez Vargas			2024-01-24T16:27:58.646Z		COORDINATE_ROUNDED;GEODETIC_DATUM_ASSUMED_WGS84;CONTINENT_DERIVED_FROM_COORDINATES;OCCURRENCE_STATUS_INFERRED_FROM_INDIVIDUAL_COUNT
768783265	1c00952b-574b-4307-9b07-6ae9ef4dd44d	urn:catalago:2012:FNC:GEF:PNUD:Plantae:003171	Plantae	Tracheophyta	Magnoliopsida	Gentianales	Rubiaceae	Coffea	Coffea arabica		SPECIES	Coffea arabica L.	Coffea arabica L.	L.	CO	Vereda La Cima A, Finca La delia, Cafe3, Punto de Censo 2	Quindío	PRESENT	1	fe602f47-b553-4291-b6e5-197b9837e167	4.637194	-75.722361			1504.5	34.5			2012-10-29	29	10	2012	2895345	2895345	HUMAN_OBSERVATION	FNC	PNUD-FNC	2012:FNC:GEF:PNUD:Plantae:003171				CC0_1_0		Enrique Méndez Vargas			2024-01-24T16:27:58.647Z		COORDINATE_ROUNDED;GEODETIC_DATUM_ASSUMED_WGS84;CONTINENT_DERIVED_FROM_COORDINATES;OCCURRENCE_STATUS_INFERRED_FROM_INDIVIDUAL_COUNT
768783264	1c00952b-574b-4307-9b07-6ae9ef4dd44d	urn:catalago:2012:FNC:GEF:PNUD:Plantae:003170	Plantae	Tracheophyta	Magnoliopsida	Gentianales	Rubiaceae	Coffea	Coffea arabica		SPECIES	Coffea arabica L.	Coffea arabica L.	L.	CO	Vereda La Cima A, Finca La delia, Cafe3, Punto de Censo 2	Quindío	PRESENT	1	fe602f47-b553-4291-b6e5-197b9837e167	4.637194	-75.722361			1504.5	34.5			2012-10-29	29	10	2012	2895345	2895345	HUMAN_OBSERVATION	FNC	PNUD-FNC	2012:FNC:GEF:PNUD:Plantae:003170				CC0_1_0		Enrique Méndez Vargas			2024-01-24T16:27:58.645Z		COORDINATE_ROUNDED;GEODETIC_DATUM_ASSUMED_WGS84;CONTINENT_DERIVED_FROM_COORDINATES;OCCURRENCE_STATUS_INFERRED_FROM_INDIVIDUAL_COUNT
768783263	1c00952b-574b-4307-9b07-6ae9ef4dd44d	urn:catalago:2012:FNC:GEF:PNUD:Plantae:003169	Plantae	Tracheophyta	Magnoliopsida	Gentianales	Rubiaceae	Coffea	Coffea arabica		SPECIES	Coffea arabica L.	Coffea arabica L.	L.	CO	Vereda La Cima A, Finca La delia, Cafe3, Punto de Censo 2	Quindío	PRESENT	1	fe602f47-b553-4291-b6e5-197b9837e167	4.637194	-75.722361			1504.5	34.5			2012-10-29	29	10	2012	2895345	2895345	HUMAN_OBSERVATION	FNC	PNUD-FNC	2012:FNC:GEF:PNUD:Plantae:003169				CC0_1_0		Enrique Méndez Vargas			2024-01-24T16:27:58.490Z		COORDINATE_ROUNDED;GEODETIC_DATUM_ASSUMED_WGS84;CONTINENT_DERIVED_FROM_COORDINATES;OCCURRENCE_STATUS_INFERRED_FROM_INDIVIDUAL_COUNT
768783262	1c00952b-574b-4307-9b07-6ae9ef4dd44d	urn:catalago:2012:FNC:GEF:PNUD:Plantae:003168	Plantae	Tracheophyta	Magnoliopsida	Gentianales	Rubiaceae	Coffea	Coffea arabica		SPECIES	Coffea arabica L.	Coffea arabica L.	L.	CO	Vereda La Cima A, Finca La delia, Cafe3, Punto de Censo 2	Quindío	PRESENT	1	fe602f47-b553-4291-b6e5-197b9837e167	4.637194	-75.722361			1504.5	34.5			2012-10-29	29	10	2012	2895345	2895345	HUMAN_OBSERVATION	FNC	PNUD-FNC	2012:FNC:GEF:PNUD:Plantae:003168				CC0_1_0		Enrique Méndez Vargas			2024-01-24T16:27:58.490Z		COORDINATE_ROUNDED;GEODETIC_DATUM_ASSUMED_WGS84;CONTINENT_DERIVED_FROM_COORDINATES;OCCURRENCE_STATUS_INFERRED_FROM_INDIVIDUAL_COUNT
768783261	1c00952b-574b-4307-9b07-6ae9ef4dd44d	urn:catalago:2012:FNC:GEF:PNUD:Plantae:003167	Plantae	Tracheophyta	Magnoliopsida	Gentianales	Rubiaceae	Coffea	Coffea arabica		SPECIES	Coffea arabica L.	Coffea arabica L.	L.	CO	Vereda La Cima A, Finca La delia, Cafe3, Punto de Censo 2	Quindío	PRESENT	1	fe602f47-b553-4291-b6e5-197b9837e167	4.637194	-75.722361			1504.5	34.5			2012-10-29	29	10	2012	2895345	2895345	HUMAN_OBSERVATION	FNC	PNUD-FNC	2012:FNC:GEF:PNUD:Plantae:003167				CC0_1_0		Enrique Méndez Vargas			2024-01-24T16:27:58.492Z		COORDINATE_ROUNDED;GEODETIC_DATUM_ASSUMED_WGS84;CONTINENT_DERIVED_FROM_COORDINATES;OCCURRENCE_STATUS_INFERRED_FROM_INDIVIDUAL_COUNT
768783260	1c00952b-574b-4307-9b07-6ae9ef4dd44d	urn:catalago:2012:FNC:GEF:PNUD:Plantae:003166	Plantae	Tracheophyta	Magnoliopsida	Gentianales	Rubiaceae	Coffea	Coffea arabica		SPECIES	Coffea arabica L.	Coffea arabica L.	L.	CO	Vereda La Cima A, Finca La delia, Cafe3, Punto de Censo 2	Quindío	PRESENT	1	fe602f47-b553-4291-b6e5-197b9837e167	4.637194	-75.722361			1504.5	34.5			2012-10-29	29	10	2012	2895345	2895345	HUMAN_OBSERVATION	FNC	PNUD-FNC	2012:FNC:GEF:PNUD:Plantae:003166				CC0_1_0		Enrique Méndez Vargas			2024-01-24T16:27:58.489Z		COORDINATE_ROUNDED;GEODETIC_DATUM_ASSUMED_WGS84;CONTINENT_DERIVED_FROM_COORDINATES;OCCURRENCE_STATUS_INFERRED_FROM_INDIVIDUAL_COUNT
768783259	1c00952b-574b-4307-9b07-6ae9ef4dd44d	urn:catalago:2012:FNC:GEF:PNUD:Plantae:003165	Plantae	Tracheophyta	Magnoliopsida	Gentianales	Rubiaceae	Coffea	Coffea arabica		SPECIES	Coffea arabica L.	Coffea arabica L.	L.	CO	Vereda La Cima A, Finca La delia, Cafe3, Punto de Censo 2	Quindío	PRESENT	1	fe602f47-b553-4291-b6e5-197b9837e167	4.637194	-75.722361			1504.5	34.5			2012-10-29	29	10	2012	2895345	2895345	HUMAN_OBSERVATION	FNC	PNUD-FNC	2012:FNC:GEF:PNUD:Plantae:003165				CC0_1_0		Enrique Méndez Vargas			2024-01-24T16:27:58.495Z		COORDINATE_ROUNDED;GEODETIC_DATUM_ASSUMED_WGS84;CONTINENT_DERIVED_FROM_COORDINATES;OCCURRENCE_STATUS_INFERRED_FROM_INDIVIDUAL_COUNT
768783258	1c00952b-574b-4307-9b07-6ae9ef4dd44d	urn:catalago:2012:FNC:GEF:PNUD:Plantae:003164	Plantae	Tracheophyta	Magnoliopsida	Gentianales	Rubiaceae	Coffea	Coffea arabica		SPECIES	Coffea arabica L.	Coffea arabica L.	L.	CO	Vereda La Cima A, Finca La delia, Cafe3, Punto de Censo 2	Quindío	PRESENT	1	fe602f47-b553-4291-b6e5-197b9837e167	4.637194	-75.722361			1504.5	34.5			2012-10-29	29	10	2012	2895345	2895345	HUMAN_OBSERVATION	FNC	PNUD-FNC	2012:FNC:GEF:PNUD:Plantae:003164				CC0_1_0		Enrique Méndez Vargas			2024-01-24T16:27:58.489Z		COORDINATE_ROUNDED;GEODETIC_DATUM_ASSUMED_WGS84;CONTINENT_DERIVED_FROM_COORDINATES;OCCURRENCE_STATUS_INFERRED_FROM_INDIVIDUAL_COUNT
768783256	1c00952b-574b-4307-9b07-6ae9ef4dd44d	urn:catalago:2012:FNC:GEF:PNUD:Plantae:003162	Plantae	Tracheophyta	Magnoliopsida	Gentianales	Rubiaceae	Coffea	Coffea arabica		SPECIES	Coffea arabica L.	Coffea arabica L.	L.	CO	Vereda La Cima A, Finca La delia, Cafe3, Punto de Censo 1	Quindío	PRESENT	1	fe602f47-b553-4291-b6e5-197b9837e167	4.637194	-75.722361			1504.5	34.5			2012-10-29	29	10	2012	2895345	2895345	HUMAN_OBSERVATION	FNC	PNUD-FNC	2012:FNC:GEF:PNUD:Plantae:003162				CC0_1_0		Enrique Méndez Vargas			2024-01-24T16:27:58.489Z		COORDINATE_ROUNDED;GEODETIC_DATUM_ASSUMED_WGS84;CONTINENT_DERIVED_FROM_COORDINATES;OCCURRENCE_STATUS_INFERRED_FROM_INDIVIDUAL_COUNT
768783255	1c00952b-574b-4307-9b07-6ae9ef4dd44d	urn:catalago:2012:FNC:GEF:PNUD:Plantae:003161	Plantae	Tracheophyta	Magnoliopsida	Gentianales	Rubiaceae	Coffea	Coffea arabica		SPECIES	Coffea arabica L.	Coffea arabica L.	L.	CO	Vereda La Cima A, Finca La delia, Cafe3, Punto de Censo 1	Quindío	PRESENT	1	fe602f47-b553-4291-b6e5-197b9837e167	4.637194	-75.722361			1504.5	34.5			2012-10-29	29	10	2012	2895345	2895345	HUMAN_OBSERVATION	FNC	PNUD-FNC	2012:FNC:GEF:PNUD:Plantae:003161				CC0_1_0		Enrique Méndez Vargas			2024-01-24T16:27:58.488Z		COORDINATE_ROUNDED;GEODETIC_DATUM_ASSUMED_WGS84;CONTINENT_DERIVED_FROM_COORDINATES;OCCURRENCE_STATUS_INFERRED_FROM_INDIVIDUAL_COUNT
768783254	1c00952b-574b-4307-9b07-6ae9ef4dd44d	urn:catalago:2012:FNC:GEF:PNUD:Plantae:003160	Plantae	Tracheophyta	Magnoliopsida	Gentianales	Rubiaceae	Coffea	Coffea arabica		SPECIES	Coffea arabica L.	Coffea arabica L.	L.	CO	Vereda La Cima A, Finca La delia, Cafe3, Punto de Censo 1	Quindío	PRESENT	1	fe602f47-b553-4291-b6e5-197b9837e167	4.637194	-75.722361			1504.5	34.5			2012-10-29	29	10	2012	2895345	2895345	HUMAN_OBSERVATION	FNC	PNUD-FNC	2012:FNC:GEF:PNUD:Plantae:003160				CC0_1_0		Enrique Méndez Vargas			2024-01-24T16:27:58.488Z		COORDINATE_ROUNDED;GEODETIC_DATUM_ASSUMED_WGS84;CONTINENT_DERIVED_FROM_COORDINATES;OCCURRENCE_STATUS_INFERRED_FROM_INDIVIDUAL_COUNT
768783253	1c00952b-574b-4307-9b07-6ae9ef4dd44d	urn:catalago:2012:FNC:GEF:PNUD:Plantae:003159	Plantae	Tracheophyta	Magnoliopsida	Gentianales	Rubiaceae	Coffea	Coffea arabica		SPECIES	Coffea arabica L.	Coffea arabica L.	L.	CO	Vereda La Cima A, Finca La delia, Cafe3, Punto de Censo 1	Quindío	PRESENT	1	fe602f47-b553-4291-b6e5-197b9837e167	4.637194	-75.722361			1504.5	34.5			2012-10-29	29	10	2012	2895345	2895345	HUMAN_OBSERVATION	FNC	PNUD-FNC	2012:FNC:GEF:PNUD:Plantae:003159				CC0_1_0		Enrique Méndez Vargas			2024-01-24T16:27:58.485Z		COORDINATE_ROUNDED;GEODETIC_DATUM_ASSUMED_WGS84;CONTINENT_DERIVED_FROM_COORDINATES;OCCURRENCE_STATUS_INFERRED_FROM_INDIVIDUAL_COUNT
768783252	1c00952b-574b-4307-9b07-6ae9ef4dd44d	urn:catalago:2012:FNC:GEF:PNUD:Plantae:003158	Plantae	Tracheophyta	Magnoliopsida	Gentianales	Rubiaceae	Coffea	Coffea arabica		SPECIES	Coffea arabica L.	Coffea arabica L.	L.	CO	Vereda La Cima A, Finca La delia, Cafe3, Punto de Censo 1	Quindío	PRESENT	1	fe602f47-b553-4291-b6e5-197b9837e167	4.637194	-75.722361			1504.5	34.5			2012-10-29	29	10	2012	2895345	2895345	HUMAN_OBSERVATION	FNC	PNUD-FNC	2012:FNC:GEF:PNUD:Plantae:003158				CC0_1_0		Enrique Méndez Vargas			2024-01-24T16:27:58.482Z		COORDINATE_ROUNDED;GEODETIC_DATUM_ASSUMED_WGS84;CONTINENT_DERIVED_FROM_COORDINATES;OCCURRENCE_STATUS_INFERRED_FROM_INDIVIDUAL_COUNT
768783251	1c00952b-574b-4307-9b07-6ae9ef4dd44d	urn:catalago:2012:FNC:GEF:PNUD:Plantae:003157	Plantae	Tracheophyta	Magnoliopsida	Gentianales	Rubiaceae	Coffea	Coffea arabica		SPECIES	Coffea arabica L.	Coffea arabica L.	L.	CO	Vereda La Cima A, Finca La delia, Cafe3, Punto de Censo 1	Quindío	PRESENT	1	fe602f47-b553-4291-b6e5-197b9837e167	4.637194	-75.722361			1504.5	34.5			2012-10-29	29	10	2012	2895345	2895345	HUMAN_OBSERVATION	FNC	PNUD-FNC	2012:FNC:GEF:PNUD:Plantae:003157				CC0_1_0		Enrique Méndez Vargas			2024-01-24T16:27:58.479Z		COORDINATE_ROUNDED;GEODETIC_DATUM_ASSUMED_WGS84;CONTINENT_DERIVED_FROM_COORDINATES;OCCURRENCE_STATUS_INFERRED_FROM_INDIVIDUAL_COUNT
768783250	1c00952b-574b-4307-9b07-6ae9ef4dd44d	urn:catalago:2012:FNC:GEF:PNUD:Plantae:003156	Plantae	Tracheophyta	Magnoliopsida	Gentianales	Rubiaceae	Coffea	Coffea arabica		SPECIES	Coffea arabica L.	Coffea arabica L.	L.	CO	Vereda La Cima A, Finca La delia, Cafe3, Punto de Censo 1	Quindío	PRESENT	1	fe602f47-b553-4291-b6e5-197b9837e167	4.637194	-75.722361			1504.5	34.5			2012-10-29	29	10	2012	2895345	2895345	HUMAN_OBSERVATION	FNC	PNUD-FNC	2012:FNC:GEF:PNUD:Plantae:003156				CC0_1_0		Enrique Méndez Vargas			2024-01-24T16:27:58.479Z		COORDINATE_ROUNDED;GEODETIC_DATUM_ASSUMED_WGS84;CONTINENT_DERIVED_FROM_COORDINATES;OCCURRENCE_STATUS_INFERRED_FROM_INDIVIDUAL_COUNT
768783249	1c00952b-574b-4307-9b07-6ae9ef4dd44d	urn:catalago:2012:FNC:GEF:PNUD:Plantae:003155	Plantae	Tracheophyta	Magnoliopsida	Gentianales	Rubiaceae	Coffea	Coffea arabica		SPECIES	Coffea arabica L.	Coffea arabica L.	L.	CO	Vereda La Cima A, Finca La delia, Cafe3, Punto de Censo 1	Quindío	PRESENT	1	fe602f47-b553-4291-b6e5-197b9837e167	4.637194	-75.722361			1504.5	34.5			2012-10-29	29	10	2012	2895345	2895345	HUMAN_OBSERVATION	FNC	PNUD-FNC	2012:FNC:GEF:PNUD:Plantae:003155				CC0_1_0		Enrique Méndez Vargas			2024-01-24T16:27:58.472Z		COORDINATE_ROUNDED;GEODETIC_DATUM_ASSUMED_WGS84;CONTINENT_DERIVED_FROM_COORDINATES;OCCURRENCE_STATUS_INFERRED_FROM_INDIVIDUAL_COUNT
768783248	1c00952b-574b-4307-9b07-6ae9ef4dd44d	urn:catalago:2012:FNC:GEF:PNUD:Plantae:003154	Plantae	Tracheophyta	Magnoliopsida	Gentianales	Rubiaceae	Coffea	Coffea arabica		SPECIES	Coffea arabica L.	Coffea arabica L.	L.	CO	Vereda La Cima A, Finca La delia, Cafe3, Punto de Censo 1	Quindío	PRESENT	1	fe602f47-b553-4291-b6e5-197b9837e167	4.637194	-75.722361			1504.5	34.5			2012-10-29	29	10	2012	2895345	2895345	HUMAN_OBSERVATION	FNC	PNUD-FNC	2012:FNC:GEF:PNUD:Plantae:003154				CC0_1_0		Enrique Méndez Vargas			2024-01-24T16:27:58.480Z		COORDINATE_ROUNDED;GEODETIC_DATUM_ASSUMED_WGS84;CONTINENT_DERIVED_FROM_COORDINATES;OCCURRENCE_STATUS_INFERRED_FROM_INDIVIDUAL_COUNT
768783247	1c00952b-574b-4307-9b07-6ae9ef4dd44d	urn:catalago:2012:FNC:GEF:PNUD:Plantae:003153	Plantae	Tracheophyta	Magnoliopsida	Gentianales	Rubiaceae	Coffea	Coffea arabica		SPECIES	Coffea arabica L.	Coffea arabica L.	L.	CO	Vereda La Cima A, Finca La delia, Cafe2, Punto de Censo 4	Quindío	PRESENT	1	fe602f47-b553-4291-b6e5-197b9837e167	4.637	-75.721778			1504.5	34.5			2012-10-29	29	10	2012	2895345	2895345	HUMAN_OBSERVATION	FNC	PNUD-FNC	2012:FNC:GEF:PNUD:Plantae:003153				CC0_1_0		Enrique Méndez Vargas			2024-01-24T16:27:58.479Z		COORDINATE_ROUNDED;GEODETIC_DATUM_ASSUMED_WGS84;CONTINENT_DERIVED_FROM_COORDINATES;OCCURRENCE_STATUS_INFERRED_FROM_INDIVIDUAL_COUNT
768783243	1c00952b-574b-4307-9b07-6ae9ef4dd44d	urn:catalago:2012:FNC:GEF:PNUD:Plantae:003149	Plantae	Tracheophyta	Magnoliopsida	Gentianales	Rubiaceae	Coffea	Coffea arabica		SPECIES	Coffea arabica L.	Coffea arabica L.	L.	CO	Vereda La Cima A, Finca La delia, Cafe2, Punto de Censo 4	Quindío	PRESENT	1	fe602f47-b553-4291-b6e5-197b9837e167	4.637	-75.721778			1504.5	34.5			2012-10-29	29	10	2012	2895345	2895345	HUMAN_OBSERVATION	FNC	PNUD-FNC	2012:FNC:GEF:PNUD:Plantae:003149				CC0_1_0		Enrique Méndez Vargas			2024-01-24T16:27:58.522Z		COORDINATE_ROUNDED;GEODETIC_DATUM_ASSUMED_WGS84;CONTINENT_DERIVED_FROM_COORDINATES;OCCURRENCE_STATUS_INFERRED_FROM_INDIVIDUAL_COUNT
768783242	1c00952b-574b-4307-9b07-6ae9ef4dd44d	urn:catalago:2012:FNC:GEF:PNUD:Plantae:003148	Plantae	Tracheophyta	Magnoliopsida	Gentianales	Rubiaceae	Coffea	Coffea arabica		SPECIES	Coffea arabica L.	Coffea arabica L.	L.	CO	Vereda La Cima A, Finca La delia, Cafe2, Punto de Censo 4	Quindío	PRESENT	1	fe602f47-b553-4291-b6e5-197b9837e167	4.637	-75.721778			1504.5	34.5			2012-10-29	29	10	2012	2895345	2895345	HUMAN_OBSERVATION	FNC	PNUD-FNC	2012:FNC:GEF:PNUD:Plantae:003148				CC0_1_0		Enrique Méndez Vargas			2024-01-24T16:27:58.511Z		COORDINATE_ROUNDED;GEODETIC_DATUM_ASSUMED_WGS84;CONTINENT_DERIVED_FROM_COORDINATES;OCCURRENCE_STATUS_INFERRED_FROM_INDIVIDUAL_COUNT
768783241	1c00952b-574b-4307-9b07-6ae9ef4dd44d	urn:catalago:2012:FNC:GEF:PNUD:Plantae:003147	Plantae	Tracheophyta	Magnoliopsida	Gentianales	Rubiaceae	Coffea	Coffea arabica		SPECIES	Coffea arabica L.	Coffea arabica L.	L.	CO	Vereda La Cima A, Finca La delia, Cafe2, Punto de Censo 4	Quindío	PRESENT	1	fe602f47-b553-4291-b6e5-197b9837e167	4.637	-75.721778			1504.5	34.5			2012-10-29	29	10	2012	2895345	2895345	HUMAN_OBSERVATION	FNC	PNUD-FNC	2012:FNC:GEF:PNUD:Plantae:003147				CC0_1_0		Enrique Méndez Vargas			2024-01-24T16:27:58.509Z		COORDINATE_ROUNDED;GEODETIC_DATUM_ASSUMED_WGS84;CONTINENT_DERIVED_FROM_COORDINATES;OCCURRENCE_STATUS_INFERRED_FROM_INDIVIDUAL_COUNT
768783240	1c00952b-574b-4307-9b07-6ae9ef4dd44d	urn:catalago:2012:FNC:GEF:PNUD:Plantae:003146	Plantae	Tracheophyta	Magnoliopsida	Gentianales	Rubiaceae	Coffea	Coffea arabica		SPECIES	Coffea arabica L.	Coffea arabica L.	L.	CO	Vereda La Cima A, Finca La delia, Cafe2, Punto de Censo 3	Quindío	PRESENT	1	fe602f47-b553-4291-b6e5-197b9837e167	4.637	-75.721778			1504.5	34.5			2012-10-29	29	10	2012	2895345	2895345	HUMAN_OBSERVATION	FNC	PNUD-FNC	2012:FNC:GEF:PNUD:Plantae:003146				CC0_1_0		Enrique Méndez Vargas			2024-01-24T16:27:58.517Z		COORDINATE_ROUNDED;GEODETIC_DATUM_ASSUMED_WGS84;CONTINENT_DERIVED_FROM_COORDINATES;OCCURRENCE_STATUS_INFERRED_FROM_INDIVIDUAL_COUNT
768783238	1c00952b-574b-4307-9b07-6ae9ef4dd44d	urn:catalago:2012:FNC:GEF:PNUD:Plantae:003144	Plantae	Tracheophyta	Magnoliopsida	Gentianales	Rubiaceae	Coffea	Coffea arabica		SPECIES	Coffea arabica L.	Coffea arabica L.	L.	CO	Vereda La Cima A, Finca La delia, Cafe2, Punto de Censo 3	Quindío	PRESENT	1	fe602f47-b553-4291-b6e5-197b9837e167	4.637	-75.721778			1504.5	34.5			2012-10-29	29	10	2012	2895345	2895345	HUMAN_OBSERVATION	FNC	PNUD-FNC	2012:FNC:GEF:PNUD:Plantae:003144				CC0_1_0		Enrique Méndez Vargas			2024-01-24T16:27:58.508Z		COORDINATE_ROUNDED;GEODETIC_DATUM_ASSUMED_WGS84;CONTINENT_DERIVED_FROM_COORDINATES;OCCURRENCE_STATUS_INFERRED_FROM_INDIVIDUAL_COUNT
768783237	1c00952b-574b-4307-9b07-6ae9ef4dd44d	urn:catalago:2012:FNC:GEF:PNUD:Plantae:003143	Plantae	Tracheophyta	Magnoliopsida	Gentianales	Rubiaceae	Coffea	Coffea arabica		SPECIES	Coffea arabica L.	Coffea arabica L.	L.	CO	Vereda La Cima A, Finca La delia, Cafe2, Punto de Censo 3	Quindío	PRESENT	1	fe602f47-b553-4291-b6e5-197b9837e167	4.637	-75.721778			1504.5	34.5			2012-10-29	29	10	2012	2895345	2895345	HUMAN_OBSERVATION	FNC	PNUD-FNC	2012:FNC:GEF:PNUD:Plantae:003143				CC0_1_0		Enrique Méndez Vargas			2024-01-24T16:27:58.507Z		COORDINATE_ROUNDED;GEODETIC_DATUM_ASSUMED_WGS84;CONTINENT_DERIVED_FROM_COORDINATES;OCCURRENCE_STATUS_INFERRED_FROM_INDIVIDUAL_COUNT
768783236	1c00952b-574b-4307-9b07-6ae9ef4dd44d	urn:catalago:2012:FNC:GEF:PNUD:Plantae:003142	Plantae	Tracheophyta	Magnoliopsida	Gentianales	Rubiaceae	Coffea	Coffea arabica		SPECIES	Coffea arabica L.	Coffea arabica L.	L.	CO	Vereda La Cima A, Finca La delia, Cafe2, Punto de Censo 3	Quindío	PRESENT	1	fe602f47-b553-4291-b6e5-197b9837e167	4.637	-75.721778			1504.5	34.5			2012-10-29	29	10	2012	2895345	2895345	HUMAN_OBSERVATION	FNC	PNUD-FNC	2012:FNC:GEF:PNUD:Plantae:003142				CC0_1_0		Enrique Méndez Vargas			2024-01-24T16:27:58.514Z		COORDINATE_ROUNDED;GEODETIC_DATUM_ASSUMED_WGS84;CONTINENT_DERIVED_FROM_COORDINATES;OCCURRENCE_STATUS_INFERRED_FROM_INDIVIDUAL_COUNT
768783235	1c00952b-574b-4307-9b07-6ae9ef4dd44d	urn:catalago:2012:FNC:GEF:PNUD:Plantae:003141	Plantae	Tracheophyta	Magnoliopsida	Gentianales	Rubiaceae	Coffea	Coffea arabica		SPECIES	Coffea arabica L.	Coffea arabica L.	L.	CO	Vereda La Cima A, Finca La delia, Cafe2, Punto de Censo 3	Quindío	PRESENT	1	fe602f47-b553-4291-b6e5-197b9837e167	4.637	-75.721778			1504.5	34.5			2012-10-29	29	10	2012	2895345	2895345	HUMAN_OBSERVATION	FNC	PNUD-FNC	2012:FNC:GEF:PNUD:Plantae:003141				CC0_1_0		Enrique Méndez Vargas			2024-01-24T16:27:58.505Z		COORDINATE_ROUNDED;GEODETIC_DATUM_ASSUMED_WGS84;CONTINENT_DERIVED_FROM_COORDINATES;OCCURRENCE_STATUS_INFERRED_FROM_INDIVIDUAL_COUNT
768783234	1c00952b-574b-4307-9b07-6ae9ef4dd44d	urn:catalago:2012:FNC:GEF:PNUD:Plantae:003140	Plantae	Tracheophyta	Magnoliopsida	Gentianales	Rubiaceae	Coffea	Coffea arabica		SPECIES	Coffea arabica L.	Coffea arabica L.	L.	CO	Vereda La Cima A, Finca La delia, Cafe2, Punto de Censo 3	Quindío	PRESENT	1	fe602f47-b553-4291-b6e5-197b9837e167	4.637	-75.721778			1504.5	34.5			2012-10-29	29	10	2012	2895345	2895345	HUMAN_OBSERVATION	FNC	PNUD-FNC	2012:FNC:GEF:PNUD:Plantae:003140				CC0_1_0		Enrique Méndez Vargas			2024-01-24T16:27:58.504Z		COORDINATE_ROUNDED;GEODETIC_DATUM_ASSUMED_WGS84;CONTINENT_DERIVED_FROM_COORDINATES;OCCURRENCE_STATUS_INFERRED_FROM_INDIVIDUAL_COUNT
768783233	1c00952b-574b-4307-9b07-6ae9ef4dd44d	urn:catalago:2012:FNC:GEF:PNUD:Plantae:003139	Plantae	Tracheophyta	Magnoliopsida	Gentianales	Rubiaceae	Coffea	Coffea arabica		SPECIES	Coffea arabica L.	Coffea arabica L.	L.	CO	Vereda La Cima A, Finca La delia, Cafe2, Punto de Censo 3	Quindío	PRESENT	1	fe602f47-b553-4291-b6e5-197b9837e167	4.637	-75.721778			1504.5	34.5			2012-10-29	29	10	2012	2895345	2895345	HUMAN_OBSERVATION	FNC	PNUD-FNC	2012:FNC:GEF:PNUD:Plantae:003139				CC0_1_0		Enrique Méndez Vargas			2024-01-24T16:27:58.504Z		COORDINATE_ROUNDED;GEODETIC_DATUM_ASSUMED_WGS84;CONTINENT_DERIVED_FROM_COORDINATES;OCCURRENCE_STATUS_INFERRED_FROM_INDIVIDUAL_COUNT
768783231	1c00952b-574b-4307-9b07-6ae9ef4dd44d	urn:catalago:2012:FNC:GEF:PNUD:Plantae:003137	Plantae	Tracheophyta	Magnoliopsida	Gentianales	Rubiaceae	Coffea	Coffea arabica		SPECIES	Coffea arabica L.	Coffea arabica L.	L.	CO	Vereda La Cima A, Finca La delia, Cafe2, Punto de Censo 3	Quindío	PRESENT	1	fe602f47-b553-4291-b6e5-197b9837e167	4.637	-75.721778			1504.5	34.5			2012-10-29	29	10	2012	2895345	2895345	HUMAN_OBSERVATION	FNC	PNUD-FNC	2012:FNC:GEF:PNUD:Plantae:003137				CC0_1_0		Enrique Méndez Vargas			2024-01-24T16:27:58.500Z		COORDINATE_ROUNDED;GEODETIC_DATUM_ASSUMED_WGS84;CONTINENT_DERIVED_FROM_COORDINATES;OCCURRENCE_STATUS_INFERRED_FROM_INDIVIDUAL_COUNT
768783230	1c00952b-574b-4307-9b07-6ae9ef4dd44d	urn:catalago:2012:FNC:GEF:PNUD:Plantae:003136	Plantae	Tracheophyta	Magnoliopsida	Gentianales	Rubiaceae	Coffea	Coffea arabica		SPECIES	Coffea arabica L.	Coffea arabica L.	L.	CO	Vereda La Cima A, Finca La delia, Cafe2, Punto de Censo 3	Quindío	PRESENT	1	fe602f47-b553-4291-b6e5-197b9837e167	4.637	-75.721778			1504.5	34.5			2012-10-29	29	10	2012	2895345	2895345	HUMAN_OBSERVATION	FNC	PNUD-FNC	2012:FNC:GEF:PNUD:Plantae:003136				CC0_1_0		Enrique Méndez Vargas			2024-01-24T16:27:58.517Z		COORDINATE_ROUNDED;GEODETIC_DATUM_ASSUMED_WGS84;CONTINENT_DERIVED_FROM_COORDINATES;OCCURRENCE_STATUS_INFERRED_FROM_INDIVIDUAL_COUNT
768783229	1c00952b-574b-4307-9b07-6ae9ef4dd44d	urn:catalago:2012:FNC:GEF:PNUD:Plantae:003135	Plantae	Tracheophyta	Magnoliopsida	Gentianales	Rubiaceae	Coffea	Coffea arabica		SPECIES	Coffea arabica L.	Coffea arabica L.	L.	CO	Vereda La Cima A, Finca La delia, Cafe2, Punto de Censo 3	Quindío	PRESENT	1	fe602f47-b553-4291-b6e5-197b9837e167	4.637	-75.721778			1504.5	34.5			2012-10-29	29	10	2012	2895345	2895345	HUMAN_OBSERVATION	FNC	PNUD-FNC	2012:FNC:GEF:PNUD:Plantae:003135				CC0_1_0		Enrique Méndez Vargas			2024-01-24T16:27:58.496Z		COORDINATE_ROUNDED;GEODETIC_DATUM_ASSUMED_WGS84;CONTINENT_DERIVED_FROM_COORDINATES;OCCURRENCE_STATUS_INFERRED_FROM_INDIVIDUAL_COUNT
768783228	1c00952b-574b-4307-9b07-6ae9ef4dd44d	urn:catalago:2012:FNC:GEF:PNUD:Plantae:003134	Plantae	Tracheophyta	Magnoliopsida	Gentianales	Rubiaceae	Coffea	Coffea arabica		SPECIES	Coffea arabica L.	Coffea arabica L.	L.	CO	Vereda La Cima A, Finca La delia, Cafe2, Punto de Censo 3	Quindío	PRESENT	1	fe602f47-b553-4291-b6e5-197b9837e167	4.637	-75.721778			1504.5	34.5			2012-10-29	29	10	2012	2895345	2895345	HUMAN_OBSERVATION	FNC	PNUD-FNC	2012:FNC:GEF:PNUD:Plantae:003134				CC0_1_0		Enrique Méndez Vargas			2024-01-24T16:27:58.497Z		COORDINATE_ROUNDED;GEODETIC_DATUM_ASSUMED_WGS84;CONTINENT_DERIVED_FROM_COORDINATES;OCCURRENCE_STATUS_INFERRED_FROM_INDIVIDUAL_COUNT
768783227	1c00952b-574b-4307-9b07-6ae9ef4dd44d	urn:catalago:2012:FNC:GEF:PNUD:Plantae:003133	Plantae	Tracheophyta	Magnoliopsida	Gentianales	Rubiaceae	Coffea	Coffea arabica		SPECIES	Coffea arabica L.	Coffea arabica L.	L.	CO	Vereda La Cima A, Finca La delia, Cafe2, Punto de Censo 3	Quindío	PRESENT	1	fe602f47-b553-4291-b6e5-197b9837e167	4.637	-75.721778			1504.5	34.5			2012-10-29	29	10	2012	2895345	2895345	HUMAN_OBSERVATION	FNC	PNUD-FNC	2012:FNC:GEF:PNUD:Plantae:003133				CC0_1_0		Enrique Méndez Vargas			2024-01-24T16:27:58.502Z		COORDINATE_ROUNDED;GEODETIC_DATUM_ASSUMED_WGS84;CONTINENT_DERIVED_FROM_COORDINATES;OCCURRENCE_STATUS_INFERRED_FROM_INDIVIDUAL_COUNT
768783225	1c00952b-574b-4307-9b07-6ae9ef4dd44d	urn:catalago:2012:FNC:GEF:PNUD:Plantae:003131	Plantae	Tracheophyta	Magnoliopsida	Gentianales	Rubiaceae	Coffea	Coffea arabica		SPECIES	Coffea arabica L.	Coffea arabica L.	L.	CO	Vereda La Cima A, Finca La delia, Cafe2, Punto de Censo 3	Quindío	PRESENT	1	fe602f47-b553-4291-b6e5-197b9837e167	4.637	-75.721778			1504.5	34.5			2012-10-29	29	10	2012	2895345	2895345	HUMAN_OBSERVATION	FNC	PNUD-FNC	2012:FNC:GEF:PNUD:Plantae:003131				CC0_1_0		Enrique Méndez Vargas			2024-01-24T16:27:58.497Z		COORDINATE_ROUNDED;GEODETIC_DATUM_ASSUMED_WGS84;CONTINENT_DERIVED_FROM_COORDINATES;OCCURRENCE_STATUS_INFERRED_FROM_INDIVIDUAL_COUNT
768783224	1c00952b-574b-4307-9b07-6ae9ef4dd44d	urn:catalago:2012:FNC:GEF:PNUD:Plantae:003130	Plantae	Tracheophyta	Magnoliopsida	Gentianales	Rubiaceae	Coffea	Coffea arabica		SPECIES	Coffea arabica L.	Coffea arabica L.	L.	CO	Vereda La Cima A, Finca La delia, Cafe2, Punto de Censo 3	Quindío	PRESENT	1	fe602f47-b553-4291-b6e5-197b9837e167	4.637	-75.721778			1504.5	34.5			2012-10-29	29	10	2012	2895345	2895345	HUMAN_OBSERVATION	FNC	PNUD-FNC	2012:FNC:GEF:PNUD:Plantae:003130				CC0_1_0		Enrique Méndez Vargas			2024-01-24T16:27:58.496Z		COORDINATE_ROUNDED;GEODETIC_DATUM_ASSUMED_WGS84;CONTINENT_DERIVED_FROM_COORDINATES;OCCURRENCE_STATUS_INFERRED_FROM_INDIVIDUAL_COUNT
768783223	1c00952b-574b-4307-9b07-6ae9ef4dd44d	urn:catalago:2012:FNC:GEF:PNUD:Plantae:003129	Plantae	Tracheophyta	Magnoliopsida	Gentianales	Rubiaceae	Coffea	Coffea arabica		SPECIES	Coffea arabica L.	Coffea arabica L.	L.	CO	Vereda La Cima A, Finca La delia, Cafe2, Punto de Censo 3	Quindío	PRESENT	1	fe602f47-b553-4291-b6e5-197b9837e167	4.637	-75.721778			1504.5	34.5			2012-10-29	29	10	2012	2895345	2895345	HUMAN_OBSERVATION	FNC	PNUD-FNC	2012:FNC:GEF:PNUD:Plantae:003129				CC0_1_0		Enrique Méndez Vargas			2024-01-24T16:27:58.554Z		COORDINATE_ROUNDED;GEODETIC_DATUM_ASSUMED_WGS84;CONTINENT_DERIVED_FROM_COORDINATES;OCCURRENCE_STATUS_INFERRED_FROM_INDIVIDUAL_COUNT
768783220	1c00952b-574b-4307-9b07-6ae9ef4dd44d	urn:catalago:2012:FNC:GEF:PNUD:Plantae:003126	Plantae	Tracheophyta	Magnoliopsida	Gentianales	Rubiaceae	Coffea	Coffea arabica		SPECIES	Coffea arabica L.	Coffea arabica L.	L.	CO	Vereda La Cima A, Finca La delia, Cafe2, Punto de Censo 2	Quindío	PRESENT	1	fe602f47-b553-4291-b6e5-197b9837e167	4.637	-75.721778			1504.5	34.5			2012-10-29	29	10	2012	2895345	2895345	HUMAN_OBSERVATION	FNC	PNUD-FNC	2012:FNC:GEF:PNUD:Plantae:003126				CC0_1_0		Enrique Méndez Vargas			2024-01-24T16:27:58.542Z		COORDINATE_ROUNDED;GEODETIC_DATUM_ASSUMED_WGS84;CONTINENT_DERIVED_FROM_COORDINATES;OCCURRENCE_STATUS_INFERRED_FROM_INDIVIDUAL_COUNT
768783219	1c00952b-574b-4307-9b07-6ae9ef4dd44d	urn:catalago:2012:FNC:GEF:PNUD:Plantae:003125	Plantae	Tracheophyta	Magnoliopsida	Gentianales	Rubiaceae	Coffea	Coffea arabica		SPECIES	Coffea arabica L.	Coffea arabica L.	L.	CO	Vereda La Cima A, Finca La delia, Cafe2, Punto de Censo 2	Quindío	PRESENT	1	fe602f47-b553-4291-b6e5-197b9837e167	4.637	-75.721778			1504.5	34.5			2012-10-29	29	10	2012	2895345	2895345	HUMAN_OBSERVATION	FNC	PNUD-FNC	2012:FNC:GEF:PNUD:Plantae:003125				CC0_1_0		Enrique Méndez Vargas			2024-01-24T16:27:58.550Z		COORDINATE_ROUNDED;GEODETIC_DATUM_ASSUMED_WGS84;CONTINENT_DERIVED_FROM_COORDINATES;OCCURRENCE_STATUS_INFERRED_FROM_INDIVIDUAL_COUNT
768783218	1c00952b-574b-4307-9b07-6ae9ef4dd44d	urn:catalago:2012:FNC:GEF:PNUD:Plantae:003124	Plantae	Tracheophyta	Magnoliopsida	Gentianales	Rubiaceae	Coffea	Coffea arabica		SPECIES	Coffea arabica L.	Coffea arabica L.	L.	CO	Vereda La Cima A, Finca La delia, Cafe2, Punto de Censo 2	Quindío	PRESENT	1	fe602f47-b553-4291-b6e5-197b9837e167	4.637	-75.721778			1504.5	34.5			2012-10-29	29	10	2012	2895345	2895345	HUMAN_OBSERVATION	FNC	PNUD-FNC	2012:FNC:GEF:PNUD:Plantae:003124				CC0_1_0		Enrique Méndez Vargas			2024-01-24T16:27:58.537Z		COORDINATE_ROUNDED;GEODETIC_DATUM_ASSUMED_WGS84;CONTINENT_DERIVED_FROM_COORDINATES;OCCURRENCE_STATUS_INFERRED_FROM_INDIVIDUAL_COUNT
768783217	1c00952b-574b-4307-9b07-6ae9ef4dd44d	urn:catalago:2012:FNC:GEF:PNUD:Plantae:003123	Plantae	Tracheophyta	Magnoliopsida	Gentianales	Rubiaceae	Coffea	Coffea arabica		SPECIES	Coffea arabica L.	Coffea arabica L.	L.	CO	Vereda La Cima A, Finca La delia, Cafe2, Punto de Censo 2	Quindío	PRESENT	1	fe602f47-b553-4291-b6e5-197b9837e167	4.637	-75.721778			1504.5	34.5			2012-10-29	29	10	2012	2895345	2895345	HUMAN_OBSERVATION	FNC	PNUD-FNC	2012:FNC:GEF:PNUD:Plantae:003123				CC0_1_0		Enrique Méndez Vargas			2024-01-24T16:27:58.543Z		COORDINATE_ROUNDED;GEODETIC_DATUM_ASSUMED_WGS84;CONTINENT_DERIVED_FROM_COORDINATES;OCCURRENCE_STATUS_INFERRED_FROM_INDIVIDUAL_COUNT
768783216	1c00952b-574b-4307-9b07-6ae9ef4dd44d	urn:catalago:2012:FNC:GEF:PNUD:Plantae:003122	Plantae	Tracheophyta	Magnoliopsida	Gentianales	Rubiaceae	Coffea	Coffea arabica		SPECIES	Coffea arabica L.	Coffea arabica L.	L.	CO	Vereda La Cima A, Finca La delia, Cafe2, Punto de Censo 2	Quindío	PRESENT	1	fe602f47-b553-4291-b6e5-197b9837e167	4.637	-75.721778			1504.5	34.5			2012-10-29	29	10	2012	2895345	2895345	HUMAN_OBSERVATION	FNC	PNUD-FNC	2012:FNC:GEF:PNUD:Plantae:003122				CC0_1_0		Enrique Méndez Vargas			2024-01-24T16:27:58.544Z		COORDINATE_ROUNDED;GEODETIC_DATUM_ASSUMED_WGS84;CONTINENT_DERIVED_FROM_COORDINATES;OCCURRENCE_STATUS_INFERRED_FROM_INDIVIDUAL_COUNT
768783215	1c00952b-574b-4307-9b07-6ae9ef4dd44d	urn:catalago:2012:FNC:GEF:PNUD:Plantae:003121	Plantae	Tracheophyta	Magnoliopsida	Gentianales	Rubiaceae	Coffea	Coffea arabica		SPECIES	Coffea arabica L.	Coffea arabica L.	L.	CO	Vereda La Cima A, Finca La delia, Cafe2, Punto de Censo 2	Quindío	PRESENT	1	fe602f47-b553-4291-b6e5-197b9837e167	4.637	-75.721778			1504.5	34.5			2012-10-29	29	10	2012	2895345	2895345	HUMAN_OBSERVATION	FNC	PNUD-FNC	2012:FNC:GEF:PNUD:Plantae:003121				CC0_1_0		Enrique Méndez Vargas			2024-01-24T16:27:58.537Z		COORDINATE_ROUNDED;GEODETIC_DATUM_ASSUMED_WGS84;CONTINENT_DERIVED_FROM_COORDINATES;OCCURRENCE_STATUS_INFERRED_FROM_INDIVIDUAL_COUNT
768783214	1c00952b-574b-4307-9b07-6ae9ef4dd44d	urn:catalago:2012:FNC:GEF:PNUD:Plantae:003120	Plantae	Tracheophyta	Magnoliopsida	Gentianales	Rubiaceae	Coffea	Coffea arabica		SPECIES	Coffea arabica L.	Coffea arabica L.	L.	CO	Vereda La Cima A, Finca La delia, Cafe2, Punto de Censo 2	Quindío	PRESENT	1	fe602f47-b553-4291-b6e5-197b9837e167	4.637	-75.721778			1504.5	34.5			2012-10-29	29	10	2012	2895345	2895345	HUMAN_OBSERVATION	FNC	PNUD-FNC	2012:FNC:GEF:PNUD:Plantae:003120				CC0_1_0		Enrique Méndez Vargas			2024-01-24T16:27:58.549Z		COORDINATE_ROUNDED;GEODETIC_DATUM_ASSUMED_WGS84;CONTINENT_DERIVED_FROM_COORDINATES;OCCURRENCE_STATUS_INFERRED_FROM_INDIVIDUAL_COUNT
768783213	1c00952b-574b-4307-9b07-6ae9ef4dd44d	urn:catalago:2012:FNC:GEF:PNUD:Plantae:003119	Plantae	Tracheophyta	Magnoliopsida	Gentianales	Rubiaceae	Coffea	Coffea arabica		SPECIES	Coffea arabica L.	Coffea arabica L.	L.	CO	Vereda La Cima A, Finca La delia, Cafe2, Punto de Censo 2	Quindío	PRESENT	1	fe602f47-b553-4291-b6e5-197b9837e167	4.637	-75.721778			1504.5	34.5			2012-10-29	29	10	2012	2895345	2895345	HUMAN_OBSERVATION	FNC	PNUD-FNC	2012:FNC:GEF:PNUD:Plantae:003119				CC0_1_0		Enrique Méndez Vargas			2024-01-24T16:27:58.531Z		COORDINATE_ROUNDED;GEODETIC_DATUM_ASSUMED_WGS84;CONTINENT_DERIVED_FROM_COORDINATES;OCCURRENCE_STATUS_INFERRED_FROM_INDIVIDUAL_COUNT
768783212	1c00952b-574b-4307-9b07-6ae9ef4dd44d	urn:catalago:2012:FNC:GEF:PNUD:Plantae:003118	Plantae	Tracheophyta	Magnoliopsida	Gentianales	Rubiaceae	Coffea	Coffea arabica		SPECIES	Coffea arabica L.	Coffea arabica L.	L.	CO	Vereda La Cima A, Finca La delia, Cafe2, Punto de Censo 2	Quindío	PRESENT	1	fe602f47-b553-4291-b6e5-197b9837e167	4.637	-75.721778			1504.5	34.5			2012-10-29	29	10	2012	2895345	2895345	HUMAN_OBSERVATION	FNC	PNUD-FNC	2012:FNC:GEF:PNUD:Plantae:003118				CC0_1_0		Enrique Méndez Vargas			2024-01-24T16:27:58.528Z		COORDINATE_ROUNDED;GEODETIC_DATUM_ASSUMED_WGS84;CONTINENT_DERIVED_FROM_COORDINATES;OCCURRENCE_STATUS_INFERRED_FROM_INDIVIDUAL_COUNT
768783211	1c00952b-574b-4307-9b07-6ae9ef4dd44d	urn:catalago:2012:FNC:GEF:PNUD:Plantae:003117	Plantae	Tracheophyta	Magnoliopsida	Gentianales	Rubiaceae	Coffea	Coffea arabica		SPECIES	Coffea arabica L.	Coffea arabica L.	L.	CO	Vereda La Cima A, Finca La delia, Cafe2, Punto de Censo 2	Quindío	PRESENT	1	fe602f47-b553-4291-b6e5-197b9837e167	4.637	-75.721778			1504.5	34.5			2012-10-29	29	10	2012	2895345	2895345	HUMAN_OBSERVATION	FNC	PNUD-FNC	2012:FNC:GEF:PNUD:Plantae:003117				CC0_1_0		Enrique Méndez Vargas			2024-01-24T16:27:58.532Z		COORDINATE_ROUNDED;GEODETIC_DATUM_ASSUMED_WGS84;CONTINENT_DERIVED_FROM_COORDINATES;OCCURRENCE_STATUS_INFERRED_FROM_INDIVIDUAL_COUNT
768783210	1c00952b-574b-4307-9b07-6ae9ef4dd44d	urn:catalago:2012:FNC:GEF:PNUD:Plantae:003116	Plantae	Tracheophyta	Magnoliopsida	Gentianales	Rubiaceae	Coffea	Coffea arabica		SPECIES	Coffea arabica L.	Coffea arabica L.	L.	CO	Vereda La Cima A, Finca La delia, Cafe2, Punto de Censo 2	Quindío	PRESENT	1	fe602f47-b553-4291-b6e5-197b9837e167	4.637	-75.721778			1504.5	34.5			2012-10-29	29	10	2012	2895345	2895345	HUMAN_OBSERVATION	FNC	PNUD-FNC	2012:FNC:GEF:PNUD:Plantae:003116				CC0_1_0		Enrique Méndez Vargas			2024-01-24T16:27:58.537Z		COORDINATE_ROUNDED;GEODETIC_DATUM_ASSUMED_WGS84;CONTINENT_DERIVED_FROM_COORDINATES;OCCURRENCE_STATUS_INFERRED_FROM_INDIVIDUAL_COUNT
768783208	1c00952b-574b-4307-9b07-6ae9ef4dd44d	urn:catalago:2012:FNC:GEF:PNUD:Plantae:003114	Plantae	Tracheophyta	Magnoliopsida	Gentianales	Rubiaceae	Coffea	Coffea arabica		SPECIES	Coffea arabica L.	Coffea arabica L.	L.	CO	Vereda La Cima A, Finca La delia, Cafe2, Punto de Censo 1	Quindío	PRESENT	1	fe602f47-b553-4291-b6e5-197b9837e167	4.637	-75.721778			1504.5	34.5			2012-10-29	29	10	2012	2895345	2895345	HUMAN_OBSERVATION	FNC	PNUD-FNC	2012:FNC:GEF:PNUD:Plantae:003114				CC0_1_0		Enrique Méndez Vargas			2024-01-24T16:27:58.547Z		COORDINATE_ROUNDED;GEODETIC_DATUM_ASSUMED_WGS84;CONTINENT_DERIVED_FROM_COORDINATES;OCCURRENCE_STATUS_INFERRED_FROM_INDIVIDUAL_COUNT
768783207	1c00952b-574b-4307-9b07-6ae9ef4dd44d	urn:catalago:2012:FNC:GEF:PNUD:Plantae:003113	Plantae	Tracheophyta	Magnoliopsida	Gentianales	Rubiaceae	Coffea	Coffea arabica		SPECIES	Coffea arabica L.	Coffea arabica L.	L.	CO	Vereda La Cima A, Finca La delia, Cafe2, Punto de Censo 1	Quindío	PRESENT	1	fe602f47-b553-4291-b6e5-197b9837e167	4.637	-75.721778			1504.5	34.5			2012-10-29	29	10	2012	2895345	2895345	HUMAN_OBSERVATION	FNC	PNUD-FNC	2012:FNC:GEF:PNUD:Plantae:003113				CC0_1_0		Enrique Méndez Vargas			2024-01-24T16:27:58.524Z		COORDINATE_ROUNDED;GEODETIC_DATUM_ASSUMED_WGS84;CONTINENT_DERIVED_FROM_COORDINATES;OCCURRENCE_STATUS_INFERRED_FROM_INDIVIDUAL_COUNT
768783206	1c00952b-574b-4307-9b07-6ae9ef4dd44d	urn:catalago:2012:FNC:GEF:PNUD:Plantae:003112	Plantae	Tracheophyta	Magnoliopsida	Gentianales	Rubiaceae	Coffea	Coffea arabica		SPECIES	Coffea arabica L.	Coffea arabica L.	L.	CO	Vereda La Cima A, Finca La delia, Cafe2, Punto de Censo 1	Quindío	PRESENT	1	fe602f47-b553-4291-b6e5-197b9837e167	4.637	-75.721778			1504.5	34.5			2012-10-29	29	10	2012	2895345	2895345	HUMAN_OBSERVATION	FNC	PNUD-FNC	2012:FNC:GEF:PNUD:Plantae:003112				CC0_1_0		Enrique Méndez Vargas			2024-01-24T16:27:58.520Z		COORDINATE_ROUNDED;GEODETIC_DATUM_ASSUMED_WGS84;CONTINENT_DERIVED_FROM_COORDINATES;OCCURRENCE_STATUS_INFERRED_FROM_INDIVIDUAL_COUNT
768783205	1c00952b-574b-4307-9b07-6ae9ef4dd44d	urn:catalago:2012:FNC:GEF:PNUD:Plantae:003111	Plantae	Tracheophyta	Magnoliopsida	Gentianales	Rubiaceae	Coffea	Coffea arabica		SPECIES	Coffea arabica L.	Coffea arabica L.	L.	CO	Vereda La Cima A, Finca La delia, Cafe2, Punto de Censo 1	Quindío	PRESENT	1	fe602f47-b553-4291-b6e5-197b9837e167	4.637	-75.721778			1504.5	34.5			2012-10-29	29	10	2012	2895345	2895345	HUMAN_OBSERVATION	FNC	PNUD-FNC	2012:FNC:GEF:PNUD:Plantae:003111				CC0_1_0		Enrique Méndez Vargas			2024-01-24T16:27:58.529Z		COORDINATE_ROUNDED;GEODETIC_DATUM_ASSUMED_WGS84;CONTINENT_DERIVED_FROM_COORDINATES;OCCURRENCE_STATUS_INFERRED_FROM_INDIVIDUAL_COUNT
768783204	1c00952b-574b-4307-9b07-6ae9ef4dd44d	urn:catalago:2012:FNC:GEF:PNUD:Plantae:003110	Plantae	Tracheophyta	Magnoliopsida	Gentianales	Rubiaceae	Coffea	Coffea arabica		SPECIES	Coffea arabica L.	Coffea arabica L.	L.	CO	Vereda La Cima A, Finca La delia, Cafe2, Punto de Censo 1	Quindío	PRESENT	1	fe602f47-b553-4291-b6e5-197b9837e167	4.637	-75.721778			1504.5	34.5			2012-10-29	29	10	2012	2895345	2895345	HUMAN_OBSERVATION	FNC	PNUD-FNC	2012:FNC:GEF:PNUD:Plantae:003110				CC0_1_0		Enrique Méndez Vargas			2024-01-24T16:27:58.524Z		COORDINATE_ROUNDED;GEODETIC_DATUM_ASSUMED_WGS84;CONTINENT_DERIVED_FROM_COORDINATES;OCCURRENCE_STATUS_INFERRED_FROM_INDIVIDUAL_COUNT
768783203	1c00952b-574b-4307-9b07-6ae9ef4dd44d	urn:catalago:2012:FNC:GEF:PNUD:Plantae:003109	Plantae	Tracheophyta	Magnoliopsida	Gentianales	Rubiaceae	Coffea	Coffea arabica		SPECIES	Coffea arabica L.	Coffea arabica L.	L.	CO	Vereda La Cima A, Finca La delia, Cafe2, Punto de Censo 1	Quindío	PRESENT	1	fe602f47-b553-4291-b6e5-197b9837e167	4.637	-75.721778			1504.5	34.5			2012-10-29	29	10	2012	2895345	2895345	HUMAN_OBSERVATION	FNC	PNUD-FNC	2012:FNC:GEF:PNUD:Plantae:003109				CC0_1_0		Enrique Méndez Vargas			2024-01-24T16:27:58.587Z		COORDINATE_ROUNDED;GEODETIC_DATUM_ASSUMED_WGS84;CONTINENT_DERIVED_FROM_COORDINATES;OCCURRENCE_STATUS_INFERRED_FROM_INDIVIDUAL_COUNT
768783202	1c00952b-574b-4307-9b07-6ae9ef4dd44d	urn:catalago:2012:FNC:GEF:PNUD:Plantae:003108	Plantae	Tracheophyta	Magnoliopsida	Gentianales	Rubiaceae	Coffea	Coffea arabica		SPECIES	Coffea arabica L.	Coffea arabica L.	L.	CO	Vereda La Cima A, Finca La delia, Cafe2, Punto de Censo 1	Quindío	PRESENT	1	fe602f47-b553-4291-b6e5-197b9837e167	4.637	-75.721778			1504.5	34.5			2012-10-29	29	10	2012	2895345	2895345	HUMAN_OBSERVATION	FNC	PNUD-FNC	2012:FNC:GEF:PNUD:Plantae:003108				CC0_1_0		Enrique Méndez Vargas			2024-01-24T16:27:58.587Z		COORDINATE_ROUNDED;GEODETIC_DATUM_ASSUMED_WGS84;CONTINENT_DERIVED_FROM_COORDINATES;OCCURRENCE_STATUS_INFERRED_FROM_INDIVIDUAL_COUNT
768783200	1c00952b-574b-4307-9b07-6ae9ef4dd44d	urn:catalago:2012:FNC:GEF:PNUD:Plantae:003106	Plantae	Tracheophyta	Magnoliopsida	Gentianales	Rubiaceae	Coffea	Coffea arabica		SPECIES	Coffea arabica L.	Coffea arabica L.	L.	CO	Vereda La Cima A, Finca La delia, Cafe2, Punto de Censo 1	Quindío	PRESENT	1	fe602f47-b553-4291-b6e5-197b9837e167	4.637	-75.721778			1504.5	34.5			2012-10-29	29	10	2012	2895345	2895345	HUMAN_OBSERVATION	FNC	PNUD-FNC	2012:FNC:GEF:PNUD:Plantae:003106				CC0_1_0		Enrique Méndez Vargas			2024-01-24T16:27:58.583Z		COORDINATE_ROUNDED;GEODETIC_DATUM_ASSUMED_WGS84;CONTINENT_DERIVED_FROM_COORDINATES;OCCURRENCE_STATUS_INFERRED_FROM_INDIVIDUAL_COUNT
768783199	1c00952b-574b-4307-9b07-6ae9ef4dd44d	urn:catalago:2012:FNC:GEF:PNUD:Plantae:003105	Plantae	Tracheophyta	Magnoliopsida	Gentianales	Rubiaceae	Coffea	Coffea arabica		SPECIES	Coffea arabica L.	Coffea arabica L.	L.	CO	Vereda La Cima A, Finca La delia, Cafe1, Punto de Censo 4	Quindío	PRESENT	1	fe602f47-b553-4291-b6e5-197b9837e167	4.636694	-75.721389			1504.5	34.5			2012-10-29	29	10	2012	2895345	2895345	HUMAN_OBSERVATION	FNC	PNUD-FNC	2012:FNC:GEF:PNUD:Plantae:003105				CC0_1_0		Enrique Méndez Vargas			2024-01-24T16:27:58.581Z		COORDINATE_ROUNDED;GEODETIC_DATUM_ASSUMED_WGS84;CONTINENT_DERIVED_FROM_COORDINATES;OCCURRENCE_STATUS_INFERRED_FROM_INDIVIDUAL_COUNT
768783197	1c00952b-574b-4307-9b07-6ae9ef4dd44d	urn:catalago:2012:FNC:GEF:PNUD:Plantae:003103	Plantae	Tracheophyta	Magnoliopsida	Gentianales	Rubiaceae	Coffea	Coffea arabica		SPECIES	Coffea arabica L.	Coffea arabica L.	L.	CO	Vereda La Cima A, Finca La delia, Cafe1, Punto de Censo 4	Quindío	PRESENT	1	fe602f47-b553-4291-b6e5-197b9837e167	4.636694	-75.721389			1504.5	34.5			2012-10-29	29	10	2012	2895345	2895345	HUMAN_OBSERVATION	FNC	PNUD-FNC	2012:FNC:GEF:PNUD:Plantae:003103				CC0_1_0		Enrique Méndez Vargas			2024-01-24T16:27:58.581Z		COORDINATE_ROUNDED;GEODETIC_DATUM_ASSUMED_WGS84;CONTINENT_DERIVED_FROM_COORDINATES;OCCURRENCE_STATUS_INFERRED_FROM_INDIVIDUAL_COUNT
768783194	1c00952b-574b-4307-9b07-6ae9ef4dd44d	urn:catalago:2012:FNC:GEF:PNUD:Plantae:003100	Plantae	Tracheophyta	Magnoliopsida	Gentianales	Rubiaceae	Coffea	Coffea arabica		SPECIES	Coffea arabica L.	Coffea arabica L.	L.	CO	Vereda La Cima A, Finca La delia, Cafe1, Punto de Censo 4	Quindío	PRESENT	1	fe602f47-b553-4291-b6e5-197b9837e167	4.636694	-75.721389			1504.5	34.5			2012-10-29	29	10	2012	2895345	2895345	HUMAN_OBSERVATION	FNC	PNUD-FNC	2012:FNC:GEF:PNUD:Plantae:003100				CC0_1_0		Enrique Méndez Vargas			2024-01-24T16:27:58.577Z		COORDINATE_ROUNDED;GEODETIC_DATUM_ASSUMED_WGS84;CONTINENT_DERIVED_FROM_COORDINATES;OCCURRENCE_STATUS_INFERRED_FROM_INDIVIDUAL_COUNT
768783190	1c00952b-574b-4307-9b07-6ae9ef4dd44d	urn:catalago:2012:FNC:GEF:PNUD:Plantae:003096	Plantae	Tracheophyta	Magnoliopsida	Gentianales	Rubiaceae	Coffea	Coffea arabica		SPECIES	Coffea arabica L.	Coffea arabica L.	L.	CO	Vereda La Cima A, Finca La delia, Cafe1, Punto de Censo 4	Quindío	PRESENT	1	fe602f47-b553-4291-b6e5-197b9837e167	4.636694	-75.721389			1504.5	34.5			2012-10-29	29	10	2012	2895345	2895345	HUMAN_OBSERVATION	FNC	PNUD-FNC	2012:FNC:GEF:PNUD:Plantae:003096				CC0_1_0		Enrique Méndez Vargas			2024-01-24T16:27:58.185Z		COORDINATE_ROUNDED;GEODETIC_DATUM_ASSUMED_WGS84;CONTINENT_DERIVED_FROM_COORDINATES;OCCURRENCE_STATUS_INFERRED_FROM_INDIVIDUAL_COUNT
768783189	1c00952b-574b-4307-9b07-6ae9ef4dd44d	urn:catalago:2012:FNC:GEF:PNUD:Plantae:003095	Plantae	Tracheophyta	Magnoliopsida	Gentianales	Rubiaceae	Coffea	Coffea arabica		SPECIES	Coffea arabica L.	Coffea arabica L.	L.	CO	Vereda La Cima A, Finca La delia, Cafe1, Punto de Censo 4	Quindío	PRESENT	1	fe602f47-b553-4291-b6e5-197b9837e167	4.636694	-75.721389			1504.5	34.5			2012-10-29	29	10	2012	2895345	2895345	HUMAN_OBSERVATION	FNC	PNUD-FNC	2012:FNC:GEF:PNUD:Plantae:003095				CC0_1_0		Enrique Méndez Vargas			2024-01-24T16:27:58.187Z		COORDINATE_ROUNDED;GEODETIC_DATUM_ASSUMED_WGS84;CONTINENT_DERIVED_FROM_COORDINATES;OCCURRENCE_STATUS_INFERRED_FROM_INDIVIDUAL_COUNT
768783188	1c00952b-574b-4307-9b07-6ae9ef4dd44d	urn:catalago:2012:FNC:GEF:PNUD:Plantae:003094	Plantae	Tracheophyta	Magnoliopsida	Gentianales	Rubiaceae	Coffea	Coffea arabica		SPECIES	Coffea arabica L.	Coffea arabica L.	L.	CO	Vereda La Cima A, Finca La delia, Cafe1, Punto de Censo 4	Quindío	PRESENT	1	fe602f47-b553-4291-b6e5-197b9837e167	4.636694	-75.721389			1504.5	34.5			2012-10-29	29	10	2012	2895345	2895345	HUMAN_OBSERVATION	FNC	PNUD-FNC	2012:FNC:GEF:PNUD:Plantae:003094				CC0_1_0		Enrique Méndez Vargas			2024-01-24T16:27:58.185Z		COORDINATE_ROUNDED;GEODETIC_DATUM_ASSUMED_WGS84;CONTINENT_DERIVED_FROM_COORDINATES;OCCURRENCE_STATUS_INFERRED_FROM_INDIVIDUAL_COUNT
768783187	1c00952b-574b-4307-9b07-6ae9ef4dd44d	urn:catalago:2012:FNC:GEF:PNUD:Plantae:003093	Plantae	Tracheophyta	Magnoliopsida	Gentianales	Rubiaceae	Coffea	Coffea arabica		SPECIES	Coffea arabica L.	Coffea arabica L.	L.	CO	Vereda La Cima A, Finca La delia, Cafe1, Punto de Censo 3	Quindío	PRESENT	1	fe602f47-b553-4291-b6e5-197b9837e167	4.636694	-75.721389			1504.5	34.5			2012-10-29	29	10	2012	2895345	2895345	HUMAN_OBSERVATION	FNC	PNUD-FNC	2012:FNC:GEF:PNUD:Plantae:003093				CC0_1_0		Enrique Méndez Vargas			2024-01-24T16:27:58.186Z		COORDINATE_ROUNDED;GEODETIC_DATUM_ASSUMED_WGS84;CONTINENT_DERIVED_FROM_COORDINATES;OCCURRENCE_STATUS_INFERRED_FROM_INDIVIDUAL_COUNT
768783186	1c00952b-574b-4307-9b07-6ae9ef4dd44d	urn:catalago:2012:FNC:GEF:PNUD:Plantae:003092	Plantae	Tracheophyta	Magnoliopsida	Gentianales	Rubiaceae	Coffea	Coffea arabica		SPECIES	Coffea arabica L.	Coffea arabica L.	L.	CO	Vereda La Cima A, Finca La delia, Cafe1, Punto de Censo 3	Quindío	PRESENT	1	fe602f47-b553-4291-b6e5-197b9837e167	4.636694	-75.721389			1504.5	34.5			2012-10-29	29	10	2012	2895345	2895345	HUMAN_OBSERVATION	FNC	PNUD-FNC	2012:FNC:GEF:PNUD:Plantae:003092				CC0_1_0		Enrique Méndez Vargas			2024-01-24T16:27:58.181Z		COORDINATE_ROUNDED;GEODETIC_DATUM_ASSUMED_WGS84;CONTINENT_DERIVED_FROM_COORDINATES;OCCURRENCE_STATUS_INFERRED_FROM_INDIVIDUAL_COUNT
768783185	1c00952b-574b-4307-9b07-6ae9ef4dd44d	urn:catalago:2012:FNC:GEF:PNUD:Plantae:003091	Plantae	Tracheophyta	Magnoliopsida	Gentianales	Rubiaceae	Coffea	Coffea arabica		SPECIES	Coffea arabica L.	Coffea arabica L.	L.	CO	Vereda La Cima A, Finca La delia, Cafe1, Punto de Censo 3	Quindío	PRESENT	1	fe602f47-b553-4291-b6e5-197b9837e167	4.636694	-75.721389			1504.5	34.5			2012-10-29	29	10	2012	2895345	2895345	HUMAN_OBSERVATION	FNC	PNUD-FNC	2012:FNC:GEF:PNUD:Plantae:003091				CC0_1_0		Enrique Méndez Vargas			2024-01-24T16:27:58.182Z		COORDINATE_ROUNDED;GEODETIC_DATUM_ASSUMED_WGS84;CONTINENT_DERIVED_FROM_COORDINATES;OCCURRENCE_STATUS_INFERRED_FROM_INDIVIDUAL_COUNT
768783184	1c00952b-574b-4307-9b07-6ae9ef4dd44d	urn:catalago:2012:FNC:GEF:PNUD:Plantae:003090	Plantae	Tracheophyta	Magnoliopsida	Gentianales	Rubiaceae	Coffea	Coffea arabica		SPECIES	Coffea arabica L.	Coffea arabica L.	L.	CO	Vereda La Cima A, Finca La delia, Cafe1, Punto de Censo 3	Quindío	PRESENT	1	fe602f47-b553-4291-b6e5-197b9837e167	4.636694	-75.721389			1504.5	34.5			2012-10-29	29	10	2012	2895345	2895345	HUMAN_OBSERVATION	FNC	PNUD-FNC	2012:FNC:GEF:PNUD:Plantae:003090				CC0_1_0		Enrique Méndez Vargas			2024-01-24T16:27:58.180Z		COORDINATE_ROUNDED;GEODETIC_DATUM_ASSUMED_WGS84;CONTINENT_DERIVED_FROM_COORDINATES;OCCURRENCE_STATUS_INFERRED_FROM_INDIVIDUAL_COUNT
768783183	1c00952b-574b-4307-9b07-6ae9ef4dd44d	urn:catalago:2012:FNC:GEF:PNUD:Plantae:003089	Plantae	Tracheophyta	Magnoliopsida	Gentianales	Rubiaceae	Coffea	Coffea arabica		SPECIES	Coffea arabica L.	Coffea arabica L.	L.	CO	Vereda La Cima A, Finca La delia, Cafe1, Punto de Censo 3	Quindío	PRESENT	1	fe602f47-b553-4291-b6e5-197b9837e167	4.636694	-75.721389			1504.5	34.5			2012-10-29	29	10	2012	2895345	2895345	HUMAN_OBSERVATION	FNC	PNUD-FNC	2012:FNC:GEF:PNUD:Plantae:003089				CC0_1_0		Enrique Méndez Vargas			2024-01-24T16:27:58.199Z		COORDINATE_ROUNDED;GEODETIC_DATUM_ASSUMED_WGS84;CONTINENT_DERIVED_FROM_COORDINATES;OCCURRENCE_STATUS_INFERRED_FROM_INDIVIDUAL_COUNT
768783182	1c00952b-574b-4307-9b07-6ae9ef4dd44d	urn:catalago:2012:FNC:GEF:PNUD:Plantae:003088	Plantae	Tracheophyta	Magnoliopsida	Gentianales	Rubiaceae	Coffea	Coffea arabica		SPECIES	Coffea arabica L.	Coffea arabica L.	L.	CO	Vereda La Cima A, Finca La delia, Cafe1, Punto de Censo 3	Quindío	PRESENT	1	fe602f47-b553-4291-b6e5-197b9837e167	4.636694	-75.721389			1504.5	34.5			2012-10-29	29	10	2012	2895345	2895345	HUMAN_OBSERVATION	FNC	PNUD-FNC	2012:FNC:GEF:PNUD:Plantae:003088				CC0_1_0		Enrique Méndez Vargas			2024-01-24T16:27:58.206Z		COORDINATE_ROUNDED;GEODETIC_DATUM_ASSUMED_WGS84;CONTINENT_DERIVED_FROM_COORDINATES;OCCURRENCE_STATUS_INFERRED_FROM_INDIVIDUAL_COUNT
768783181	1c00952b-574b-4307-9b07-6ae9ef4dd44d	urn:catalago:2012:FNC:GEF:PNUD:Plantae:003087	Plantae	Tracheophyta	Magnoliopsida	Gentianales	Rubiaceae	Coffea	Coffea arabica		SPECIES	Coffea arabica L.	Coffea arabica L.	L.	CO	Vereda La Cima A, Finca La delia, Cafe1, Punto de Censo 3	Quindío	PRESENT	1	fe602f47-b553-4291-b6e5-197b9837e167	4.636694	-75.721389			1504.5	34.5			2012-10-29	29	10	2012	2895345	2895345	HUMAN_OBSERVATION	FNC	PNUD-FNC	2012:FNC:GEF:PNUD:Plantae:003087				CC0_1_0		Enrique Méndez Vargas			2024-01-24T16:27:58.200Z		COORDINATE_ROUNDED;GEODETIC_DATUM_ASSUMED_WGS84;CONTINENT_DERIVED_FROM_COORDINATES;OCCURRENCE_STATUS_INFERRED_FROM_INDIVIDUAL_COUNT
768783180	1c00952b-574b-4307-9b07-6ae9ef4dd44d	urn:catalago:2012:FNC:GEF:PNUD:Plantae:003086	Plantae	Tracheophyta	Magnoliopsida	Gentianales	Rubiaceae	Coffea	Coffea arabica		SPECIES	Coffea arabica L.	Coffea arabica L.	L.	CO	Vereda La Cima A, Finca La delia, Cafe1, Punto de Censo 3	Quindío	PRESENT	1	fe602f47-b553-4291-b6e5-197b9837e167	4.636694	-75.721389			1504.5	34.5			2012-10-29	29	10	2012	2895345	2895345	HUMAN_OBSERVATION	FNC	PNUD-FNC	2012:FNC:GEF:PNUD:Plantae:003086				CC0_1_0		Enrique Méndez Vargas			2024-01-24T16:27:58.205Z		COORDINATE_ROUNDED;GEODETIC_DATUM_ASSUMED_WGS84;CONTINENT_DERIVED_FROM_COORDINATES;OCCURRENCE_STATUS_INFERRED_FROM_INDIVIDUAL_COUNT
768783177	1c00952b-574b-4307-9b07-6ae9ef4dd44d	urn:catalago:2012:FNC:GEF:PNUD:Plantae:003083	Plantae	Tracheophyta	Magnoliopsida	Gentianales	Rubiaceae	Coffea	Coffea arabica		SPECIES	Coffea arabica L.	Coffea arabica L.	L.	CO	Vereda La Cima A, Finca La delia, Cafe1, Punto de Censo 3	Quindío	PRESENT	1	fe602f47-b553-4291-b6e5-197b9837e167	4.636694	-75.721389			1504.5	34.5			2012-10-29	29	10	2012	2895345	2895345	HUMAN_OBSERVATION	FNC	PNUD-FNC	2012:FNC:GEF:PNUD:Plantae:003083				CC0_1_0		Enrique Méndez Vargas			2024-01-24T16:27:58.199Z		COORDINATE_ROUNDED;GEODETIC_DATUM_ASSUMED_WGS84;CONTINENT_DERIVED_FROM_COORDINATES;OCCURRENCE_STATUS_INFERRED_FROM_INDIVIDUAL_COUNT
768783176	1c00952b-574b-4307-9b07-6ae9ef4dd44d	urn:catalago:2012:FNC:GEF:PNUD:Plantae:003082	Plantae	Tracheophyta	Magnoliopsida	Gentianales	Rubiaceae	Coffea	Coffea arabica		SPECIES	Coffea arabica L.	Coffea arabica L.	L.	CO	Vereda La Cima A, Finca La delia, Cafe1, Punto de Censo 3	Quindío	PRESENT	1	fe602f47-b553-4291-b6e5-197b9837e167	4.636694	-75.721389			1504.5	34.5			2012-10-29	29	10	2012	2895345	2895345	HUMAN_OBSERVATION	FNC	PNUD-FNC	2012:FNC:GEF:PNUD:Plantae:003082				CC0_1_0		Enrique Méndez Vargas			2024-01-24T16:27:58.201Z		COORDINATE_ROUNDED;GEODETIC_DATUM_ASSUMED_WGS84;CONTINENT_DERIVED_FROM_COORDINATES;OCCURRENCE_STATUS_INFERRED_FROM_INDIVIDUAL_COUNT
768783175	1c00952b-574b-4307-9b07-6ae9ef4dd44d	urn:catalago:2012:FNC:GEF:PNUD:Plantae:003081	Plantae	Tracheophyta	Magnoliopsida	Gentianales	Rubiaceae	Coffea	Coffea arabica		SPECIES	Coffea arabica L.	Coffea arabica L.	L.	CO	Vereda La Cima A, Finca La delia, Cafe1, Punto de Censo 3	Quindío	PRESENT	1	fe602f47-b553-4291-b6e5-197b9837e167	4.636694	-75.721389			1504.5	34.5			2012-10-29	29	10	2012	2895345	2895345	HUMAN_OBSERVATION	FNC	PNUD-FNC	2012:FNC:GEF:PNUD:Plantae:003081				CC0_1_0		Enrique Méndez Vargas			2024-01-24T16:27:58.198Z		COORDINATE_ROUNDED;GEODETIC_DATUM_ASSUMED_WGS84;CONTINENT_DERIVED_FROM_COORDINATES;OCCURRENCE_STATUS_INFERRED_FROM_INDIVIDUAL_COUNT
768783173	1c00952b-574b-4307-9b07-6ae9ef4dd44d	urn:catalago:2012:FNC:GEF:PNUD:Plantae:003079	Plantae	Tracheophyta	Magnoliopsida	Gentianales	Rubiaceae	Coffea	Coffea arabica		SPECIES	Coffea arabica L.	Coffea arabica L.	L.	CO	Vereda La Cima A, Finca La delia, Cafe1, Punto de Censo 2	Quindío	PRESENT	1	fe602f47-b553-4291-b6e5-197b9837e167	4.636694	-75.721389			1504.5	34.5			2012-10-29	29	10	2012	2895345	2895345	HUMAN_OBSERVATION	FNC	PNUD-FNC	2012:FNC:GEF:PNUD:Plantae:003079				CC0_1_0		Enrique Méndez Vargas			2024-01-24T16:27:58.198Z		COORDINATE_ROUNDED;GEODETIC_DATUM_ASSUMED_WGS84;CONTINENT_DERIVED_FROM_COORDINATES;OCCURRENCE_STATUS_INFERRED_FROM_INDIVIDUAL_COUNT
768783172	1c00952b-574b-4307-9b07-6ae9ef4dd44d	urn:catalago:2012:FNC:GEF:PNUD:Plantae:003078	Plantae	Tracheophyta	Magnoliopsida	Gentianales	Rubiaceae	Coffea	Coffea arabica		SPECIES	Coffea arabica L.	Coffea arabica L.	L.	CO	Vereda La Cima A, Finca La delia, Cafe1, Punto de Censo 2	Quindío	PRESENT	1	fe602f47-b553-4291-b6e5-197b9837e167	4.636694	-75.721389			1504.5	34.5			2012-10-29	29	10	2012	2895345	2895345	HUMAN_OBSERVATION	FNC	PNUD-FNC	2012:FNC:GEF:PNUD:Plantae:003078				CC0_1_0		Enrique Méndez Vargas			2024-01-24T16:27:58.204Z		COORDINATE_ROUNDED;GEODETIC_DATUM_ASSUMED_WGS84;CONTINENT_DERIVED_FROM_COORDINATES;OCCURRENCE_STATUS_INFERRED_FROM_INDIVIDUAL_COUNT
768783171	1c00952b-574b-4307-9b07-6ae9ef4dd44d	urn:catalago:2012:FNC:GEF:PNUD:Plantae:003077	Plantae	Tracheophyta	Magnoliopsida	Gentianales	Rubiaceae	Coffea	Coffea arabica		SPECIES	Coffea arabica L.	Coffea arabica L.	L.	CO	Vereda La Cima A, Finca La delia, Cafe1, Punto de Censo 1	Quindío	PRESENT	1	fe602f47-b553-4291-b6e5-197b9837e167	4.636694	-75.721389			1504.5	34.5			2012-10-29	29	10	2012	2895345	2895345	HUMAN_OBSERVATION	FNC	PNUD-FNC	2012:FNC:GEF:PNUD:Plantae:003077				CC0_1_0		Enrique Méndez Vargas			2024-01-24T16:27:58.205Z		COORDINATE_ROUNDED;GEODETIC_DATUM_ASSUMED_WGS84;CONTINENT_DERIVED_FROM_COORDINATES;OCCURRENCE_STATUS_INFERRED_FROM_INDIVIDUAL_COUNT
768783170	1c00952b-574b-4307-9b07-6ae9ef4dd44d	urn:catalago:2012:FNC:GEF:PNUD:Plantae:003076	Plantae	Tracheophyta	Magnoliopsida	Gentianales	Rubiaceae	Coffea	Coffea arabica		SPECIES	Coffea arabica L.	Coffea arabica L.	L.	CO	Vereda La Cima A, Finca La delia, Cafe1, Punto de Censo 1	Quindío	PRESENT	1	fe602f47-b553-4291-b6e5-197b9837e167	4.636694	-75.721389			1504.5	34.5			2012-10-29	29	10	2012	2895345	2895345	HUMAN_OBSERVATION	FNC	PNUD-FNC	2012:FNC:GEF:PNUD:Plantae:003076				CC0_1_0		Enrique Méndez Vargas			2024-01-24T16:27:58.196Z		COORDINATE_ROUNDED;GEODETIC_DATUM_ASSUMED_WGS84;CONTINENT_DERIVED_FROM_COORDINATES;OCCURRENCE_STATUS_INFERRED_FROM_INDIVIDUAL_COUNT
768783169	1c00952b-574b-4307-9b07-6ae9ef4dd44d	urn:catalago:2012:FNC:GEF:PNUD:Plantae:003075	Plantae	Tracheophyta	Magnoliopsida	Gentianales	Rubiaceae	Coffea	Coffea arabica		SPECIES	Coffea arabica L.	Coffea arabica L.	L.	CO	Vereda La Cima A, Finca La delia, Cafe1, Punto de Censo 1	Quindío	PRESENT	1	fe602f47-b553-4291-b6e5-197b9837e167	4.636694	-75.721389			1504.5	34.5			2012-10-29	29	10	2012	2895345	2895345	HUMAN_OBSERVATION	FNC	PNUD-FNC	2012:FNC:GEF:PNUD:Plantae:003075				CC0_1_0		Enrique Méndez Vargas			2024-01-24T16:27:58.197Z		COORDINATE_ROUNDED;GEODETIC_DATUM_ASSUMED_WGS84;CONTINENT_DERIVED_FROM_COORDINATES;OCCURRENCE_STATUS_INFERRED_FROM_INDIVIDUAL_COUNT
768783168	1c00952b-574b-4307-9b07-6ae9ef4dd44d	urn:catalago:2012:FNC:GEF:PNUD:Plantae:003074	Plantae	Tracheophyta	Magnoliopsida	Gentianales	Rubiaceae	Coffea	Coffea arabica		SPECIES	Coffea arabica L.	Coffea arabica L.	L.	CO	Vereda La Cima A, Finca La delia, Cafe1, Punto de Censo 1	Quindío	PRESENT	1	fe602f47-b553-4291-b6e5-197b9837e167	4.636694	-75.721389			1504.5	34.5			2012-10-29	29	10	2012	2895345	2895345	HUMAN_OBSERVATION	FNC	PNUD-FNC	2012:FNC:GEF:PNUD:Plantae:003074				CC0_1_0		Enrique Méndez Vargas			2024-01-24T16:27:58.196Z		COORDINATE_ROUNDED;GEODETIC_DATUM_ASSUMED_WGS84;CONTINENT_DERIVED_FROM_COORDINATES;OCCURRENCE_STATUS_INFERRED_FROM_INDIVIDUAL_COUNT
768783165	1c00952b-574b-4307-9b07-6ae9ef4dd44d	urn:catalago:2012:FNC:GEF:PNUD:Plantae:003071	Plantae	Tracheophyta	Magnoliopsida	Gentianales	Rubiaceae	Coffea	Coffea arabica		SPECIES	Coffea arabica L.	Coffea arabica L.	L.	CO	Vereda La Cima A, Finca La delia, Cafe1, Punto de Censo 1	Quindío	PRESENT	1	fe602f47-b553-4291-b6e5-197b9837e167	4.636694	-75.721389			1504.5	34.5			2012-10-29	29	10	2012	2895345	2895345	HUMAN_OBSERVATION	FNC	PNUD-FNC	2012:FNC:GEF:PNUD:Plantae:003071				CC0_1_0		Enrique Méndez Vargas			2024-01-24T16:27:58.206Z		COORDINATE_ROUNDED;GEODETIC_DATUM_ASSUMED_WGS84;CONTINENT_DERIVED_FROM_COORDINATES;OCCURRENCE_STATUS_INFERRED_FROM_INDIVIDUAL_COUNT
768783163	1c00952b-574b-4307-9b07-6ae9ef4dd44d	urn:catalago:2012:FNC:GEF:PNUD:Plantae:003069	Plantae	Tracheophyta	Magnoliopsida	Gentianales	Rubiaceae	Coffea	Coffea arabica		SPECIES	Coffea arabica L.	Coffea arabica L.	L.	CO	Vereda La Cima A, Finca La delia, Cafe1, Punto de Censo 1	Quindío	PRESENT	1	fe602f47-b553-4291-b6e5-197b9837e167	4.636694	-75.721389			1504.5	34.5			2012-10-29	29	10	2012	2895345	2895345	HUMAN_OBSERVATION	FNC	PNUD-FNC	2012:FNC:GEF:PNUD:Plantae:003069				CC0_1_0		Enrique Méndez Vargas			2024-01-24T16:27:58.216Z		COORDINATE_ROUNDED;GEODETIC_DATUM_ASSUMED_WGS84;CONTINENT_DERIVED_FROM_COORDINATES;OCCURRENCE_STATUS_INFERRED_FROM_INDIVIDUAL_COUNT
768783162	1c00952b-574b-4307-9b07-6ae9ef4dd44d	urn:catalago:2012:FNC:GEF:PNUD:Plantae:003068	Plantae	Tracheophyta	Magnoliopsida	Gentianales	Rubiaceae	Coffea	Coffea arabica		SPECIES	Coffea arabica L.	Coffea arabica L.	L.	CO	Vereda La Cima A, Finca La delia, Cafe1, Punto de Censo 1	Quindío	PRESENT	1	fe602f47-b553-4291-b6e5-197b9837e167	4.636694	-75.721389			1504.5	34.5			2012-10-29	29	10	2012	2895345	2895345	HUMAN_OBSERVATION	FNC	PNUD-FNC	2012:FNC:GEF:PNUD:Plantae:003068				CC0_1_0		Enrique Méndez Vargas			2024-01-24T16:27:58.215Z		COORDINATE_ROUNDED;GEODETIC_DATUM_ASSUMED_WGS84;CONTINENT_DERIVED_FROM_COORDINATES;OCCURRENCE_STATUS_INFERRED_FROM_INDIVIDUAL_COUNT
768783161	1c00952b-574b-4307-9b07-6ae9ef4dd44d	urn:catalago:2012:FNC:GEF:PNUD:Plantae:003067	Plantae	Tracheophyta	Magnoliopsida	Gentianales	Rubiaceae	Coffea	Coffea arabica		SPECIES	Coffea arabica L.	Coffea arabica L.	L.	CO	Vereda La Cima A, Finca La delia, Cafe1, Punto de Censo 1	Quindío	PRESENT	1	fe602f47-b553-4291-b6e5-197b9837e167	4.636694	-75.721389			1504.5	34.5			2012-10-29	29	10	2012	2895345	2895345	HUMAN_OBSERVATION	FNC	PNUD-FNC	2012:FNC:GEF:PNUD:Plantae:003067				CC0_1_0		Enrique Méndez Vargas			2024-01-24T16:27:58.217Z		COORDINATE_ROUNDED;GEODETIC_DATUM_ASSUMED_WGS84;CONTINENT_DERIVED_FROM_COORDINATES;OCCURRENCE_STATUS_INFERRED_FROM_INDIVIDUAL_COUNT
768782973	1c00952b-574b-4307-9b07-6ae9ef4dd44d	urn:catalago:2012:FNC:GEF:PNUD:Plantae:002879	Plantae	Tracheophyta	Magnoliopsida	Gentianales	Rubiaceae	Coffea	Coffea arabica		SPECIES	Coffea arabica L.	Coffea arabica L.	L.	CO	Vereda Pinares, Finca Pinares, Agroforestal (Cafe2), Punto de Censo 4	Quindío	PRESENT	1	fe602f47-b553-4291-b6e5-197b9837e167	4.574667	-75.719389			1423.0	6.0			2012-10-19	19	10	2012	2895345	2895345	HUMAN_OBSERVATION	FNC	PNUD-FNC	2012:FNC:GEF:PNUD:Plantae:002879				CC0_1_0		Enrique Méndez Vargas			2024-01-24T16:27:59.126Z		COORDINATE_ROUNDED;GEODETIC_DATUM_ASSUMED_WGS84;CONTINENT_DERIVED_FROM_COORDINATES;OCCURRENCE_STATUS_INFERRED_FROM_INDIVIDUAL_COUNT
768782972	1c00952b-574b-4307-9b07-6ae9ef4dd44d	urn:catalago:2012:FNC:GEF:PNUD:Plantae:002878	Plantae	Tracheophyta	Magnoliopsida	Gentianales	Rubiaceae	Coffea	Coffea arabica		SPECIES	Coffea arabica L.	Coffea arabica L.	L.	CO	Vereda Pinares, Finca Pinares, Agroforestal (Cafe2), Punto de Censo 4	Quindío	PRESENT	1	fe602f47-b553-4291-b6e5-197b9837e167	4.574667	-75.719389			1423.0	6.0			2012-10-19	19	10	2012	2895345	2895345	HUMAN_OBSERVATION	FNC	PNUD-FNC	2012:FNC:GEF:PNUD:Plantae:002878				CC0_1_0		Enrique Méndez Vargas			2024-01-24T16:27:59.125Z		COORDINATE_ROUNDED;GEODETIC_DATUM_ASSUMED_WGS84;CONTINENT_DERIVED_FROM_COORDINATES;OCCURRENCE_STATUS_INFERRED_FROM_INDIVIDUAL_COUNT
768782971	1c00952b-574b-4307-9b07-6ae9ef4dd44d	urn:catalago:2012:FNC:GEF:PNUD:Plantae:002877	Plantae	Tracheophyta	Magnoliopsida	Gentianales	Rubiaceae	Coffea	Coffea arabica		SPECIES	Coffea arabica L.	Coffea arabica L.	L.	CO	Vereda Pinares, Finca Pinares, Agroforestal (Cafe2), Punto de Censo 4	Quindío	PRESENT	1	fe602f47-b553-4291-b6e5-197b9837e167	4.574667	-75.719389			1423.0	6.0			2012-10-19	19	10	2012	2895345	2895345	HUMAN_OBSERVATION	FNC	PNUD-FNC	2012:FNC:GEF:PNUD:Plantae:002877				CC0_1_0		Enrique Méndez Vargas			2024-01-24T16:27:59.119Z		COORDINATE_ROUNDED;GEODETIC_DATUM_ASSUMED_WGS84;CONTINENT_DERIVED_FROM_COORDINATES;OCCURRENCE_STATUS_INFERRED_FROM_INDIVIDUAL_COUNT
768782970	1c00952b-574b-4307-9b07-6ae9ef4dd44d	urn:catalago:2012:FNC:GEF:PNUD:Plantae:002876	Plantae	Tracheophyta	Magnoliopsida	Gentianales	Rubiaceae	Coffea	Coffea arabica		SPECIES	Coffea arabica L.	Coffea arabica L.	L.	CO	Vereda Pinares, Finca Pinares, Agroforestal (Cafe2), Punto de Censo 4	Quindío	PRESENT	1	fe602f47-b553-4291-b6e5-197b9837e167	4.574667	-75.719389			1423.0	6.0			2012-10-19	19	10	2012	2895345	2895345	HUMAN_OBSERVATION	FNC	PNUD-FNC	2012:FNC:GEF:PNUD:Plantae:002876				CC0_1_0		Enrique Méndez Vargas			2024-01-24T16:27:59.122Z		COORDINATE_ROUNDED;GEODETIC_DATUM_ASSUMED_WGS84;CONTINENT_DERIVED_FROM_COORDINATES;OCCURRENCE_STATUS_INFERRED_FROM_INDIVIDUAL_COUNT
768782967	1c00952b-574b-4307-9b07-6ae9ef4dd44d	urn:catalago:2012:FNC:GEF:PNUD:Plantae:002873	Plantae	Tracheophyta	Magnoliopsida	Gentianales	Rubiaceae	Coffea	Coffea arabica		SPECIES	Coffea arabica L.	Coffea arabica L.	L.	CO	Vereda Pinares, Finca Pinares, Agroforestal (Cafe2), Punto de Censo 1	Quindío	PRESENT	1	fe602f47-b553-4291-b6e5-197b9837e167	4.574667	-75.719389			1423.0	6.0			2012-10-19	19	10	2012	2895345	2895345	HUMAN_OBSERVATION	FNC	PNUD-FNC	2012:FNC:GEF:PNUD:Plantae:002873				CC0_1_0		Enrique Méndez Vargas			2024-01-24T16:27:59.119Z		COORDINATE_ROUNDED;GEODETIC_DATUM_ASSUMED_WGS84;CONTINENT_DERIVED_FROM_COORDINATES;OCCURRENCE_STATUS_INFERRED_FROM_INDIVIDUAL_COUNT
768782966	1c00952b-574b-4307-9b07-6ae9ef4dd44d	urn:catalago:2012:FNC:GEF:PNUD:Plantae:002872	Plantae	Tracheophyta	Magnoliopsida	Gentianales	Rubiaceae	Coffea	Coffea arabica		SPECIES	Coffea arabica L.	Coffea arabica L.	L.	CO	Vereda Pinares, Finca Pinares, Agroforestal (Cafe2), Punto de Censo 1	Quindío	PRESENT	1	fe602f47-b553-4291-b6e5-197b9837e167	4.574667	-75.719389			1423.0	6.0			2012-10-19	19	10	2012	2895345	2895345	HUMAN_OBSERVATION	FNC	PNUD-FNC	2012:FNC:GEF:PNUD:Plantae:002872				CC0_1_0		Enrique Méndez Vargas			2024-01-24T16:27:59.115Z		COORDINATE_ROUNDED;GEODETIC_DATUM_ASSUMED_WGS84;CONTINENT_DERIVED_FROM_COORDINATES;OCCURRENCE_STATUS_INFERRED_FROM_INDIVIDUAL_COUNT
768782965	1c00952b-574b-4307-9b07-6ae9ef4dd44d	urn:catalago:2012:FNC:GEF:PNUD:Plantae:002871	Plantae	Tracheophyta	Magnoliopsida	Gentianales	Rubiaceae	Coffea	Coffea arabica		SPECIES	Coffea arabica L.	Coffea arabica L.	L.	CO	Vereda Pinares, Finca Pinares, Agroforestal (Cafe1), Punto de Censo 4	Quindío	PRESENT	1	fe602f47-b553-4291-b6e5-197b9837e167	4.574833	-75.719083			1423.0	6.0			2012-10-19	19	10	2012	2895345	2895345	HUMAN_OBSERVATION	FNC	PNUD-FNC	2012:FNC:GEF:PNUD:Plantae:002871				CC0_1_0		Enrique Méndez Vargas			2024-01-24T16:27:59.116Z		COORDINATE_ROUNDED;GEODETIC_DATUM_ASSUMED_WGS84;CONTINENT_DERIVED_FROM_COORDINATES;OCCURRENCE_STATUS_INFERRED_FROM_INDIVIDUAL_COUNT
768782964	1c00952b-574b-4307-9b07-6ae9ef4dd44d	urn:catalago:2012:FNC:GEF:PNUD:Plantae:002870	Plantae	Tracheophyta	Magnoliopsida	Gentianales	Rubiaceae	Coffea	Coffea arabica		SPECIES	Coffea arabica L.	Coffea arabica L.	L.	CO	Vereda Pinares, Finca Pinares, Agroforestal (Cafe1), Punto de Censo 4	Quindío	PRESENT	1	fe602f47-b553-4291-b6e5-197b9837e167	4.574833	-75.719083			1423.0	6.0			2012-10-19	19	10	2012	2895345	2895345	HUMAN_OBSERVATION	FNC	PNUD-FNC	2012:FNC:GEF:PNUD:Plantae:002870				CC0_1_0		Enrique Méndez Vargas			2024-01-24T16:27:59.113Z		COORDINATE_ROUNDED;GEODETIC_DATUM_ASSUMED_WGS84;CONTINENT_DERIVED_FROM_COORDINATES;OCCURRENCE_STATUS_INFERRED_FROM_INDIVIDUAL_COUNT
768782963	1c00952b-574b-4307-9b07-6ae9ef4dd44d	urn:catalago:2012:FNC:GEF:PNUD:Plantae:002869	Plantae	Tracheophyta	Magnoliopsida	Gentianales	Rubiaceae	Coffea	Coffea arabica		SPECIES	Coffea arabica L.	Coffea arabica L.	L.	CO	Vereda Pinares, Finca Pinares, Agroforestal (Cafe1), Punto de Censo 4	Quindío	PRESENT	1	fe602f47-b553-4291-b6e5-197b9837e167	4.574833	-75.719083			1423.0	6.0			2012-10-19	19	10	2012	2895345	2895345	HUMAN_OBSERVATION	FNC	PNUD-FNC	2012:FNC:GEF:PNUD:Plantae:002869				CC0_1_0		Enrique Méndez Vargas			2024-01-24T16:27:59.116Z		COORDINATE_ROUNDED;GEODETIC_DATUM_ASSUMED_WGS84;CONTINENT_DERIVED_FROM_COORDINATES;OCCURRENCE_STATUS_INFERRED_FROM_INDIVIDUAL_COUNT
768782962	1c00952b-574b-4307-9b07-6ae9ef4dd44d	urn:catalago:2012:FNC:GEF:PNUD:Plantae:002868	Plantae	Tracheophyta	Magnoliopsida	Gentianales	Rubiaceae	Coffea	Coffea arabica		SPECIES	Coffea arabica L.	Coffea arabica L.	L.	CO	Vereda Pinares, Finca Pinares, Agroforestal (Cafe1), Punto de Censo 4	Quindío	PRESENT	1	fe602f47-b553-4291-b6e5-197b9837e167	4.574833	-75.719083			1423.0	6.0			2012-10-19	19	10	2012	2895345	2895345	HUMAN_OBSERVATION	FNC	PNUD-FNC	2012:FNC:GEF:PNUD:Plantae:002868				CC0_1_0		Enrique Méndez Vargas			2024-01-24T16:27:59.114Z		COORDINATE_ROUNDED;GEODETIC_DATUM_ASSUMED_WGS84;CONTINENT_DERIVED_FROM_COORDINATES;OCCURRENCE_STATUS_INFERRED_FROM_INDIVIDUAL_COUNT
768782961	1c00952b-574b-4307-9b07-6ae9ef4dd44d	urn:catalago:2012:FNC:GEF:PNUD:Plantae:002867	Plantae	Tracheophyta	Magnoliopsida	Gentianales	Rubiaceae	Coffea	Coffea arabica		SPECIES	Coffea arabica L.	Coffea arabica L.	L.	CO	Vereda Pinares, Finca Pinares, Agroforestal (Cafe1), Punto de Censo 4	Quindío	PRESENT	1	fe602f47-b553-4291-b6e5-197b9837e167	4.574833	-75.719083			1423.0	6.0			2012-10-19	19	10	2012	2895345	2895345	HUMAN_OBSERVATION	FNC	PNUD-FNC	2012:FNC:GEF:PNUD:Plantae:002867				CC0_1_0		Enrique Méndez Vargas			2024-01-24T16:27:59.109Z		COORDINATE_ROUNDED;GEODETIC_DATUM_ASSUMED_WGS84;CONTINENT_DERIVED_FROM_COORDINATES;OCCURRENCE_STATUS_INFERRED_FROM_INDIVIDUAL_COUNT
768782960	1c00952b-574b-4307-9b07-6ae9ef4dd44d	urn:catalago:2012:FNC:GEF:PNUD:Plantae:002866	Plantae	Tracheophyta	Magnoliopsida	Gentianales	Rubiaceae	Coffea	Coffea arabica		SPECIES	Coffea arabica L.	Coffea arabica L.	L.	CO	Vereda Pinares, Finca Pinares, Agroforestal (Cafe1), Punto de Censo 4	Quindío	PRESENT	1	fe602f47-b553-4291-b6e5-197b9837e167	4.574833	-75.719083			1423.0	6.0			2012-10-19	19	10	2012	2895345	2895345	HUMAN_OBSERVATION	FNC	PNUD-FNC	2012:FNC:GEF:PNUD:Plantae:002866				CC0_1_0		Enrique Méndez Vargas			2024-01-24T16:27:59.119Z		COORDINATE_ROUNDED;GEODETIC_DATUM_ASSUMED_WGS84;CONTINENT_DERIVED_FROM_COORDINATES;OCCURRENCE_STATUS_INFERRED_FROM_INDIVIDUAL_COUNT
768782959	1c00952b-574b-4307-9b07-6ae9ef4dd44d	urn:catalago:2012:FNC:GEF:PNUD:Plantae:002865	Plantae	Tracheophyta	Magnoliopsida	Gentianales	Rubiaceae	Coffea	Coffea arabica		SPECIES	Coffea arabica L.	Coffea arabica L.	L.	CO	Vereda Pinares, Finca Pinares, Agroforestal (Cafe1), Punto de Censo 4	Quindío	PRESENT	1	fe602f47-b553-4291-b6e5-197b9837e167	4.574833	-75.719083			1423.0	6.0			2012-10-19	19	10	2012	2895345	2895345	HUMAN_OBSERVATION	FNC	PNUD-FNC	2012:FNC:GEF:PNUD:Plantae:002865				CC0_1_0		Enrique Méndez Vargas			2024-01-24T16:27:59.105Z		COORDINATE_ROUNDED;GEODETIC_DATUM_ASSUMED_WGS84;CONTINENT_DERIVED_FROM_COORDINATES;OCCURRENCE_STATUS_INFERRED_FROM_INDIVIDUAL_COUNT
768782958	1c00952b-574b-4307-9b07-6ae9ef4dd44d	urn:catalago:2012:FNC:GEF:PNUD:Plantae:002864	Plantae	Tracheophyta	Magnoliopsida	Gentianales	Rubiaceae	Coffea	Coffea arabica		SPECIES	Coffea arabica L.	Coffea arabica L.	L.	CO	Vereda Pinares, Finca Pinares, Agroforestal (Cafe1), Punto de Censo 4	Quindío	PRESENT	1	fe602f47-b553-4291-b6e5-197b9837e167	4.574833	-75.719083			1423.0	6.0			2012-10-19	19	10	2012	2895345	2895345	HUMAN_OBSERVATION	FNC	PNUD-FNC	2012:FNC:GEF:PNUD:Plantae:002864				CC0_1_0		Enrique Méndez Vargas			2024-01-24T16:27:59.102Z		COORDINATE_ROUNDED;GEODETIC_DATUM_ASSUMED_WGS84;CONTINENT_DERIVED_FROM_COORDINATES;OCCURRENCE_STATUS_INFERRED_FROM_INDIVIDUAL_COUNT
768782957	1c00952b-574b-4307-9b07-6ae9ef4dd44d	urn:catalago:2012:FNC:GEF:PNUD:Plantae:002863	Plantae	Tracheophyta	Magnoliopsida	Gentianales	Rubiaceae	Coffea	Coffea arabica		SPECIES	Coffea arabica L.	Coffea arabica L.	L.	CO	Vereda Pinares, Finca Pinares, Agroforestal (Cafe1), Punto de Censo 4	Quindío	PRESENT	1	fe602f47-b553-4291-b6e5-197b9837e167	4.574833	-75.719083			1423.0	6.0			2012-10-19	19	10	2012	2895345	2895345	HUMAN_OBSERVATION	FNC	PNUD-FNC	2012:FNC:GEF:PNUD:Plantae:002863				CC0_1_0		Enrique Méndez Vargas			2024-01-24T16:27:59.102Z		COORDINATE_ROUNDED;GEODETIC_DATUM_ASSUMED_WGS84;CONTINENT_DERIVED_FROM_COORDINATES;OCCURRENCE_STATUS_INFERRED_FROM_INDIVIDUAL_COUNT
768782956	1c00952b-574b-4307-9b07-6ae9ef4dd44d	urn:catalago:2012:FNC:GEF:PNUD:Plantae:002862	Plantae	Tracheophyta	Magnoliopsida	Gentianales	Rubiaceae	Coffea	Coffea arabica		SPECIES	Coffea arabica L.	Coffea arabica L.	L.	CO	Vereda Pinares, Finca Pinares, Agroforestal (Cafe1), Punto de Censo 4	Quindío	PRESENT	1	fe602f47-b553-4291-b6e5-197b9837e167	4.574833	-75.719083			1423.0	6.0			2012-10-19	19	10	2012	2895345	2895345	HUMAN_OBSERVATION	FNC	PNUD-FNC	2012:FNC:GEF:PNUD:Plantae:002862				CC0_1_0		Enrique Méndez Vargas			2024-01-24T16:27:59.106Z		COORDINATE_ROUNDED;GEODETIC_DATUM_ASSUMED_WGS84;CONTINENT_DERIVED_FROM_COORDINATES;OCCURRENCE_STATUS_INFERRED_FROM_INDIVIDUAL_COUNT
768782955	1c00952b-574b-4307-9b07-6ae9ef4dd44d	urn:catalago:2012:FNC:GEF:PNUD:Plantae:002861	Plantae	Tracheophyta	Magnoliopsida	Gentianales	Rubiaceae	Coffea	Coffea arabica		SPECIES	Coffea arabica L.	Coffea arabica L.	L.	CO	Vereda Pinares, Finca Pinares, Agroforestal (Cafe1), Punto de Censo 4	Quindío	PRESENT	1	fe602f47-b553-4291-b6e5-197b9837e167	4.574833	-75.719083			1423.0	6.0			2012-10-19	19	10	2012	2895345	2895345	HUMAN_OBSERVATION	FNC	PNUD-FNC	2012:FNC:GEF:PNUD:Plantae:002861				CC0_1_0		Enrique Méndez Vargas			2024-01-24T16:27:59.101Z		COORDINATE_ROUNDED;GEODETIC_DATUM_ASSUMED_WGS84;CONTINENT_DERIVED_FROM_COORDINATES;OCCURRENCE_STATUS_INFERRED_FROM_INDIVIDUAL_COUNT
768782954	1c00952b-574b-4307-9b07-6ae9ef4dd44d	urn:catalago:2012:FNC:GEF:PNUD:Plantae:002860	Plantae	Tracheophyta	Magnoliopsida	Gentianales	Rubiaceae	Coffea	Coffea arabica		SPECIES	Coffea arabica L.	Coffea arabica L.	L.	CO	Vereda Pinares, Finca Pinares, Agroforestal (Cafe1), Punto de Censo 3	Quindío	PRESENT	1	fe602f47-b553-4291-b6e5-197b9837e167	4.574833	-75.719083			1423.0	6.0			2012-10-19	19	10	2012	2895345	2895345	HUMAN_OBSERVATION	FNC	PNUD-FNC	2012:FNC:GEF:PNUD:Plantae:002860				CC0_1_0		Enrique Méndez Vargas			2024-01-24T16:27:59.099Z		COORDINATE_ROUNDED;GEODETIC_DATUM_ASSUMED_WGS84;CONTINENT_DERIVED_FROM_COORDINATES;OCCURRENCE_STATUS_INFERRED_FROM_INDIVIDUAL_COUNT
768782953	1c00952b-574b-4307-9b07-6ae9ef4dd44d	urn:catalago:2012:FNC:GEF:PNUD:Plantae:002859	Plantae	Tracheophyta	Magnoliopsida	Gentianales	Rubiaceae	Coffea	Coffea arabica		SPECIES	Coffea arabica L.	Coffea arabica L.	L.	CO	Vereda Pinares, Finca Pinares, Agroforestal (Cafe1), Punto de Censo 3	Quindío	PRESENT	1	fe602f47-b553-4291-b6e5-197b9837e167	4.574833	-75.719083			1423.0	6.0			2012-10-19	19	10	2012	2895345	2895345	HUMAN_OBSERVATION	FNC	PNUD-FNC	2012:FNC:GEF:PNUD:Plantae:002859				CC0_1_0		Enrique Méndez Vargas			2024-01-24T16:27:59.140Z		COORDINATE_ROUNDED;GEODETIC_DATUM_ASSUMED_WGS84;CONTINENT_DERIVED_FROM_COORDINATES;OCCURRENCE_STATUS_INFERRED_FROM_INDIVIDUAL_COUNT
768782952	1c00952b-574b-4307-9b07-6ae9ef4dd44d	urn:catalago:2012:FNC:GEF:PNUD:Plantae:002858	Plantae	Tracheophyta	Magnoliopsida	Gentianales	Rubiaceae	Coffea	Coffea arabica		SPECIES	Coffea arabica L.	Coffea arabica L.	L.	CO	Vereda Pinares, Finca Pinares, Agroforestal (Cafe1), Punto de Censo 3	Quindío	PRESENT	1	fe602f47-b553-4291-b6e5-197b9837e167	4.574833	-75.719083			1423.0	6.0			2012-10-19	19	10	2012	2895345	2895345	HUMAN_OBSERVATION	FNC	PNUD-FNC	2012:FNC:GEF:PNUD:Plantae:002858				CC0_1_0		Enrique Méndez Vargas			2024-01-24T16:27:59.151Z		COORDINATE_ROUNDED;GEODETIC_DATUM_ASSUMED_WGS84;CONTINENT_DERIVED_FROM_COORDINATES;OCCURRENCE_STATUS_INFERRED_FROM_INDIVIDUAL_COUNT
768782951	1c00952b-574b-4307-9b07-6ae9ef4dd44d	urn:catalago:2012:FNC:GEF:PNUD:Plantae:002857	Plantae	Tracheophyta	Magnoliopsida	Gentianales	Rubiaceae	Coffea	Coffea arabica		SPECIES	Coffea arabica L.	Coffea arabica L.	L.	CO	Vereda Pinares, Finca Pinares, Agroforestal (Cafe1), Punto de Censo 3	Quindío	PRESENT	1	fe602f47-b553-4291-b6e5-197b9837e167	4.574833	-75.719083			1423.0	6.0			2012-10-19	19	10	2012	2895345	2895345	HUMAN_OBSERVATION	FNC	PNUD-FNC	2012:FNC:GEF:PNUD:Plantae:002857				CC0_1_0		Enrique Méndez Vargas			2024-01-24T16:27:59.142Z		COORDINATE_ROUNDED;GEODETIC_DATUM_ASSUMED_WGS84;CONTINENT_DERIVED_FROM_COORDINATES;OCCURRENCE_STATUS_INFERRED_FROM_INDIVIDUAL_COUNT
768782950	1c00952b-574b-4307-9b07-6ae9ef4dd44d	urn:catalago:2012:FNC:GEF:PNUD:Plantae:002856	Plantae	Tracheophyta	Magnoliopsida	Gentianales	Rubiaceae	Coffea	Coffea arabica		SPECIES	Coffea arabica L.	Coffea arabica L.	L.	CO	Vereda Pinares, Finca Pinares, Agroforestal (Cafe1), Punto de Censo 3	Quindío	PRESENT	1	fe602f47-b553-4291-b6e5-197b9837e167	4.574833	-75.719083			1423.0	6.0			2012-10-19	19	10	2012	2895345	2895345	HUMAN_OBSERVATION	FNC	PNUD-FNC	2012:FNC:GEF:PNUD:Plantae:002856				CC0_1_0		Enrique Méndez Vargas			2024-01-24T16:27:59.139Z		COORDINATE_ROUNDED;GEODETIC_DATUM_ASSUMED_WGS84;CONTINENT_DERIVED_FROM_COORDINATES;OCCURRENCE_STATUS_INFERRED_FROM_INDIVIDUAL_COUNT
768782949	1c00952b-574b-4307-9b07-6ae9ef4dd44d	urn:catalago:2012:FNC:GEF:PNUD:Plantae:002855	Plantae	Tracheophyta	Magnoliopsida	Gentianales	Rubiaceae	Coffea	Coffea arabica		SPECIES	Coffea arabica L.	Coffea arabica L.	L.	CO	Vereda Pinares, Finca Pinares, Agroforestal (Cafe1), Punto de Censo 3	Quindío	PRESENT	1	fe602f47-b553-4291-b6e5-197b9837e167	4.574833	-75.719083			1423.0	6.0			2012-10-19	19	10	2012	2895345	2895345	HUMAN_OBSERVATION	FNC	PNUD-FNC	2012:FNC:GEF:PNUD:Plantae:002855				CC0_1_0		Enrique Méndez Vargas			2024-01-24T16:27:59.147Z		COORDINATE_ROUNDED;GEODETIC_DATUM_ASSUMED_WGS84;CONTINENT_DERIVED_FROM_COORDINATES;OCCURRENCE_STATUS_INFERRED_FROM_INDIVIDUAL_COUNT
768782948	1c00952b-574b-4307-9b07-6ae9ef4dd44d	urn:catalago:2012:FNC:GEF:PNUD:Plantae:002854	Plantae	Tracheophyta	Magnoliopsida	Gentianales	Rubiaceae	Coffea	Coffea arabica		SPECIES	Coffea arabica L.	Coffea arabica L.	L.	CO	Vereda Pinares, Finca Pinares, Agroforestal (Cafe1), Punto de Censo 3	Quindío	PRESENT	1	fe602f47-b553-4291-b6e5-197b9837e167	4.574833	-75.719083			1423.0	6.0			2012-10-19	19	10	2012	2895345	2895345	HUMAN_OBSERVATION	FNC	PNUD-FNC	2012:FNC:GEF:PNUD:Plantae:002854				CC0_1_0		Enrique Méndez Vargas			2024-01-24T16:27:59.141Z		COORDINATE_ROUNDED;GEODETIC_DATUM_ASSUMED_WGS84;CONTINENT_DERIVED_FROM_COORDINATES;OCCURRENCE_STATUS_INFERRED_FROM_INDIVIDUAL_COUNT
768782947	1c00952b-574b-4307-9b07-6ae9ef4dd44d	urn:catalago:2012:FNC:GEF:PNUD:Plantae:002853	Plantae	Tracheophyta	Magnoliopsida	Gentianales	Rubiaceae	Coffea	Coffea arabica		SPECIES	Coffea arabica L.	Coffea arabica L.	L.	CO	Vereda Pinares, Finca Pinares, Agroforestal (Cafe1), Punto de Censo 3	Quindío	PRESENT	1	fe602f47-b553-4291-b6e5-197b9837e167	4.574833	-75.719083			1423.0	6.0			2012-10-19	19	10	2012	2895345	2895345	HUMAN_OBSERVATION	FNC	PNUD-FNC	2012:FNC:GEF:PNUD:Plantae:002853				CC0_1_0		Enrique Méndez Vargas			2024-01-24T16:27:59.141Z		COORDINATE_ROUNDED;GEODETIC_DATUM_ASSUMED_WGS84;CONTINENT_DERIVED_FROM_COORDINATES;OCCURRENCE_STATUS_INFERRED_FROM_INDIVIDUAL_COUNT
768782946	1c00952b-574b-4307-9b07-6ae9ef4dd44d	urn:catalago:2012:FNC:GEF:PNUD:Plantae:002852	Plantae	Tracheophyta	Magnoliopsida	Gentianales	Rubiaceae	Coffea	Coffea arabica		SPECIES	Coffea arabica L.	Coffea arabica L.	L.	CO	Vereda Pinares, Finca Pinares, Agroforestal (Cafe1), Punto de Censo 3	Quindío	PRESENT	1	fe602f47-b553-4291-b6e5-197b9837e167	4.574833	-75.719083			1423.0	6.0			2012-10-19	19	10	2012	2895345	2895345	HUMAN_OBSERVATION	FNC	PNUD-FNC	2012:FNC:GEF:PNUD:Plantae:002852				CC0_1_0		Enrique Méndez Vargas			2024-01-24T16:27:59.137Z		COORDINATE_ROUNDED;GEODETIC_DATUM_ASSUMED_WGS84;CONTINENT_DERIVED_FROM_COORDINATES;OCCURRENCE_STATUS_INFERRED_FROM_INDIVIDUAL_COUNT
768782945	1c00952b-574b-4307-9b07-6ae9ef4dd44d	urn:catalago:2012:FNC:GEF:PNUD:Plantae:002851	Plantae	Tracheophyta	Magnoliopsida	Gentianales	Rubiaceae	Coffea	Coffea arabica		SPECIES	Coffea arabica L.	Coffea arabica L.	L.	CO	Vereda Pinares, Finca Pinares, Agroforestal (Cafe1), Punto de Censo 2	Quindío	PRESENT	1	fe602f47-b553-4291-b6e5-197b9837e167	4.574833	-75.719083			1423.0	6.0			2012-10-19	19	10	2012	2895345	2895345	HUMAN_OBSERVATION	FNC	PNUD-FNC	2012:FNC:GEF:PNUD:Plantae:002851				CC0_1_0		Enrique Méndez Vargas			2024-01-24T16:27:59.144Z		COORDINATE_ROUNDED;GEODETIC_DATUM_ASSUMED_WGS84;CONTINENT_DERIVED_FROM_COORDINATES;OCCURRENCE_STATUS_INFERRED_FROM_INDIVIDUAL_COUNT
768782944	1c00952b-574b-4307-9b07-6ae9ef4dd44d	urn:catalago:2012:FNC:GEF:PNUD:Plantae:002850	Plantae	Tracheophyta	Magnoliopsida	Gentianales	Rubiaceae	Coffea	Coffea arabica		SPECIES	Coffea arabica L.	Coffea arabica L.	L.	CO	Vereda Pinares, Finca Pinares, Agroforestal (Cafe1), Punto de Censo 2	Quindío	PRESENT	1	fe602f47-b553-4291-b6e5-197b9837e167	4.574833	-75.719083			1423.0	6.0			2012-10-19	19	10	2012	2895345	2895345	HUMAN_OBSERVATION	FNC	PNUD-FNC	2012:FNC:GEF:PNUD:Plantae:002850				CC0_1_0		Enrique Méndez Vargas			2024-01-24T16:27:59.143Z		COORDINATE_ROUNDED;GEODETIC_DATUM_ASSUMED_WGS84;CONTINENT_DERIVED_FROM_COORDINATES;OCCURRENCE_STATUS_INFERRED_FROM_INDIVIDUAL_COUNT
768782943	1c00952b-574b-4307-9b07-6ae9ef4dd44d	urn:catalago:2012:FNC:GEF:PNUD:Plantae:002849	Plantae	Tracheophyta	Magnoliopsida	Gentianales	Rubiaceae	Coffea	Coffea arabica		SPECIES	Coffea arabica L.	Coffea arabica L.	L.	CO	Vereda Pinares, Finca Pinares, Agroforestal (Cafe1), Punto de Censo 2	Quindío	PRESENT	1	fe602f47-b553-4291-b6e5-197b9837e167	4.574833	-75.719083			1423.0	6.0			2012-10-19	19	10	2012	2895345	2895345	HUMAN_OBSERVATION	FNC	PNUD-FNC	2012:FNC:GEF:PNUD:Plantae:002849				CC0_1_0		Enrique Méndez Vargas			2024-01-24T16:27:59.135Z		COORDINATE_ROUNDED;GEODETIC_DATUM_ASSUMED_WGS84;CONTINENT_DERIVED_FROM_COORDINATES;OCCURRENCE_STATUS_INFERRED_FROM_INDIVIDUAL_COUNT
768782941	1c00952b-574b-4307-9b07-6ae9ef4dd44d	urn:catalago:2012:FNC:GEF:PNUD:Plantae:002847	Plantae	Tracheophyta	Magnoliopsida	Gentianales	Rubiaceae	Coffea	Coffea arabica		SPECIES	Coffea arabica L.	Coffea arabica L.	L.	CO	Vereda Pinares, Finca Pinares, Agroforestal (Cafe1), Punto de Censo 2	Quindío	PRESENT	1	fe602f47-b553-4291-b6e5-197b9837e167	4.574833	-75.719083			1423.0	6.0			2012-10-19	19	10	2012	2895345	2895345	HUMAN_OBSERVATION	FNC	PNUD-FNC	2012:FNC:GEF:PNUD:Plantae:002847				CC0_1_0		Enrique Méndez Vargas			2024-01-24T16:27:59.132Z		COORDINATE_ROUNDED;GEODETIC_DATUM_ASSUMED_WGS84;CONTINENT_DERIVED_FROM_COORDINATES;OCCURRENCE_STATUS_INFERRED_FROM_INDIVIDUAL_COUNT
768782940	1c00952b-574b-4307-9b07-6ae9ef4dd44d	urn:catalago:2012:FNC:GEF:PNUD:Plantae:002846	Plantae	Tracheophyta	Magnoliopsida	Gentianales	Rubiaceae	Coffea	Coffea arabica		SPECIES	Coffea arabica L.	Coffea arabica L.	L.	CO	Vereda Pinares, Finca Pinares, Agroforestal (Cafe1), Punto de Censo 2	Quindío	PRESENT	1	fe602f47-b553-4291-b6e5-197b9837e167	4.574833	-75.719083			1423.0	6.0			2012-10-19	19	10	2012	2895345	2895345	HUMAN_OBSERVATION	FNC	PNUD-FNC	2012:FNC:GEF:PNUD:Plantae:002846				CC0_1_0		Enrique Méndez Vargas			2024-01-24T16:27:59.135Z		COORDINATE_ROUNDED;GEODETIC_DATUM_ASSUMED_WGS84;CONTINENT_DERIVED_FROM_COORDINATES;OCCURRENCE_STATUS_INFERRED_FROM_INDIVIDUAL_COUNT
768782939	1c00952b-574b-4307-9b07-6ae9ef4dd44d	urn:catalago:2012:FNC:GEF:PNUD:Plantae:002845	Plantae	Tracheophyta	Magnoliopsida	Gentianales	Rubiaceae	Coffea	Coffea arabica		SPECIES	Coffea arabica L.	Coffea arabica L.	L.	CO	Vereda Pinares, Finca Pinares, Agroforestal (Cafe1), Punto de Censo 1	Quindío	PRESENT	1	fe602f47-b553-4291-b6e5-197b9837e167	4.574833	-75.719083			1423.0	6.0			2012-10-19	19	10	2012	2895345	2895345	HUMAN_OBSERVATION	FNC	PNUD-FNC	2012:FNC:GEF:PNUD:Plantae:002845				CC0_1_0		Enrique Méndez Vargas			2024-01-24T16:27:59.132Z		COORDINATE_ROUNDED;GEODETIC_DATUM_ASSUMED_WGS84;CONTINENT_DERIVED_FROM_COORDINATES;OCCURRENCE_STATUS_INFERRED_FROM_INDIVIDUAL_COUNT
768782937	1c00952b-574b-4307-9b07-6ae9ef4dd44d	urn:catalago:2012:FNC:GEF:PNUD:Plantae:002843	Plantae	Tracheophyta	Magnoliopsida	Gentianales	Rubiaceae	Coffea	Coffea arabica		SPECIES	Coffea arabica L.	Coffea arabica L.	L.	CO	Vereda Pinares, Finca Pinares, Agroforestal (Cafe1), Punto de Censo 1	Quindío	PRESENT	1	fe602f47-b553-4291-b6e5-197b9837e167	4.574833	-75.719083			1423.0	6.0			2012-10-19	19	10	2012	2895345	2895345	HUMAN_OBSERVATION	FNC	PNUD-FNC	2012:FNC:GEF:PNUD:Plantae:002843				CC0_1_0		Enrique Méndez Vargas			2024-01-24T16:27:59.131Z		COORDINATE_ROUNDED;GEODETIC_DATUM_ASSUMED_WGS84;CONTINENT_DERIVED_FROM_COORDINATES;OCCURRENCE_STATUS_INFERRED_FROM_INDIVIDUAL_COUNT
768782936	1c00952b-574b-4307-9b07-6ae9ef4dd44d	urn:catalago:2012:FNC:GEF:PNUD:Plantae:002842	Plantae	Tracheophyta	Magnoliopsida	Gentianales	Rubiaceae	Coffea	Coffea arabica		SPECIES	Coffea arabica L.	Coffea arabica L.	L.	CO	Vereda Pinares, Finca Pinares, Agroforestal (Cafe1), Punto de Censo 1	Quindío	PRESENT	1	fe602f47-b553-4291-b6e5-197b9837e167	4.574833	-75.719083			1423.0	6.0			2012-10-19	19	10	2012	2895345	2895345	HUMAN_OBSERVATION	FNC	PNUD-FNC	2012:FNC:GEF:PNUD:Plantae:002842				CC0_1_0		Enrique Méndez Vargas			2024-01-24T16:27:59.132Z		COORDINATE_ROUNDED;GEODETIC_DATUM_ASSUMED_WGS84;CONTINENT_DERIVED_FROM_COORDINATES;OCCURRENCE_STATUS_INFERRED_FROM_INDIVIDUAL_COUNT
768782935	1c00952b-574b-4307-9b07-6ae9ef4dd44d	urn:catalago:2012:FNC:GEF:PNUD:Plantae:002841	Plantae	Tracheophyta	Magnoliopsida	Gentianales	Rubiaceae	Coffea	Coffea arabica		SPECIES	Coffea arabica L.	Coffea arabica L.	L.	CO	Vereda Pinares, Finca Pinares, Agroforestal (Cafe1), Punto de Censo 1	Quindío	PRESENT	1	fe602f47-b553-4291-b6e5-197b9837e167	4.574833	-75.719083			1423.0	6.0			2012-10-19	19	10	2012	2895345	2895345	HUMAN_OBSERVATION	FNC	PNUD-FNC	2012:FNC:GEF:PNUD:Plantae:002841				CC0_1_0		Enrique Méndez Vargas			2024-01-24T16:27:59.132Z		COORDINATE_ROUNDED;GEODETIC_DATUM_ASSUMED_WGS84;CONTINENT_DERIVED_FROM_COORDINATES;OCCURRENCE_STATUS_INFERRED_FROM_INDIVIDUAL_COUNT
768782934	1c00952b-574b-4307-9b07-6ae9ef4dd44d	urn:catalago:2012:FNC:GEF:PNUD:Plantae:002840	Plantae	Tracheophyta	Magnoliopsida	Gentianales	Rubiaceae	Coffea	Coffea arabica		SPECIES	Coffea arabica L.	Coffea arabica L.	L.	CO	Vereda Pinares, Finca Pinares, Agroforestal (Cafe1), Punto de Censo 1	Quindío	PRESENT	1	fe602f47-b553-4291-b6e5-197b9837e167	4.574833	-75.719083			1423.0	6.0			2012-10-19	19	10	2012	2895345	2895345	HUMAN_OBSERVATION	FNC	PNUD-FNC	2012:FNC:GEF:PNUD:Plantae:002840				CC0_1_0		Enrique Méndez Vargas			2024-01-24T16:27:59.128Z		COORDINATE_ROUNDED;GEODETIC_DATUM_ASSUMED_WGS84;CONTINENT_DERIVED_FROM_COORDINATES;OCCURRENCE_STATUS_INFERRED_FROM_INDIVIDUAL_COUNT
768782933	1c00952b-574b-4307-9b07-6ae9ef4dd44d	urn:catalago:2012:FNC:GEF:PNUD:Plantae:002839	Plantae	Tracheophyta	Magnoliopsida	Gentianales	Rubiaceae	Coffea	Coffea arabica		SPECIES	Coffea arabica L.	Coffea arabica L.	L.	CO	Vereda Pinares, Finca Pinares, Agroforestal (Cafe1), Punto de Censo 1	Quindío	PRESENT	1	fe602f47-b553-4291-b6e5-197b9837e167	4.574833	-75.719083			1423.0	6.0			2012-10-19	19	10	2012	2895345	2895345	HUMAN_OBSERVATION	FNC	PNUD-FNC	2012:FNC:GEF:PNUD:Plantae:002839				CC0_1_0		Enrique Méndez Vargas			2024-01-24T16:27:59.128Z		COORDINATE_ROUNDED;GEODETIC_DATUM_ASSUMED_WGS84;CONTINENT_DERIVED_FROM_COORDINATES;OCCURRENCE_STATUS_INFERRED_FROM_INDIVIDUAL_COUNT
768782932	1c00952b-574b-4307-9b07-6ae9ef4dd44d	urn:catalago:2012:FNC:GEF:PNUD:Plantae:002838	Plantae	Tracheophyta	Magnoliopsida	Gentianales	Rubiaceae	Coffea	Coffea arabica		SPECIES	Coffea arabica L.	Coffea arabica L.	L.	CO	Vereda Pinares, Finca Pinares, Agroforestal (Cafe1), Punto de Censo 1	Quindío	PRESENT	1	fe602f47-b553-4291-b6e5-197b9837e167	4.574833	-75.719083			1423.0	6.0			2012-10-19	19	10	2012	2895345	2895345	HUMAN_OBSERVATION	FNC	PNUD-FNC	2012:FNC:GEF:PNUD:Plantae:002838				CC0_1_0		Enrique Méndez Vargas			2024-01-24T16:27:59.126Z		COORDINATE_ROUNDED;GEODETIC_DATUM_ASSUMED_WGS84;CONTINENT_DERIVED_FROM_COORDINATES;OCCURRENCE_STATUS_INFERRED_FROM_INDIVIDUAL_COUNT
768782931	1c00952b-574b-4307-9b07-6ae9ef4dd44d	urn:catalago:2012:FNC:GEF:PNUD:Plantae:002837	Plantae	Tracheophyta	Magnoliopsida	Gentianales	Rubiaceae	Coffea	Coffea arabica		SPECIES	Coffea arabica L.	Coffea arabica L.	L.	CO	Vereda Pinares, Finca Pinares, Agroforestal (Cafe1), Punto de Censo 1	Quindío	PRESENT	1	fe602f47-b553-4291-b6e5-197b9837e167	4.574833	-75.719083			1423.0	6.0			2012-10-19	19	10	2012	2895345	2895345	HUMAN_OBSERVATION	FNC	PNUD-FNC	2012:FNC:GEF:PNUD:Plantae:002837				CC0_1_0		Enrique Méndez Vargas			2024-01-24T16:27:59.153Z		COORDINATE_ROUNDED;GEODETIC_DATUM_ASSUMED_WGS84;CONTINENT_DERIVED_FROM_COORDINATES;OCCURRENCE_STATUS_INFERRED_FROM_INDIVIDUAL_COUNT
768782930	1c00952b-574b-4307-9b07-6ae9ef4dd44d	urn:catalago:2012:FNC:GEF:PNUD:Plantae:002836	Plantae	Tracheophyta	Magnoliopsida	Gentianales	Rubiaceae	Coffea	Coffea arabica		SPECIES	Coffea arabica L.	Coffea arabica L.	L.	CO	Vereda Pinares, Finca Pinares, Agroforestal (Cafe1), Punto de Censo 1	Quindío	PRESENT	1	fe602f47-b553-4291-b6e5-197b9837e167	4.574833	-75.719083			1423.0	6.0			2012-10-19	19	10	2012	2895345	2895345	HUMAN_OBSERVATION	FNC	PNUD-FNC	2012:FNC:GEF:PNUD:Plantae:002836				CC0_1_0		Enrique Méndez Vargas			2024-01-24T16:27:59.152Z		COORDINATE_ROUNDED;GEODETIC_DATUM_ASSUMED_WGS84;CONTINENT_DERIVED_FROM_COORDINATES;OCCURRENCE_STATUS_INFERRED_FROM_INDIVIDUAL_COUNT
768782929	1c00952b-574b-4307-9b07-6ae9ef4dd44d	urn:catalago:2012:FNC:GEF:PNUD:Plantae:002835	Plantae	Tracheophyta	Magnoliopsida	Gentianales	Rubiaceae	Coffea	Coffea arabica		SPECIES	Coffea arabica L.	Coffea arabica L.	L.	CO	Vereda Pinares, Finca Pinares, Agroforestal (Cafe1), Punto de Censo 1	Quindío	PRESENT	1	fe602f47-b553-4291-b6e5-197b9837e167	4.574833	-75.719083			1423.0	6.0			2012-10-19	19	10	2012	2895345	2895345	HUMAN_OBSERVATION	FNC	PNUD-FNC	2012:FNC:GEF:PNUD:Plantae:002835				CC0_1_0		Enrique Méndez Vargas			2024-01-24T16:27:59.149Z		COORDINATE_ROUNDED;GEODETIC_DATUM_ASSUMED_WGS84;CONTINENT_DERIVED_FROM_COORDINATES;OCCURRENCE_STATUS_INFERRED_FROM_INDIVIDUAL_COUNT
768782928	1c00952b-574b-4307-9b07-6ae9ef4dd44d	urn:catalago:2012:FNC:GEF:PNUD:Plantae:002834	Plantae	Tracheophyta	Magnoliopsida	Gentianales	Rubiaceae	Coffea	Coffea arabica		SPECIES	Coffea arabica L.	Coffea arabica L.	L.	CO	Vereda Pinares, Finca Pinares, Agroforestal (Cafe1), Punto de Censo 1	Quindío	PRESENT	1	fe602f47-b553-4291-b6e5-197b9837e167	4.574833	-75.719083			1423.0	6.0			2012-10-19	19	10	2012	2895345	2895345	HUMAN_OBSERVATION	FNC	PNUD-FNC	2012:FNC:GEF:PNUD:Plantae:002834				CC0_1_0		Enrique Méndez Vargas			2024-01-24T16:27:59.151Z		COORDINATE_ROUNDED;GEODETIC_DATUM_ASSUMED_WGS84;CONTINENT_DERIVED_FROM_COORDINATES;OCCURRENCE_STATUS_INFERRED_FROM_INDIVIDUAL_COUNT
768782927	1c00952b-574b-4307-9b07-6ae9ef4dd44d	urn:catalago:2012:FNC:GEF:PNUD:Plantae:002833	Plantae	Tracheophyta	Magnoliopsida	Gentianales	Rubiaceae	Coffea	Coffea arabica		SPECIES	Coffea arabica L.	Coffea arabica L.	L.	CO	Vereda Pinares, Finca Pinares, Agroforestal (Cafe1), Punto de Censo 1	Quindío	PRESENT	1	fe602f47-b553-4291-b6e5-197b9837e167	4.574833	-75.719083			1423.0	6.0			2012-10-19	19	10	2012	2895345	2895345	HUMAN_OBSERVATION	FNC	PNUD-FNC	2012:FNC:GEF:PNUD:Plantae:002833				CC0_1_0		Enrique Méndez Vargas			2024-01-24T16:27:59.152Z		COORDINATE_ROUNDED;GEODETIC_DATUM_ASSUMED_WGS84;CONTINENT_DERIVED_FROM_COORDINATES;OCCURRENCE_STATUS_INFERRED_FROM_INDIVIDUAL_COUNT
768782925	1c00952b-574b-4307-9b07-6ae9ef4dd44d	urn:catalago:2012:FNC:GEF:PNUD:Plantae:002831	Plantae	Tracheophyta	Magnoliopsida	Gentianales	Rubiaceae	Coffea	Coffea arabica		SPECIES	Coffea arabica L.	Coffea arabica L.	L.	CO	Vereda Pinares, Finca Pinares, Agroforestal (Cafe1), Punto de Censo 1	Quindío	PRESENT	1	fe602f47-b553-4291-b6e5-197b9837e167	4.574833	-75.719083			1423.0	6.0			2012-10-19	19	10	2012	2895345	2895345	HUMAN_OBSERVATION	FNC	PNUD-FNC	2012:FNC:GEF:PNUD:Plantae:002831				CC0_1_0		Enrique Méndez Vargas			2024-01-24T16:27:59.147Z		COORDINATE_ROUNDED;GEODETIC_DATUM_ASSUMED_WGS84;CONTINENT_DERIVED_FROM_COORDINATES;OCCURRENCE_STATUS_INFERRED_FROM_INDIVIDUAL_COUNT
768782924	1c00952b-574b-4307-9b07-6ae9ef4dd44d	urn:catalago:2012:FNC:GEF:PNUD:Plantae:002830	Plantae	Tracheophyta	Magnoliopsida	Gentianales	Rubiaceae	Coffea	Coffea arabica		SPECIES	Coffea arabica L.	Coffea arabica L.	L.	CO	Vereda Pinares, Finca Pinares, Agroforestal (Cafe1), Punto de Censo 1	Quindío	PRESENT	1	fe602f47-b553-4291-b6e5-197b9837e167	4.574833	-75.719083			1423.0	6.0			2012-10-19	19	10	2012	2895345	2895345	HUMAN_OBSERVATION	FNC	PNUD-FNC	2012:FNC:GEF:PNUD:Plantae:002830				CC0_1_0		Enrique Méndez Vargas			2024-01-24T16:27:59.150Z		COORDINATE_ROUNDED;GEODETIC_DATUM_ASSUMED_WGS84;CONTINENT_DERIVED_FROM_COORDINATES;OCCURRENCE_STATUS_INFERRED_FROM_INDIVIDUAL_COUNT
768782545	1c00952b-574b-4307-9b07-6ae9ef4dd44d	urn:catalago:2012:FNC:GEF:PNUD:Plantae:002451	Plantae	Tracheophyta	Magnoliopsida	Gentianales	Rubiaceae	Coffea	Coffea arabica		SPECIES	Coffea arabica L.	Coffea arabica L.	L.	CO	Vereda La Siria, Finca Calamar, Bosque5(Bosque Natural), Punto de Censo 4	Quindío	PRESENT	1	fe602f47-b553-4291-b6e5-197b9837e167	4.595417	-75.697167			1543.0	5.0			2012-10-31	31	10	2012	2895345	2895345	HUMAN_OBSERVATION	FNC	PNUD-FNC	2012:FNC:GEF:PNUD:Plantae:002451				CC0_1_0		Enrique Méndez Vargas			2024-01-24T16:27:57.341Z		COORDINATE_ROUNDED;GEODETIC_DATUM_ASSUMED_WGS84;CONTINENT_DERIVED_FROM_COORDINATES;OCCURRENCE_STATUS_INFERRED_FROM_INDIVIDUAL_COUNT
768782495	1c00952b-574b-4307-9b07-6ae9ef4dd44d	urn:catalago:2012:FNC:GEF:PNUD:Plantae:002401	Plantae	Tracheophyta	Magnoliopsida	Gentianales	Rubiaceae	Coffea	Coffea arabica		SPECIES	Coffea arabica L.	Coffea arabica L.	L.	CO	Vereda La Siria, Finca Calamar, Bosque5(Bosque Natural), Punto de Censo 1	Quindío	PRESENT	1	fe602f47-b553-4291-b6e5-197b9837e167	4.595417	-75.697167			1543.0	5.0			2012-10-31	31	10	2012	2895345	2895345	HUMAN_OBSERVATION	FNC	PNUD-FNC	2012:FNC:GEF:PNUD:Plantae:002401				CC0_1_0		Enrique Méndez Vargas			2024-01-24T16:27:57.419Z		COORDINATE_ROUNDED;GEODETIC_DATUM_ASSUMED_WGS84;CONTINENT_DERIVED_FROM_COORDINATES;OCCURRENCE_STATUS_INFERRED_FROM_INDIVIDUAL_COUNT
768782493	1c00952b-574b-4307-9b07-6ae9ef4dd44d	urn:catalago:2012:FNC:GEF:PNUD:Plantae:002399	Plantae	Tracheophyta	Magnoliopsida	Gentianales	Rubiaceae	Coffea	Coffea arabica		SPECIES	Coffea arabica L.	Coffea arabica L.	L.	CO	Vereda La Siria, Finca Calamar, Bosque5(Bosque Natural), Punto de Censo 1	Quindío	PRESENT	1	fe602f47-b553-4291-b6e5-197b9837e167	4.595417	-75.697167			1543.0	5.0			2012-10-31	31	10	2012	2895345	2895345	HUMAN_OBSERVATION	FNC	PNUD-FNC	2012:FNC:GEF:PNUD:Plantae:002399				CC0_1_0		Enrique Méndez Vargas			2024-01-24T16:28:00.123Z		COORDINATE_ROUNDED;GEODETIC_DATUM_ASSUMED_WGS84;CONTINENT_DERIVED_FROM_COORDINATES;OCCURRENCE_STATUS_INFERRED_FROM_INDIVIDUAL_COUNT
768782492	1c00952b-574b-4307-9b07-6ae9ef4dd44d	urn:catalago:2012:FNC:GEF:PNUD:Plantae:002398	Plantae	Tracheophyta	Magnoliopsida	Gentianales	Rubiaceae	Coffea	Coffea arabica		SPECIES	Coffea arabica L.	Coffea arabica L.	L.	CO	Vereda La Siria, Finca Calamar, Bosque5(Bosque Natural), Punto de Censo 1	Quindío	PRESENT	1	fe602f47-b553-4291-b6e5-197b9837e167	4.595417	-75.697167			1543.0	5.0			2012-10-31	31	10	2012	2895345	2895345	HUMAN_OBSERVATION	FNC	PNUD-FNC	2012:FNC:GEF:PNUD:Plantae:002398				CC0_1_0		Enrique Méndez Vargas			2024-01-24T16:28:00.114Z		COORDINATE_ROUNDED;GEODETIC_DATUM_ASSUMED_WGS84;CONTINENT_DERIVED_FROM_COORDINATES;OCCURRENCE_STATUS_INFERRED_FROM_INDIVIDUAL_COUNT
768782281	1c00952b-574b-4307-9b07-6ae9ef4dd44d	urn:catalago:2012:FNC:GEF:PNUD:Plantae:002187	Plantae	Tracheophyta	Magnoliopsida	Gentianales	Rubiaceae	Coffea	Coffea arabica		SPECIES	Coffea arabica L.	Coffea arabica L.	L.	CO	Vereda La Siria, Finca Calamar, Bosque1(Bosque Natural), Punto de Censo 1	Quindío	PRESENT	1	fe602f47-b553-4291-b6e5-197b9837e167	4.594917	-75.697194			1543.0	5.0			2012-10-30	30	10	2012	2895345	2895345	HUMAN_OBSERVATION	FNC	PNUD-FNC	2012:FNC:GEF:PNUD:Plantae:002187				CC0_1_0		Enrique Méndez Vargas			2024-01-24T16:27:59.475Z		COORDINATE_ROUNDED;GEODETIC_DATUM_ASSUMED_WGS84;CONTINENT_DERIVED_FROM_COORDINATES;OCCURRENCE_STATUS_INFERRED_FROM_INDIVIDUAL_COUNT
768782280	1c00952b-574b-4307-9b07-6ae9ef4dd44d	urn:catalago:2012:FNC:GEF:PNUD:Plantae:002186	Plantae	Tracheophyta	Magnoliopsida	Gentianales	Rubiaceae	Coffea	Coffea arabica		SPECIES	Coffea arabica L.	Coffea arabica L.	L.	CO	Vereda La Siria, Finca Calamar, Bosque1(Bosque Natural), Punto de Censo 1	Quindío	PRESENT	1	fe602f47-b553-4291-b6e5-197b9837e167	4.594917	-75.697194			1543.0	5.0			2012-10-30	30	10	2012	2895345	2895345	HUMAN_OBSERVATION	FNC	PNUD-FNC	2012:FNC:GEF:PNUD:Plantae:002186				CC0_1_0		Enrique Méndez Vargas			2024-01-24T16:27:59.472Z		COORDINATE_ROUNDED;GEODETIC_DATUM_ASSUMED_WGS84;CONTINENT_DERIVED_FROM_COORDINATES;OCCURRENCE_STATUS_INFERRED_FROM_INDIVIDUAL_COUNT
768781619	1c00952b-574b-4307-9b07-6ae9ef4dd44d	urn:catalago:2012:FNC:GEF:PNUD:Plantae:001525	Plantae	Tracheophyta	Magnoliopsida	Gentianales	Rubiaceae	Coffea	Coffea arabica		SPECIES	Coffea arabica L.	Coffea arabica L.	L.	CO	Vereda La Pradera, Finca El Limón, Cerca Viva 1, Punto de Censo 4	Nariño	PRESENT	1	fe602f47-b553-4291-b6e5-197b9837e167	1.592806	-77.150556			1838.5	7.5			2012-11-20	20	11	2012	2895345	2895345	HUMAN_OBSERVATION	FNC	PNUD-FNC	2012:FNC:GEF:PNUD:Plantae:001525				CC0_1_0		Enrique Méndez Vargas			2024-01-24T16:27:59.142Z		COORDINATE_ROUNDED;GEODETIC_DATUM_ASSUMED_WGS84;CONTINENT_DERIVED_FROM_COORDINATES;OCCURRENCE_STATUS_INFERRED_FROM_INDIVIDUAL_COUNT
768781614	1c00952b-574b-4307-9b07-6ae9ef4dd44d	urn:catalago:2012:FNC:GEF:PNUD:Plantae:001520	Plantae	Tracheophyta	Magnoliopsida	Gentianales	Rubiaceae	Coffea	Coffea arabica		SPECIES	Coffea arabica L.	Coffea arabica L.	L.	CO	Vereda La Pradera, Finca El Limón, Cerca Viva 1, Punto de Censo 3	Nariño	PRESENT	1	fe602f47-b553-4291-b6e5-197b9837e167	1.592806	-77.150556			1838.5	7.5			2012-11-20	20	11	2012	2895345	2895345	HUMAN_OBSERVATION	FNC	PNUD-FNC	2012:FNC:GEF:PNUD:Plantae:001520				CC0_1_0		Enrique Méndez Vargas			2024-01-24T16:27:59.137Z		COORDINATE_ROUNDED;GEODETIC_DATUM_ASSUMED_WGS84;CONTINENT_DERIVED_FROM_COORDINATES;OCCURRENCE_STATUS_INFERRED_FROM_INDIVIDUAL_COUNT
768781610	1c00952b-574b-4307-9b07-6ae9ef4dd44d	urn:catalago:2012:FNC:GEF:PNUD:Plantae:001516	Plantae	Tracheophyta	Magnoliopsida	Gentianales	Rubiaceae	Coffea	Coffea arabica		SPECIES	Coffea arabica L.	Coffea arabica L.	L.	CO	Vereda La Pradera, Finca El Limón, Cerca Viva 1, Punto de Censo 3	Nariño	PRESENT	1	fe602f47-b553-4291-b6e5-197b9837e167	1.592806	-77.150556			1838.5	7.5			2012-11-20	20	11	2012	2895345	2895345	HUMAN_OBSERVATION	FNC	PNUD-FNC	2012:FNC:GEF:PNUD:Plantae:001516				CC0_1_0		Enrique Méndez Vargas			2024-01-24T16:27:59.133Z		COORDINATE_ROUNDED;GEODETIC_DATUM_ASSUMED_WGS84;CONTINENT_DERIVED_FROM_COORDINATES;OCCURRENCE_STATUS_INFERRED_FROM_INDIVIDUAL_COUNT
768781607	1c00952b-574b-4307-9b07-6ae9ef4dd44d	urn:catalago:2012:FNC:GEF:PNUD:Plantae:001513	Plantae	Tracheophyta	Magnoliopsida	Gentianales	Rubiaceae	Coffea	Coffea arabica		SPECIES	Coffea arabica L.	Coffea arabica L.	L.	CO	Vereda La Pradera, Finca El Limón, Cerca Viva 1, Punto de Censo 3	Nariño	PRESENT	1	fe602f47-b553-4291-b6e5-197b9837e167	1.592806	-77.150556			1838.5	7.5			2012-11-20	20	11	2012	2895345	2895345	HUMAN_OBSERVATION	FNC	PNUD-FNC	2012:FNC:GEF:PNUD:Plantae:001513				CC0_1_0		Enrique Méndez Vargas			2024-01-24T16:27:59.134Z		COORDINATE_ROUNDED;GEODETIC_DATUM_ASSUMED_WGS84;CONTINENT_DERIVED_FROM_COORDINATES;OCCURRENCE_STATUS_INFERRED_FROM_INDIVIDUAL_COUNT
768781597	1c00952b-574b-4307-9b07-6ae9ef4dd44d	urn:catalago:2012:FNC:GEF:PNUD:Plantae:001503	Plantae	Tracheophyta	Magnoliopsida	Gentianales	Rubiaceae	Coffea	Coffea arabica		SPECIES	Coffea arabica L.	Coffea arabica L.	L.	CO	Vereda La Pradera, Finca El Limón, Cerca Viva 1, Punto de Censo 2	Nariño	PRESENT	1	fe602f47-b553-4291-b6e5-197b9837e167	1.592806	-77.150556			1838.5	7.5			2012-11-20	20	11	2012	2895345	2895345	HUMAN_OBSERVATION	FNC	PNUD-FNC	2012:FNC:GEF:PNUD:Plantae:001503				CC0_1_0		Enrique Méndez Vargas			2024-01-24T16:27:59.150Z		COORDINATE_ROUNDED;GEODETIC_DATUM_ASSUMED_WGS84;CONTINENT_DERIVED_FROM_COORDINATES;OCCURRENCE_STATUS_INFERRED_FROM_INDIVIDUAL_COUNT
768781575	1c00952b-574b-4307-9b07-6ae9ef4dd44d	urn:catalago:2012:FNC:GEF:PNUD:Plantae:001481	Plantae	Tracheophyta	Magnoliopsida	Gentianales	Rubiaceae	Coffea	Coffea arabica		SPECIES	Coffea arabica L.	Coffea arabica L.	L.	CO	Vereda La Pradera, Finca La Pradera, Cafetal 2, Punto de Censo 4	Nariño	PRESENT	1	fe602f47-b553-4291-b6e5-197b9837e167	1.592833	-77.150139			1840.5	24.5			2012-11-19	19	11	2012	2895345	2895345	HUMAN_OBSERVATION	FNC	PNUD-FNC	2012:FNC:GEF:PNUD:Plantae:001481				CC0_1_0		Enrique Méndez Vargas			2024-01-24T16:27:58.797Z		COORDINATE_ROUNDED;GEODETIC_DATUM_ASSUMED_WGS84;CONTINENT_DERIVED_FROM_COORDINATES;OCCURRENCE_STATUS_INFERRED_FROM_INDIVIDUAL_COUNT
768781565	1c00952b-574b-4307-9b07-6ae9ef4dd44d	urn:catalago:2012:FNC:GEF:PNUD:Plantae:001471	Plantae	Tracheophyta	Magnoliopsida	Gentianales	Rubiaceae	Coffea	Coffea arabica		SPECIES	Coffea arabica L.	Coffea arabica L.	L.	CO	Vereda La Pradera, Finca La Pradera, Cafetal 2, Punto de Censo 1	Nariño	PRESENT	1	fe602f47-b553-4291-b6e5-197b9837e167	1.592833	-77.150139			1840.5	24.5			2012-11-19	19	11	2012	2895345	2895345	HUMAN_OBSERVATION	FNC	PNUD-FNC	2012:FNC:GEF:PNUD:Plantae:001471				CC0_1_0		Enrique Méndez Vargas			2024-01-24T16:27:58.779Z		COORDINATE_ROUNDED;GEODETIC_DATUM_ASSUMED_WGS84;CONTINENT_DERIVED_FROM_COORDINATES;OCCURRENCE_STATUS_INFERRED_FROM_INDIVIDUAL_COUNT
768780851	1c00952b-574b-4307-9b07-6ae9ef4dd44d	urn:catalago:2012:FNC:GEF:PNUD:Plantae:000757	Plantae	Tracheophyta	Magnoliopsida	Gentianales	Rubiaceae	Coffea	Coffea arabica		SPECIES	Coffea arabica L.	Coffea arabica L.	L.	CO	Vereda La Victoria, Finca El Diviso, Cafetal 3, Puntode Censo 3	Nariño	PRESENT	1	fe602f47-b553-4291-b6e5-197b9837e167	1.652444	-77.031944			2080.0	95.0			2012-11-24	24	11	2012	2895345	2895345	HUMAN_OBSERVATION	FNC	PNUD-FNC	2012:FNC:GEF:PNUD:Plantae:000757				CC0_1_0		Enrique Méndez Vargas			2024-01-24T16:27:57.888Z		COORDINATE_ROUNDED;GEODETIC_DATUM_ASSUMED_WGS84;CONTINENT_DERIVED_FROM_COORDINATES;OCCURRENCE_STATUS_INFERRED_FROM_INDIVIDUAL_COUNT
768780834	1c00952b-574b-4307-9b07-6ae9ef4dd44d	urn:catalago:2012:FNC:GEF:PNUD:Plantae:000740	Plantae	Tracheophyta	Magnoliopsida	Gentianales	Rubiaceae	Coffea	Coffea arabica		SPECIES	Coffea arabica L.	Coffea arabica L.	L.	CO	Vereda La Victoria, Finca El Diviso, Cafetal 2, Puntode Censo 3	Nariño	PRESENT	1	fe602f47-b553-4291-b6e5-197b9837e167	1.652361	-77.032028			2080.0	95.0			2012-11-24	24	11	2012	2895345	2895345	HUMAN_OBSERVATION	FNC	PNUD-FNC	2012:FNC:GEF:PNUD:Plantae:000740				CC0_1_0		Enrique Méndez Vargas			2024-01-24T16:27:57.900Z		COORDINATE_ROUNDED;GEODETIC_DATUM_ASSUMED_WGS84;CONTINENT_DERIVED_FROM_COORDINATES;OCCURRENCE_STATUS_INFERRED_FROM_INDIVIDUAL_COUNT
768780828	1c00952b-574b-4307-9b07-6ae9ef4dd44d	urn:catalago:2012:FNC:GEF:PNUD:Plantae:000734	Plantae	Tracheophyta	Magnoliopsida	Gentianales	Rubiaceae	Coffea	Coffea arabica		SPECIES	Coffea arabica L.	Coffea arabica L.	L.	CO	Vereda La Victoria, Finca El Diviso, Cafetal 2, Puntode Censo 1	Nariño	PRESENT	1	fe602f47-b553-4291-b6e5-197b9837e167	1.652361	-77.032028			2080.0	95.0			2012-11-24	24	11	2012	2895345	2895345	HUMAN_OBSERVATION	FNC	PNUD-FNC	2012:FNC:GEF:PNUD:Plantae:000734				CC0_1_0		Enrique Méndez Vargas			2024-01-24T16:27:57.637Z		COORDINATE_ROUNDED;GEODETIC_DATUM_ASSUMED_WGS84;CONTINENT_DERIVED_FROM_COORDINATES;OCCURRENCE_STATUS_INFERRED_FROM_INDIVIDUAL_COUNT
768780827	1c00952b-574b-4307-9b07-6ae9ef4dd44d	urn:catalago:2012:FNC:GEF:PNUD:Plantae:000733	Plantae	Tracheophyta	Magnoliopsida	Gentianales	Rubiaceae	Coffea	Coffea arabica		SPECIES	Coffea arabica L.	Coffea arabica L.	L.	CO	Vereda La Victoria, Finca El Diviso, Cafetal 2, Puntode Censo 1	Nariño	PRESENT	1	fe602f47-b553-4291-b6e5-197b9837e167	1.652361	-77.032028			2080.0	95.0			2012-11-24	24	11	2012	2895345	2895345	HUMAN_OBSERVATION	FNC	PNUD-FNC	2012:FNC:GEF:PNUD:Plantae:000733				CC0_1_0		Enrique Méndez Vargas			2024-01-24T16:27:57.639Z		COORDINATE_ROUNDED;GEODETIC_DATUM_ASSUMED_WGS84;CONTINENT_DERIVED_FROM_COORDINATES;OCCURRENCE_STATUS_INFERRED_FROM_INDIVIDUAL_COUNT
768780825	1c00952b-574b-4307-9b07-6ae9ef4dd44d	urn:catalago:2012:FNC:GEF:PNUD:Plantae:000731	Plantae	Tracheophyta	Magnoliopsida	Gentianales	Rubiaceae	Coffea	Coffea arabica		SPECIES	Coffea arabica L.	Coffea arabica L.	L.	CO	Vereda La Victoria, Finca El Diviso, Cafetal 1, Puntode Censo 4	Nariño	PRESENT	1	fe602f47-b553-4291-b6e5-197b9837e167	1.652083	-77.031972			2080.0	95.0			2012-11-24	24	11	2012	2895345	2895345	HUMAN_OBSERVATION	FNC	PNUD-FNC	2012:FNC:GEF:PNUD:Plantae:000731				CC0_1_0		Enrique Méndez Vargas			2024-01-24T16:27:57.637Z		COORDINATE_ROUNDED;GEODETIC_DATUM_ASSUMED_WGS84;CONTINENT_DERIVED_FROM_COORDINATES;OCCURRENCE_STATUS_INFERRED_FROM_INDIVIDUAL_COUNT
768780819	1c00952b-574b-4307-9b07-6ae9ef4dd44d	urn:catalago:2012:FNC:GEF:PNUD:Plantae:000725	Plantae	Tracheophyta	Magnoliopsida	Gentianales	Rubiaceae	Coffea	Coffea arabica		SPECIES	Coffea arabica L.	Coffea arabica L.	L.	CO	Vereda La Victoria, Finca El Diviso, Cafetal 1, Puntode Censo 3	Nariño	PRESENT	1	fe602f47-b553-4291-b6e5-197b9837e167	1.652083	-77.031972			2080.0	95.0			2012-11-24	24	11	2012	2895345	2895345	HUMAN_OBSERVATION	FNC	PNUD-FNC	2012:FNC:GEF:PNUD:Plantae:000725				CC0_1_0		Enrique Méndez Vargas			2024-01-24T16:27:57.841Z		COORDINATE_ROUNDED;GEODETIC_DATUM_ASSUMED_WGS84;CONTINENT_DERIVED_FROM_COORDINATES;OCCURRENCE_STATUS_INFERRED_FROM_INDIVIDUAL_COUNT
768780813	1c00952b-574b-4307-9b07-6ae9ef4dd44d	urn:catalago:2012:FNC:GEF:PNUD:Plantae:000719	Plantae	Tracheophyta	Magnoliopsida	Gentianales	Rubiaceae	Coffea	Coffea arabica		SPECIES	Coffea arabica L.	Coffea arabica L.	L.	CO	Vereda La Victoria, Finca El Diviso, Cafetal 1, Puntode Censo 2	Nariño	PRESENT	1	fe602f47-b553-4291-b6e5-197b9837e167	1.652083	-77.031972			2080.0	95.0			2012-11-24	24	11	2012	2895345	2895345	HUMAN_OBSERVATION	FNC	PNUD-FNC	2012:FNC:GEF:PNUD:Plantae:000719				CC0_1_0		Enrique Méndez Vargas			2024-01-24T16:27:57.647Z		COORDINATE_ROUNDED;GEODETIC_DATUM_ASSUMED_WGS84;CONTINENT_DERIVED_FROM_COORDINATES;OCCURRENCE_STATUS_INFERRED_FROM_INDIVIDUAL_COUNT
768780761	1c00952b-574b-4307-9b07-6ae9ef4dd44d	urn:catalago:2012:FNC:GEF:PNUD:Plantae:000667	Plantae	Tracheophyta	Magnoliopsida	Gentianales	Rubiaceae	Coffea	Coffea arabica		SPECIES	Coffea arabica L.	Coffea arabica L.	L.	CO	Vereda La Victoria, Finca El Diviso, Agroforestal 1, Punto de Censo 3	Nariño	PRESENT	1	fe602f47-b553-4291-b6e5-197b9837e167	1.651806	-77.032111			2080.0	95.0			2012-11-24	24	11	2012	2895345	2895345	HUMAN_OBSERVATION	FNC	PNUD-FNC	2012:FNC:GEF:PNUD:Plantae:000667				CC0_1_0		Enrique Méndez Vargas			2024-01-24T16:28:00.209Z		COORDINATE_ROUNDED;GEODETIC_DATUM_ASSUMED_WGS84;CONTINENT_DERIVED_FROM_COORDINATES;OCCURRENCE_STATUS_INFERRED_FROM_INDIVIDUAL_COUNT
768780759	1c00952b-574b-4307-9b07-6ae9ef4dd44d	urn:catalago:2012:FNC:GEF:PNUD:Plantae:000665	Plantae	Tracheophyta	Magnoliopsida	Gentianales	Rubiaceae	Coffea	Coffea arabica		SPECIES	Coffea arabica L.	Coffea arabica L.	L.	CO	Vereda La Victoria, Finca El Diviso, Agroforestal 1, Punto de Censo 3	Nariño	PRESENT	1	fe602f47-b553-4291-b6e5-197b9837e167	1.651806	-77.032111			2080.0	95.0			2012-11-24	24	11	2012	2895345	2895345	HUMAN_OBSERVATION	FNC	PNUD-FNC	2012:FNC:GEF:PNUD:Plantae:000665				CC0_1_0		Enrique Méndez Vargas			2024-01-24T16:28:00.209Z		COORDINATE_ROUNDED;GEODETIC_DATUM_ASSUMED_WGS84;CONTINENT_DERIVED_FROM_COORDINATES;OCCURRENCE_STATUS_INFERRED_FROM_INDIVIDUAL_COUNT
768780758	1c00952b-574b-4307-9b07-6ae9ef4dd44d	urn:catalago:2012:FNC:GEF:PNUD:Plantae:000664	Plantae	Tracheophyta	Magnoliopsida	Gentianales	Rubiaceae	Coffea	Coffea arabica		SPECIES	Coffea arabica L.	Coffea arabica L.	L.	CO	Vereda La Victoria, Finca El Diviso, Agroforestal 1, Punto de Censo 2	Nariño	PRESENT	1	fe602f47-b553-4291-b6e5-197b9837e167	1.651806	-77.032111			2080.0	95.0			2012-11-24	24	11	2012	2895345	2895345	HUMAN_OBSERVATION	FNC	PNUD-FNC	2012:FNC:GEF:PNUD:Plantae:000664				CC0_1_0		Enrique Méndez Vargas			2024-01-24T16:28:00.205Z		COORDINATE_ROUNDED;GEODETIC_DATUM_ASSUMED_WGS84;CONTINENT_DERIVED_FROM_COORDINATES;OCCURRENCE_STATUS_INFERRED_FROM_INDIVIDUAL_COUNT
768780310	1c00952b-574b-4307-9b07-6ae9ef4dd44d	urn:catalago:2012:FNC:GEF:PNUD:Plantae:000361	Plantae	Tracheophyta	Magnoliopsida	Gentianales	Rubiaceae	Coffea	Coffea arabica		SPECIES	Coffea arabica L.	Coffea arabica L.	L.	CO	Vereda La Chorrera, Finca Chorreras, Cafetal 3, Punto de Censo 2	Nariño	PRESENT	1	fe602f47-b553-4291-b6e5-197b9837e167	1.571028	-77.111806			1933.0	4.0			2012-11-21	21	11	2012	2895345	2895345	HUMAN_OBSERVATION	FNC	PNUD-FNC	2012:FNC:GEF:PNUD:Plantae:000361				CC0_1_0		Enrique Méndez Vargas			2024-01-24T16:27:59.467Z		COORDINATE_ROUNDED;GEODETIC_DATUM_ASSUMED_WGS84;CONTINENT_DERIVED_FROM_COORDINATES;OCCURRENCE_STATUS_INFERRED_FROM_INDIVIDUAL_COUNT
768780306	1c00952b-574b-4307-9b07-6ae9ef4dd44d	urn:catalago:2012:FNC:GEF:PNUD:Plantae:000359	Plantae	Tracheophyta	Magnoliopsida	Gentianales	Rubiaceae	Coffea	Coffea arabica		SPECIES	Coffea arabica L.	Coffea arabica L.	L.	CO	Vereda La Chorrera, Finca Chorreras, Cafetal 3, Punto de Censo 2	Nariño	PRESENT	1	fe602f47-b553-4291-b6e5-197b9837e167	1.571028	-77.111806			1933.0	4.0			2012-11-21	21	11	2012	2895345	2895345	HUMAN_OBSERVATION	FNC	PNUD-FNC	2012:FNC:GEF:PNUD:Plantae:000359				CC0_1_0		Enrique Méndez Vargas			2024-01-24T16:27:59.433Z		COORDINATE_ROUNDED;GEODETIC_DATUM_ASSUMED_WGS84;CONTINENT_DERIVED_FROM_COORDINATES;OCCURRENCE_STATUS_INFERRED_FROM_INDIVIDUAL_COUNT
768780300	1c00952b-574b-4307-9b07-6ae9ef4dd44d	urn:catalago:2012:FNC:GEF:PNUD:Plantae:000356	Plantae	Tracheophyta	Magnoliopsida	Gentianales	Rubiaceae	Coffea	Coffea arabica		SPECIES	Coffea arabica L.	Coffea arabica L.	L.	CO	Vereda La Chorrera, Finca Chorreras, Cafetal 3, Punto de Censo 1	Nariño	PRESENT	1	fe602f47-b553-4291-b6e5-197b9837e167	1.571028	-77.111806			1933.0	4.0			2012-11-21	21	11	2012	2895345	2895345	HUMAN_OBSERVATION	FNC	PNUD-FNC	2012:FNC:GEF:PNUD:Plantae:000356				CC0_1_0		Enrique Méndez Vargas			2024-01-24T16:27:59.434Z		COORDINATE_ROUNDED;GEODETIC_DATUM_ASSUMED_WGS84;CONTINENT_DERIVED_FROM_COORDINATES;OCCURRENCE_STATUS_INFERRED_FROM_INDIVIDUAL_COUNT
768780292	1c00952b-574b-4307-9b07-6ae9ef4dd44d	urn:catalago:2012:FNC:GEF:PNUD:Plantae:000352	Plantae	Tracheophyta	Magnoliopsida	Gentianales	Rubiaceae	Coffea	Coffea arabica		SPECIES	Coffea arabica L.	Coffea arabica L.	L.	CO	Vereda La Chorrera, Finca Chorreras, Cafetal 2, Punto de Censo 3	Nariño	PRESENT	1	fe602f47-b553-4291-b6e5-197b9837e167	1.570889	-77.111722			1933.0	4.0			2012-11-21	21	11	2012	2895345	2895345	HUMAN_OBSERVATION	FNC	PNUD-FNC	2012:FNC:GEF:PNUD:Plantae:000352				CC0_1_0		Enrique Méndez Vargas			2024-01-24T16:27:59.434Z		COORDINATE_ROUNDED;GEODETIC_DATUM_ASSUMED_WGS84;CONTINENT_DERIVED_FROM_COORDINATES;OCCURRENCE_STATUS_INFERRED_FROM_INDIVIDUAL_COUNT
768780288	1c00952b-574b-4307-9b07-6ae9ef4dd44d	urn:catalago:2012:FNC:GEF:PNUD:Plantae:000350	Plantae	Tracheophyta	Magnoliopsida	Gentianales	Rubiaceae	Coffea	Coffea arabica		SPECIES	Coffea arabica L.	Coffea arabica L.	L.	CO	Vereda La Chorrera, Finca Chorreras, Cafetal 2, Punto de Censo 2	Nariño	PRESENT	1	fe602f47-b553-4291-b6e5-197b9837e167	1.570889	-77.111722			1933.0	4.0			2012-11-21	21	11	2012	2895345	2895345	HUMAN_OBSERVATION	FNC	PNUD-FNC	2012:FNC:GEF:PNUD:Plantae:000350				CC0_1_0		Enrique Méndez Vargas			2024-01-24T16:27:59.435Z		COORDINATE_ROUNDED;GEODETIC_DATUM_ASSUMED_WGS84;CONTINENT_DERIVED_FROM_COORDINATES;OCCURRENCE_STATUS_INFERRED_FROM_INDIVIDUAL_COUNT
768780272	1c00952b-574b-4307-9b07-6ae9ef4dd44d	urn:catalago:2012:FNC:GEF:PNUD:Plantae:000342	Plantae	Tracheophyta	Magnoliopsida	Gentianales	Rubiaceae	Coffea	Coffea arabica		SPECIES	Coffea arabica L.	Coffea arabica L.	L.	CO	Vereda La Chorrera, Finca Chorreras, Cafetal 1, Punto de Censo 4	Nariño	PRESENT	1	fe602f47-b553-4291-b6e5-197b9837e167	1.57075	-77.11175			1933.0	4.0			2012-11-21	21	11	2012	2895345	2895345	HUMAN_OBSERVATION	FNC	PNUD-FNC	2012:FNC:GEF:PNUD:Plantae:000342				CC0_1_0		Enrique Méndez Vargas			2024-01-24T16:27:59.455Z		GEODETIC_DATUM_ASSUMED_WGS84;CONTINENT_DERIVED_FROM_COORDINATES;OCCURRENCE_STATUS_INFERRED_FROM_INDIVIDUAL_COUNT
768780267	1c00952b-574b-4307-9b07-6ae9ef4dd44d	urn:catalago:2012:FNC:GEF:PNUD:Plantae:000339	Plantae	Tracheophyta	Magnoliopsida	Gentianales	Rubiaceae	Coffea	Coffea arabica		SPECIES	Coffea arabica L.	Coffea arabica L.	L.	CO	Vereda La Chorrera, Finca Chorreras, Cafetal 1, Punto de Censo 2	Nariño	PRESENT	1	fe602f47-b553-4291-b6e5-197b9837e167	1.57075	-77.11175			1933.0	4.0			2012-11-21	21	11	2012	2895345	2895345	HUMAN_OBSERVATION	FNC	PNUD-FNC	2012:FNC:GEF:PNUD:Plantae:000339				CC0_1_0		Enrique Méndez Vargas			2024-01-24T16:27:59.356Z		GEODETIC_DATUM_ASSUMED_WGS84;CONTINENT_DERIVED_FROM_COORDINATES;OCCURRENCE_STATUS_INFERRED_FROM_INDIVIDUAL_COUNT
768780261	1c00952b-574b-4307-9b07-6ae9ef4dd44d	urn:catalago:2012:FNC:GEF:PNUD:Plantae:000336	Plantae	Tracheophyta	Magnoliopsida	Gentianales	Rubiaceae	Coffea	Coffea arabica		SPECIES	Coffea arabica L.	Coffea arabica L.	L.	CO	Vereda La Chorrera, Finca Chorreras, Cafetal 1, Punto de Censo 1	Nariño	PRESENT	1	fe602f47-b553-4291-b6e5-197b9837e167	1.57075	-77.11175			1933.0	4.0			2012-11-21	21	11	2012	2895345	2895345	HUMAN_OBSERVATION	FNC	PNUD-FNC	2012:FNC:GEF:PNUD:Plantae:000336				CC0_1_0		Enrique Méndez Vargas			2024-01-24T16:27:59.358Z		GEODETIC_DATUM_ASSUMED_WGS84;CONTINENT_DERIVED_FROM_COORDINATES;OCCURRENCE_STATUS_INFERRED_FROM_INDIVIDUAL_COUNT
768780247	1c00952b-574b-4307-9b07-6ae9ef4dd44d	urn:catalago:2012:FNC:GEF:PNUD:Plantae:000329	Plantae	Tracheophyta	Magnoliopsida	Gentianales	Rubiaceae	Coffea	Coffea arabica		SPECIES	Coffea arabica L.	Coffea arabica L.	L.	CO	Vereda Santa Teresa, Finca Villa Lola, Cafetal 3, Punto de Censo 4	Nariño	PRESENT	1	fe602f47-b553-4291-b6e5-197b9837e167	1.477139	-77.130361			1982.0	8.0			2012-11-29	29	11	2012	2895345	2895345	HUMAN_OBSERVATION	FNC	PNUD-FNC	2012:FNC:GEF:PNUD:Plantae:000329				CC0_1_0		Enrique Méndez Vargas			2024-01-24T16:27:59.367Z		COORDINATE_ROUNDED;GEODETIC_DATUM_ASSUMED_WGS84;CONTINENT_DERIVED_FROM_COORDINATES;OCCURRENCE_STATUS_INFERRED_FROM_INDIVIDUAL_COUNT
768780243	1c00952b-574b-4307-9b07-6ae9ef4dd44d	urn:catalago:2012:FNC:GEF:PNUD:Plantae:000327	Plantae	Tracheophyta	Magnoliopsida	Gentianales	Rubiaceae	Coffea	Coffea arabica		SPECIES	Coffea arabica L.	Coffea arabica L.	L.	CO	Vereda Santa Teresa, Finca Villa Lola, Cafetal 3, Punto de Censo 4	Nariño	PRESENT	1	fe602f47-b553-4291-b6e5-197b9837e167	1.477139	-77.130361			1982.0	8.0			2012-11-29	29	11	2012	2895345	2895345	HUMAN_OBSERVATION	FNC	PNUD-FNC	2012:FNC:GEF:PNUD:Plantae:000327				CC0_1_0		Enrique Méndez Vargas			2024-01-24T16:27:59.370Z		COORDINATE_ROUNDED;GEODETIC_DATUM_ASSUMED_WGS84;CONTINENT_DERIVED_FROM_COORDINATES;OCCURRENCE_STATUS_INFERRED_FROM_INDIVIDUAL_COUNT
768780241	1c00952b-574b-4307-9b07-6ae9ef4dd44d	urn:catalago:2012:FNC:GEF:PNUD:Plantae:000326	Plantae	Tracheophyta	Magnoliopsida	Gentianales	Rubiaceae	Coffea	Coffea arabica		SPECIES	Coffea arabica L.	Coffea arabica L.	L.	CO	Vereda Santa Teresa, Finca Villa Lola, Cafetal 3, Punto de Censo 4	Nariño	PRESENT	1	fe602f47-b553-4291-b6e5-197b9837e167	1.477139	-77.130361			1982.0	8.0			2012-11-29	29	11	2012	2895345	2895345	HUMAN_OBSERVATION	FNC	PNUD-FNC	2012:FNC:GEF:PNUD:Plantae:000326				CC0_1_0		Enrique Méndez Vargas			2024-01-24T16:27:59.369Z		COORDINATE_ROUNDED;GEODETIC_DATUM_ASSUMED_WGS84;CONTINENT_DERIVED_FROM_COORDINATES;OCCURRENCE_STATUS_INFERRED_FROM_INDIVIDUAL_COUNT
768780239	1c00952b-574b-4307-9b07-6ae9ef4dd44d	urn:catalago:2012:FNC:GEF:PNUD:Plantae:000325	Plantae	Tracheophyta	Magnoliopsida	Gentianales	Rubiaceae	Coffea	Coffea arabica		SPECIES	Coffea arabica L.	Coffea arabica L.	L.	CO	Vereda Santa Teresa, Finca Villa Lola, Cafetal 3, Punto de Censo 4	Nariño	PRESENT	1	fe602f47-b553-4291-b6e5-197b9837e167	1.477139	-77.130361			1982.0	8.0			2012-11-29	29	11	2012	2895345	2895345	HUMAN_OBSERVATION	FNC	PNUD-FNC	2012:FNC:GEF:PNUD:Plantae:000325				CC0_1_0		Enrique Méndez Vargas			2024-01-24T16:27:59.368Z		COORDINATE_ROUNDED;GEODETIC_DATUM_ASSUMED_WGS84;CONTINENT_DERIVED_FROM_COORDINATES;OCCURRENCE_STATUS_INFERRED_FROM_INDIVIDUAL_COUNT
768780212	1c00952b-574b-4307-9b07-6ae9ef4dd44d	urn:catalago:2012:FNC:GEF:PNUD:Plantae:000312	Plantae	Tracheophyta	Magnoliopsida	Gentianales	Rubiaceae	Coffea	Coffea arabica		SPECIES	Coffea arabica L.	Coffea arabica L.	L.	CO	Vereda Santa Teresa, Finca Villa Lola, Cafetal 3, Punto de Censo 1	Nariño	PRESENT	1	fe602f47-b553-4291-b6e5-197b9837e167	1.477139	-77.130361			1982.0	8.0			2012-11-29	29	11	2012	2895345	2895345	HUMAN_OBSERVATION	FNC	PNUD-FNC	2012:FNC:GEF:PNUD:Plantae:000312				CC0_1_0		Enrique Méndez Vargas			2024-01-24T16:27:59.340Z		COORDINATE_ROUNDED;GEODETIC_DATUM_ASSUMED_WGS84;CONTINENT_DERIVED_FROM_COORDINATES;OCCURRENCE_STATUS_INFERRED_FROM_INDIVIDUAL_COUNT
768780208	1c00952b-574b-4307-9b07-6ae9ef4dd44d	urn:catalago:2012:FNC:GEF:PNUD:Plantae:000310	Plantae	Tracheophyta	Magnoliopsida	Gentianales	Rubiaceae	Coffea	Coffea arabica		SPECIES	Coffea arabica L.	Coffea arabica L.	L.	CO	Vereda Santa Teresa, Finca Villa Lola, Cafetal 3, Punto de Censo 1	Nariño	PRESENT	1	fe602f47-b553-4291-b6e5-197b9837e167	1.477139	-77.130361			1982.0	8.0			2012-11-29	29	11	2012	2895345	2895345	HUMAN_OBSERVATION	FNC	PNUD-FNC	2012:FNC:GEF:PNUD:Plantae:000310				CC0_1_0		Enrique Méndez Vargas			2024-01-24T16:27:59.340Z		COORDINATE_ROUNDED;GEODETIC_DATUM_ASSUMED_WGS84;CONTINENT_DERIVED_FROM_COORDINATES;OCCURRENCE_STATUS_INFERRED_FROM_INDIVIDUAL_COUNT
768780204	1c00952b-574b-4307-9b07-6ae9ef4dd44d	urn:catalago:2012:FNC:GEF:PNUD:Plantae:000308	Plantae	Tracheophyta	Magnoliopsida	Gentianales	Rubiaceae	Coffea	Coffea arabica		SPECIES	Coffea arabica L.	Coffea arabica L.	L.	CO	Vereda Santa Teresa, Finca Villa Lola, Cafetal 3, Punto de Censo 1	Nariño	PRESENT	1	fe602f47-b553-4291-b6e5-197b9837e167	1.477139	-77.130361			1982.0	8.0			2012-11-29	29	11	2012	2895345	2895345	HUMAN_OBSERVATION	FNC	PNUD-FNC	2012:FNC:GEF:PNUD:Plantae:000308				CC0_1_0		Enrique Méndez Vargas			2024-01-24T16:27:59.350Z		COORDINATE_ROUNDED;GEODETIC_DATUM_ASSUMED_WGS84;CONTINENT_DERIVED_FROM_COORDINATES;OCCURRENCE_STATUS_INFERRED_FROM_INDIVIDUAL_COUNT
768780199	1c00952b-574b-4307-9b07-6ae9ef4dd44d	urn:catalago:2012:FNC:GEF:PNUD:Plantae:000306	Plantae	Tracheophyta	Magnoliopsida	Gentianales	Rubiaceae	Coffea	Coffea arabica		SPECIES	Coffea arabica L.	Coffea arabica L.	L.	CO	Vereda Santa Teresa, Finca Villa Lola, Cafetal 2, Punto de Censo 4	Nariño	PRESENT	1	fe602f47-b553-4291-b6e5-197b9837e167	1.477306	-77.130194			1982.0	8.0			2012-11-29	29	11	2012	2895345	2895345	HUMAN_OBSERVATION	FNC	PNUD-FNC	2012:FNC:GEF:PNUD:Plantae:000306				CC0_1_0		Enrique Méndez Vargas			2024-01-24T16:27:59.361Z		COORDINATE_ROUNDED;GEODETIC_DATUM_ASSUMED_WGS84;CONTINENT_DERIVED_FROM_COORDINATES;OCCURRENCE_STATUS_INFERRED_FROM_INDIVIDUAL_COUNT
768780195	1c00952b-574b-4307-9b07-6ae9ef4dd44d	urn:catalago:2012:FNC:GEF:PNUD:Plantae:000304	Plantae	Tracheophyta	Magnoliopsida	Gentianales	Rubiaceae	Coffea	Coffea arabica		SPECIES	Coffea arabica L.	Coffea arabica L.	L.	CO	Vereda Santa Teresa, Finca Villa Lola, Cafetal 2, Punto de Censo 4	Nariño	PRESENT	1	fe602f47-b553-4291-b6e5-197b9837e167	1.477306	-77.130194			1982.0	8.0			2012-11-29	29	11	2012	2895345	2895345	HUMAN_OBSERVATION	FNC	PNUD-FNC	2012:FNC:GEF:PNUD:Plantae:000304				CC0_1_0		Enrique Méndez Vargas			2024-01-24T16:27:59.348Z		COORDINATE_ROUNDED;GEODETIC_DATUM_ASSUMED_WGS84;CONTINENT_DERIVED_FROM_COORDINATES;OCCURRENCE_STATUS_INFERRED_FROM_INDIVIDUAL_COUNT
768780193	1c00952b-574b-4307-9b07-6ae9ef4dd44d	urn:catalago:2012:FNC:GEF:PNUD:Plantae:000303	Plantae	Tracheophyta	Magnoliopsida	Gentianales	Rubiaceae	Coffea	Coffea arabica		SPECIES	Coffea arabica L.	Coffea arabica L.	L.	CO	Vereda Santa Teresa, Finca Villa Lola, Cafetal 2, Punto de Censo 4	Nariño	PRESENT	1	fe602f47-b553-4291-b6e5-197b9837e167	1.477306	-77.130194			1982.0	8.0			2012-11-29	29	11	2012	2895345	2895345	HUMAN_OBSERVATION	FNC	PNUD-FNC	2012:FNC:GEF:PNUD:Plantae:000303				CC0_1_0		Enrique Méndez Vargas			2024-01-24T16:27:59.348Z		COORDINATE_ROUNDED;GEODETIC_DATUM_ASSUMED_WGS84;CONTINENT_DERIVED_FROM_COORDINATES;OCCURRENCE_STATUS_INFERRED_FROM_INDIVIDUAL_COUNT
768780189	1c00952b-574b-4307-9b07-6ae9ef4dd44d	urn:catalago:2012:FNC:GEF:PNUD:Plantae:000301	Plantae	Tracheophyta	Magnoliopsida	Gentianales	Rubiaceae	Coffea	Coffea arabica		SPECIES	Coffea arabica L.	Coffea arabica L.	L.	CO	Vereda Santa Teresa, Finca Villa Lola, Cafetal 2, Punto de Censo 3	Nariño	PRESENT	1	fe602f47-b553-4291-b6e5-197b9837e167	1.477306	-77.130194			1982.0	8.0			2012-11-29	29	11	2012	2895345	2895345	HUMAN_OBSERVATION	FNC	PNUD-FNC	2012:FNC:GEF:PNUD:Plantae:000301				CC0_1_0		Enrique Méndez Vargas			2024-01-24T16:27:59.348Z		COORDINATE_ROUNDED;GEODETIC_DATUM_ASSUMED_WGS84;CONTINENT_DERIVED_FROM_COORDINATES;OCCURRENCE_STATUS_INFERRED_FROM_INDIVIDUAL_COUNT
768780187	1c00952b-574b-4307-9b07-6ae9ef4dd44d	urn:catalago:2012:FNC:GEF:PNUD:Plantae:000300	Plantae	Tracheophyta	Magnoliopsida	Gentianales	Rubiaceae	Coffea	Coffea arabica		SPECIES	Coffea arabica L.	Coffea arabica L.	L.	CO	Vereda Santa Teresa, Finca Villa Lola, Cafetal 2, Punto de Censo 3	Nariño	PRESENT	1	fe602f47-b553-4291-b6e5-197b9837e167	1.477306	-77.130194			1982.0	8.0			2012-11-29	29	11	2012	2895345	2895345	HUMAN_OBSERVATION	FNC	PNUD-FNC	2012:FNC:GEF:PNUD:Plantae:000300				CC0_1_0		Enrique Méndez Vargas			2024-01-24T16:27:59.349Z		COORDINATE_ROUNDED;GEODETIC_DATUM_ASSUMED_WGS84;CONTINENT_DERIVED_FROM_COORDINATES;OCCURRENCE_STATUS_INFERRED_FROM_INDIVIDUAL_COUNT
768780181	1c00952b-574b-4307-9b07-6ae9ef4dd44d	urn:catalago:2012:FNC:GEF:PNUD:Plantae:000297	Plantae	Tracheophyta	Magnoliopsida	Gentianales	Rubiaceae	Coffea	Coffea arabica		SPECIES	Coffea arabica L.	Coffea arabica L.	L.	CO	Vereda Santa Teresa, Finca Villa Lola, Cafetal 2, Punto de Censo 2	Nariño	PRESENT	1	fe602f47-b553-4291-b6e5-197b9837e167	1.477306	-77.130194			1982.0	8.0			2012-11-29	29	11	2012	2895345	2895345	HUMAN_OBSERVATION	FNC	PNUD-FNC	2012:FNC:GEF:PNUD:Plantae:000297				CC0_1_0		Enrique Méndez Vargas			2024-01-24T16:27:59.180Z		COORDINATE_ROUNDED;GEODETIC_DATUM_ASSUMED_WGS84;CONTINENT_DERIVED_FROM_COORDINATES;OCCURRENCE_STATUS_INFERRED_FROM_INDIVIDUAL_COUNT
768780177	1c00952b-574b-4307-9b07-6ae9ef4dd44d	urn:catalago:2012:FNC:GEF:PNUD:Plantae:000295	Plantae	Tracheophyta	Magnoliopsida	Gentianales	Rubiaceae	Coffea	Coffea arabica		SPECIES	Coffea arabica L.	Coffea arabica L.	L.	CO	Vereda Santa Teresa, Finca Villa Lola, Cafetal 1, Punto de Censo 4	Nariño	PRESENT	1	fe602f47-b553-4291-b6e5-197b9837e167	1.477472	-77.130056			1982.0	8.0			2012-11-29	29	11	2012	2895345	2895345	HUMAN_OBSERVATION	FNC	PNUD-FNC	2012:FNC:GEF:PNUD:Plantae:000295				CC0_1_0		Enrique Méndez Vargas			2024-01-24T16:27:59.180Z		COORDINATE_ROUNDED;GEODETIC_DATUM_ASSUMED_WGS84;CONTINENT_DERIVED_FROM_COORDINATES;OCCURRENCE_STATUS_INFERRED_FROM_INDIVIDUAL_COUNT
768780175	1c00952b-574b-4307-9b07-6ae9ef4dd44d	urn:catalago:2012:FNC:GEF:PNUD:Plantae:000294	Plantae	Tracheophyta	Magnoliopsida	Gentianales	Rubiaceae	Coffea	Coffea arabica		SPECIES	Coffea arabica L.	Coffea arabica L.	L.	CO	Vereda Santa Teresa, Finca Villa Lola, Cafetal 1, Punto de Censo 4	Nariño	PRESENT	1	fe602f47-b553-4291-b6e5-197b9837e167	1.477472	-77.130056			1982.0	8.0			2012-11-29	29	11	2012	2895345	2895345	HUMAN_OBSERVATION	FNC	PNUD-FNC	2012:FNC:GEF:PNUD:Plantae:000294				CC0_1_0		Enrique Méndez Vargas			2024-01-24T16:27:59.177Z		COORDINATE_ROUNDED;GEODETIC_DATUM_ASSUMED_WGS84;CONTINENT_DERIVED_FROM_COORDINATES;OCCURRENCE_STATUS_INFERRED_FROM_INDIVIDUAL_COUNT
768780173	1c00952b-574b-4307-9b07-6ae9ef4dd44d	urn:catalago:2012:FNC:GEF:PNUD:Plantae:000293	Plantae	Tracheophyta	Magnoliopsida	Gentianales	Rubiaceae	Coffea	Coffea arabica		SPECIES	Coffea arabica L.	Coffea arabica L.	L.	CO	Vereda Santa Teresa, Finca Villa Lola, Cafetal 1, Punto de Censo 4	Nariño	PRESENT	1	fe602f47-b553-4291-b6e5-197b9837e167	1.477472	-77.130056			1982.0	8.0			2012-11-29	29	11	2012	2895345	2895345	HUMAN_OBSERVATION	FNC	PNUD-FNC	2012:FNC:GEF:PNUD:Plantae:000293				CC0_1_0		Enrique Méndez Vargas			2024-01-24T16:27:59.177Z		COORDINATE_ROUNDED;GEODETIC_DATUM_ASSUMED_WGS84;CONTINENT_DERIVED_FROM_COORDINATES;OCCURRENCE_STATUS_INFERRED_FROM_INDIVIDUAL_COUNT
768780171	1c00952b-574b-4307-9b07-6ae9ef4dd44d	urn:catalago:2012:FNC:GEF:PNUD:Plantae:000292	Plantae	Tracheophyta	Magnoliopsida	Gentianales	Rubiaceae	Coffea	Coffea arabica		SPECIES	Coffea arabica L.	Coffea arabica L.	L.	CO	Vereda Santa Teresa, Finca Villa Lola, Cafetal 1, Punto de Censo 4	Nariño	PRESENT	1	fe602f47-b553-4291-b6e5-197b9837e167	1.477472	-77.130056			1982.0	8.0			2012-11-29	29	11	2012	2895345	2895345	HUMAN_OBSERVATION	FNC	PNUD-FNC	2012:FNC:GEF:PNUD:Plantae:000292				CC0_1_0		Enrique Méndez Vargas			2024-01-24T16:27:59.178Z		COORDINATE_ROUNDED;GEODETIC_DATUM_ASSUMED_WGS84;CONTINENT_DERIVED_FROM_COORDINATES;OCCURRENCE_STATUS_INFERRED_FROM_INDIVIDUAL_COUNT
768780169	1c00952b-574b-4307-9b07-6ae9ef4dd44d	urn:catalago:2012:FNC:GEF:PNUD:Plantae:000291	Plantae	Tracheophyta	Magnoliopsida	Gentianales	Rubiaceae	Coffea	Coffea arabica		SPECIES	Coffea arabica L.	Coffea arabica L.	L.	CO	Vereda Santa Teresa, Finca Villa Lola, Cafetal 1, Punto de Censo 4	Nariño	PRESENT	1	fe602f47-b553-4291-b6e5-197b9837e167	1.477472	-77.130056			1982.0	8.0			2012-11-29	29	11	2012	2895345	2895345	HUMAN_OBSERVATION	FNC	PNUD-FNC	2012:FNC:GEF:PNUD:Plantae:000291				CC0_1_0		Enrique Méndez Vargas			2024-01-24T16:27:59.179Z		COORDINATE_ROUNDED;GEODETIC_DATUM_ASSUMED_WGS84;CONTINENT_DERIVED_FROM_COORDINATES;OCCURRENCE_STATUS_INFERRED_FROM_INDIVIDUAL_COUNT
768780167	1c00952b-574b-4307-9b07-6ae9ef4dd44d	urn:catalago:2012:FNC:GEF:PNUD:Plantae:000290	Plantae	Tracheophyta	Magnoliopsida	Gentianales	Rubiaceae	Coffea	Coffea arabica		SPECIES	Coffea arabica L.	Coffea arabica L.	L.	CO	Vereda Santa Teresa, Finca Villa Lola, Cafetal 1, Punto de Censo 4	Nariño	PRESENT	1	fe602f47-b553-4291-b6e5-197b9837e167	1.477472	-77.130056			1982.0	8.0			2012-11-29	29	11	2012	2895345	2895345	HUMAN_OBSERVATION	FNC	PNUD-FNC	2012:FNC:GEF:PNUD:Plantae:000290				CC0_1_0		Enrique Méndez Vargas			2024-01-24T16:27:59.180Z		COORDINATE_ROUNDED;GEODETIC_DATUM_ASSUMED_WGS84;CONTINENT_DERIVED_FROM_COORDINATES;OCCURRENCE_STATUS_INFERRED_FROM_INDIVIDUAL_COUNT
768780165	1c00952b-574b-4307-9b07-6ae9ef4dd44d	urn:catalago:2012:FNC:GEF:PNUD:Plantae:000289	Plantae	Tracheophyta	Magnoliopsida	Gentianales	Rubiaceae	Coffea	Coffea arabica		SPECIES	Coffea arabica L.	Coffea arabica L.	L.	CO	Vereda Santa Teresa, Finca Villa Lola, Cafetal 1, Punto de Censo 4	Nariño	PRESENT	1	fe602f47-b553-4291-b6e5-197b9837e167	1.477472	-77.130056			1982.0	8.0			2012-11-29	29	11	2012	2895345	2895345	HUMAN_OBSERVATION	FNC	PNUD-FNC	2012:FNC:GEF:PNUD:Plantae:000289				CC0_1_0		Enrique Méndez Vargas			2024-01-24T16:27:59.191Z		COORDINATE_ROUNDED;GEODETIC_DATUM_ASSUMED_WGS84;CONTINENT_DERIVED_FROM_COORDINATES;OCCURRENCE_STATUS_INFERRED_FROM_INDIVIDUAL_COUNT
768780163	1c00952b-574b-4307-9b07-6ae9ef4dd44d	urn:catalago:2012:FNC:GEF:PNUD:Plantae:000288	Plantae	Tracheophyta	Magnoliopsida	Gentianales	Rubiaceae	Coffea	Coffea arabica		SPECIES	Coffea arabica L.	Coffea arabica L.	L.	CO	Vereda Santa Teresa, Finca Villa Lola, Cafetal 1, Punto de Censo 4	Nariño	PRESENT	1	fe602f47-b553-4291-b6e5-197b9837e167	1.477472	-77.130056			1982.0	8.0			2012-11-29	29	11	2012	2895345	2895345	HUMAN_OBSERVATION	FNC	PNUD-FNC	2012:FNC:GEF:PNUD:Plantae:000288				CC0_1_0		Enrique Méndez Vargas			2024-01-24T16:27:59.189Z		COORDINATE_ROUNDED;GEODETIC_DATUM_ASSUMED_WGS84;CONTINENT_DERIVED_FROM_COORDINATES;OCCURRENCE_STATUS_INFERRED_FROM_INDIVIDUAL_COUNT
768780161	1c00952b-574b-4307-9b07-6ae9ef4dd44d	urn:catalago:2012:FNC:GEF:PNUD:Plantae:000287	Plantae	Tracheophyta	Magnoliopsida	Gentianales	Rubiaceae	Coffea	Coffea arabica		SPECIES	Coffea arabica L.	Coffea arabica L.	L.	CO	Vereda Santa Teresa, Finca Villa Lola, Cafetal 1, Punto de Censo 4	Nariño	PRESENT	1	fe602f47-b553-4291-b6e5-197b9837e167	1.477472	-77.130056			1982.0	8.0			2012-11-29	29	11	2012	2895345	2895345	HUMAN_OBSERVATION	FNC	PNUD-FNC	2012:FNC:GEF:PNUD:Plantae:000287				CC0_1_0		Enrique Méndez Vargas			2024-01-24T16:27:59.189Z		COORDINATE_ROUNDED;GEODETIC_DATUM_ASSUMED_WGS84;CONTINENT_DERIVED_FROM_COORDINATES;OCCURRENCE_STATUS_INFERRED_FROM_INDIVIDUAL_COUNT
768780159	1c00952b-574b-4307-9b07-6ae9ef4dd44d	urn:catalago:2012:FNC:GEF:PNUD:Plantae:000286	Plantae	Tracheophyta	Magnoliopsida	Gentianales	Rubiaceae	Coffea	Coffea arabica		SPECIES	Coffea arabica L.	Coffea arabica L.	L.	CO	Vereda Santa Teresa, Finca Villa Lola, Cafetal 1, Punto de Censo 4	Nariño	PRESENT	1	fe602f47-b553-4291-b6e5-197b9837e167	1.477472	-77.130056			1982.0	8.0			2012-11-29	29	11	2012	2895345	2895345	HUMAN_OBSERVATION	FNC	PNUD-FNC	2012:FNC:GEF:PNUD:Plantae:000286				CC0_1_0		Enrique Méndez Vargas			2024-01-24T16:27:59.195Z		COORDINATE_ROUNDED;GEODETIC_DATUM_ASSUMED_WGS84;CONTINENT_DERIVED_FROM_COORDINATES;OCCURRENCE_STATUS_INFERRED_FROM_INDIVIDUAL_COUNT
768780157	1c00952b-574b-4307-9b07-6ae9ef4dd44d	urn:catalago:2012:FNC:GEF:PNUD:Plantae:000285	Plantae	Tracheophyta	Magnoliopsida	Gentianales	Rubiaceae	Coffea	Coffea arabica		SPECIES	Coffea arabica L.	Coffea arabica L.	L.	CO	Vereda Santa Teresa, Finca Villa Lola, Cafetal 1, Punto de Censo 4	Nariño	PRESENT	1	fe602f47-b553-4291-b6e5-197b9837e167	1.477472	-77.130056			1982.0	8.0			2012-11-29	29	11	2012	2895345	2895345	HUMAN_OBSERVATION	FNC	PNUD-FNC	2012:FNC:GEF:PNUD:Plantae:000285				CC0_1_0		Enrique Méndez Vargas			2024-01-24T16:27:59.194Z		COORDINATE_ROUNDED;GEODETIC_DATUM_ASSUMED_WGS84;CONTINENT_DERIVED_FROM_COORDINATES;OCCURRENCE_STATUS_INFERRED_FROM_INDIVIDUAL_COUNT
768780154	1c00952b-574b-4307-9b07-6ae9ef4dd44d	urn:catalago:2012:FNC:GEF:PNUD:Plantae:000284	Plantae	Tracheophyta	Magnoliopsida	Gentianales	Rubiaceae	Coffea	Coffea arabica		SPECIES	Coffea arabica L.	Coffea arabica L.	L.	CO	Vereda Santa Teresa, Finca Villa Lola, Cafetal 1, Punto de Censo 4	Nariño	PRESENT	1	fe602f47-b553-4291-b6e5-197b9837e167	1.477472	-77.130056			1982.0	8.0			2012-11-29	29	11	2012	2895345	2895345	HUMAN_OBSERVATION	FNC	PNUD-FNC	2012:FNC:GEF:PNUD:Plantae:000284				CC0_1_0		Enrique Méndez Vargas			2024-01-24T16:27:59.191Z		COORDINATE_ROUNDED;GEODETIC_DATUM_ASSUMED_WGS84;CONTINENT_DERIVED_FROM_COORDINATES;OCCURRENCE_STATUS_INFERRED_FROM_INDIVIDUAL_COUNT
768780150	1c00952b-574b-4307-9b07-6ae9ef4dd44d	urn:catalago:2012:FNC:GEF:PNUD:Plantae:000282	Plantae	Tracheophyta	Magnoliopsida	Gentianales	Rubiaceae	Coffea	Coffea arabica		SPECIES	Coffea arabica L.	Coffea arabica L.	L.	CO	Vereda Santa Teresa, Finca Villa Lola, Cafetal 1, Punto de Censo 4	Nariño	PRESENT	1	fe602f47-b553-4291-b6e5-197b9837e167	1.477472	-77.130056			1982.0	8.0			2012-11-29	29	11	2012	2895345	2895345	HUMAN_OBSERVATION	FNC	PNUD-FNC	2012:FNC:GEF:PNUD:Plantae:000282				CC0_1_0		Enrique Méndez Vargas			2024-01-24T16:27:59.191Z		COORDINATE_ROUNDED;GEODETIC_DATUM_ASSUMED_WGS84;CONTINENT_DERIVED_FROM_COORDINATES;OCCURRENCE_STATUS_INFERRED_FROM_INDIVIDUAL_COUNT
768780144	1c00952b-574b-4307-9b07-6ae9ef4dd44d	urn:catalago:2012:FNC:GEF:PNUD:Plantae:000279	Plantae	Tracheophyta	Magnoliopsida	Gentianales	Rubiaceae	Coffea	Coffea arabica		SPECIES	Coffea arabica L.	Coffea arabica L.	L.	CO	Vereda Santa Teresa, Finca Villa Lola, Cafetal 1, Punto de Censo 4	Nariño	PRESENT	1	fe602f47-b553-4291-b6e5-197b9837e167	1.477472	-77.130056			1982.0	8.0			2012-11-29	29	11	2012	2895345	2895345	HUMAN_OBSERVATION	FNC	PNUD-FNC	2012:FNC:GEF:PNUD:Plantae:000279				CC0_1_0		Enrique Méndez Vargas			2024-01-24T16:27:59.161Z		COORDINATE_ROUNDED;GEODETIC_DATUM_ASSUMED_WGS84;CONTINENT_DERIVED_FROM_COORDINATES;OCCURRENCE_STATUS_INFERRED_FROM_INDIVIDUAL_COUNT
768780140	1c00952b-574b-4307-9b07-6ae9ef4dd44d	urn:catalago:2012:FNC:GEF:PNUD:Plantae:000277	Plantae	Tracheophyta	Magnoliopsida	Gentianales	Rubiaceae	Coffea	Coffea arabica		SPECIES	Coffea arabica L.	Coffea arabica L.	L.	CO	Vereda Santa Teresa, Finca Villa Lola, Cafetal 1, Punto de Censo 3	Nariño	PRESENT	1	fe602f47-b553-4291-b6e5-197b9837e167	1.477472	-77.130056			1982.0	8.0			2012-11-29	29	11	2012	2895345	2895345	HUMAN_OBSERVATION	FNC	PNUD-FNC	2012:FNC:GEF:PNUD:Plantae:000277				CC0_1_0		Enrique Méndez Vargas			2024-01-24T16:27:59.159Z		COORDINATE_ROUNDED;GEODETIC_DATUM_ASSUMED_WGS84;CONTINENT_DERIVED_FROM_COORDINATES;OCCURRENCE_STATUS_INFERRED_FROM_INDIVIDUAL_COUNT
768780138	1c00952b-574b-4307-9b07-6ae9ef4dd44d	urn:catalago:2012:FNC:GEF:PNUD:Plantae:000276	Plantae	Tracheophyta	Magnoliopsida	Gentianales	Rubiaceae	Coffea	Coffea arabica		SPECIES	Coffea arabica L.	Coffea arabica L.	L.	CO	Vereda Santa Teresa, Finca Villa Lola, Cafetal 1, Punto de Censo 3	Nariño	PRESENT	1	fe602f47-b553-4291-b6e5-197b9837e167	1.477472	-77.130056			1982.0	8.0			2012-11-29	29	11	2012	2895345	2895345	HUMAN_OBSERVATION	FNC	PNUD-FNC	2012:FNC:GEF:PNUD:Plantae:000276				CC0_1_0		Enrique Méndez Vargas			2024-01-24T16:27:59.160Z		COORDINATE_ROUNDED;GEODETIC_DATUM_ASSUMED_WGS84;CONTINENT_DERIVED_FROM_COORDINATES;OCCURRENCE_STATUS_INFERRED_FROM_INDIVIDUAL_COUNT
768780136	1c00952b-574b-4307-9b07-6ae9ef4dd44d	urn:catalago:2012:FNC:GEF:PNUD:Plantae:000275	Plantae	Tracheophyta	Magnoliopsida	Gentianales	Rubiaceae	Coffea	Coffea arabica		SPECIES	Coffea arabica L.	Coffea arabica L.	L.	CO	Vereda Santa Teresa, Finca Villa Lola, Cafetal 1, Punto de Censo 3	Nariño	PRESENT	1	fe602f47-b553-4291-b6e5-197b9837e167	1.477472	-77.130056			1982.0	8.0			2012-11-29	29	11	2012	2895345	2895345	HUMAN_OBSERVATION	FNC	PNUD-FNC	2012:FNC:GEF:PNUD:Plantae:000275				CC0_1_0		Enrique Méndez Vargas			2024-01-24T16:27:59.162Z		COORDINATE_ROUNDED;GEODETIC_DATUM_ASSUMED_WGS84;CONTINENT_DERIVED_FROM_COORDINATES;OCCURRENCE_STATUS_INFERRED_FROM_INDIVIDUAL_COUNT
768780134	1c00952b-574b-4307-9b07-6ae9ef4dd44d	urn:catalago:2012:FNC:GEF:PNUD:Plantae:000274	Plantae	Tracheophyta	Magnoliopsida	Gentianales	Rubiaceae	Coffea	Coffea arabica		SPECIES	Coffea arabica L.	Coffea arabica L.	L.	CO	Vereda Santa Teresa, Finca Villa Lola, Cafetal 1, Punto de Censo 3	Nariño	PRESENT	1	fe602f47-b553-4291-b6e5-197b9837e167	1.477472	-77.130056			1982.0	8.0			2012-11-29	29	11	2012	2895345	2895345	HUMAN_OBSERVATION	FNC	PNUD-FNC	2012:FNC:GEF:PNUD:Plantae:000274				CC0_1_0		Enrique Méndez Vargas			2024-01-24T16:27:59.163Z		COORDINATE_ROUNDED;GEODETIC_DATUM_ASSUMED_WGS84;CONTINENT_DERIVED_FROM_COORDINATES;OCCURRENCE_STATUS_INFERRED_FROM_INDIVIDUAL_COUNT
768780130	1c00952b-574b-4307-9b07-6ae9ef4dd44d	urn:catalago:2012:FNC:GEF:PNUD:Plantae:000272	Plantae	Tracheophyta	Magnoliopsida	Gentianales	Rubiaceae	Coffea	Coffea arabica		SPECIES	Coffea arabica L.	Coffea arabica L.	L.	CO	Vereda Santa Teresa, Finca Villa Lola, Cafetal 1, Punto de Censo 3	Nariño	PRESENT	1	fe602f47-b553-4291-b6e5-197b9837e167	1.477472	-77.130056			1982.0	8.0			2012-11-29	29	11	2012	2895345	2895345	HUMAN_OBSERVATION	FNC	PNUD-FNC	2012:FNC:GEF:PNUD:Plantae:000272				CC0_1_0		Enrique Méndez Vargas			2024-01-24T16:27:59.165Z		COORDINATE_ROUNDED;GEODETIC_DATUM_ASSUMED_WGS84;CONTINENT_DERIVED_FROM_COORDINATES;OCCURRENCE_STATUS_INFERRED_FROM_INDIVIDUAL_COUNT
768780127	1c00952b-574b-4307-9b07-6ae9ef4dd44d	urn:catalago:2012:FNC:GEF:PNUD:Plantae:000271	Plantae	Tracheophyta	Magnoliopsida	Gentianales	Rubiaceae	Coffea	Coffea arabica		SPECIES	Coffea arabica L.	Coffea arabica L.	L.	CO	Vereda Santa Teresa, Finca Villa Lola, Cafetal 1, Punto de Censo 3	Nariño	PRESENT	1	fe602f47-b553-4291-b6e5-197b9837e167	1.477472	-77.130056			1982.0	8.0			2012-11-29	29	11	2012	2895345	2895345	HUMAN_OBSERVATION	FNC	PNUD-FNC	2012:FNC:GEF:PNUD:Plantae:000271				CC0_1_0		Enrique Méndez Vargas			2024-01-24T16:27:59.162Z		COORDINATE_ROUNDED;GEODETIC_DATUM_ASSUMED_WGS84;CONTINENT_DERIVED_FROM_COORDINATES;OCCURRENCE_STATUS_INFERRED_FROM_INDIVIDUAL_COUNT
768780119	1c00952b-574b-4307-9b07-6ae9ef4dd44d	urn:catalago:2012:FNC:GEF:PNUD:Plantae:000267	Plantae	Tracheophyta	Magnoliopsida	Gentianales	Rubiaceae	Coffea	Coffea arabica		SPECIES	Coffea arabica L.	Coffea arabica L.	L.	CO	Vereda Santa Teresa, Finca Villa Lola, Cafetal 1, Punto de Censo 1	Nariño	PRESENT	1	fe602f47-b553-4291-b6e5-197b9837e167	1.477472	-77.130056			1982.0	8.0			2012-11-29	29	11	2012	2895345	2895345	HUMAN_OBSERVATION	FNC	PNUD-FNC	2012:FNC:GEF:PNUD:Plantae:000267				CC0_1_0		Enrique Méndez Vargas			2024-01-24T16:27:59.169Z		COORDINATE_ROUNDED;GEODETIC_DATUM_ASSUMED_WGS84;CONTINENT_DERIVED_FROM_COORDINATES;OCCURRENCE_STATUS_INFERRED_FROM_INDIVIDUAL_COUNT
768780115	1c00952b-574b-4307-9b07-6ae9ef4dd44d	urn:catalago:2012:FNC:GEF:PNUD:Plantae:000265	Plantae	Tracheophyta	Magnoliopsida	Gentianales	Rubiaceae	Coffea	Coffea arabica		SPECIES	Coffea arabica L.	Coffea arabica L.	L.	CO	Vereda Santa Teresa, Finca Villa Lola, Cafetal 1, Punto de Censo 1	Nariño	PRESENT	1	fe602f47-b553-4291-b6e5-197b9837e167	1.477472	-77.130056			1982.0	8.0			2012-11-29	29	11	2012	2895345	2895345	HUMAN_OBSERVATION	FNC	PNUD-FNC	2012:FNC:GEF:PNUD:Plantae:000265				CC0_1_0		Enrique Méndez Vargas			2024-01-24T16:27:59.169Z		COORDINATE_ROUNDED;GEODETIC_DATUM_ASSUMED_WGS84;CONTINENT_DERIVED_FROM_COORDINATES;OCCURRENCE_STATUS_INFERRED_FROM_INDIVIDUAL_COUNT
768761694	9b73f44e-bbe1-4fd1-a7a9-c96c38dcf884	SINCHI:COAH:52858	Plantae	Tracheophyta	Magnoliopsida	Gentianales	Rubiaceae	Coffea	Coffea arabica		SPECIES	Coffea arabica L.	Coffea arabica	L.	CO	vda. Villa Lucia, resguardo indígena Villa Lucia, finca el Limón	Meta	PRESENT		9d77fdeb-100f-4b29-98ad-4effdd824457	3.45639	-74.14389			1200.0	0.0			2002-10-07	7	10	2002	2895345	2895345	PRESERVED_SPECIMEN	Instituto Amazónico de Investigaciones Científicas - SINCHI	COAH	52858	13601	Cárdenas, D.	2003-10-01T00:00:00	CC_BY_NC_4_0		Cárdenas, D.			2024-04-29T09:02:02.987Z		INSTITUTION_MATCH_FUZZY;COLLECTION_MATCH_FUZZY
768759588	9b73f44e-bbe1-4fd1-a7a9-c96c38dcf884	SINCHI:COAH:49883	Plantae	Tracheophyta	Magnoliopsida	Gentianales	Rubiaceae	Coffea	Coffea arabica		SPECIES	Coffea arabica L.	Coffea arabica	L.	CO	serranía de Los Churumbelos, sector bocana del río Ponchayaco, vda. Bajo Afán	Putumayo	PRESENT		9d77fdeb-100f-4b29-98ad-4effdd824457	1.16625	-76.63056			1250.0	0.0			2001-11-13	13	11	2001	2895345	2895345	PRESERVED_SPECIMEN	Instituto Amazónico de Investigaciones Científicas - SINCHI	COAH	49883	2238			CC_BY_NC_4_0		Marín, C.			2024-04-29T09:01:38.859Z		INSTITUTION_MATCH_FUZZY;COLLECTION_MATCH_FUZZY
768757736	9b73f44e-bbe1-4fd1-a7a9-c96c38dcf884	SINCHI:COAH:47251	Plantae	Tracheophyta	Magnoliopsida	Gentianales	Rubiaceae	Coffea	Coffea arabica		SPECIES	Coffea arabica L.	Coffea arabica	L.	CO	vda. Tukandira (Hormiga Yanabe), fincas de Jairo Quevedo	Vaupés	PRESENT		9d77fdeb-100f-4b29-98ad-4effdd824457	1.08933	-70.10722							2001-09-25	25	9	2001	2895345	2895345	PRESERVED_SPECIMEN	Instituto Amazónico de Investigaciones Científicas - SINCHI	COAH	47251	7183			CC_BY_NC_4_0		López-C., R.			2024-04-29T09:02:03.795Z		INSTITUTION_MATCH_FUZZY;COLLECTION_MATCH_FUZZY
768757735	9b73f44e-bbe1-4fd1-a7a9-c96c38dcf884	SINCHI:COAH:47250	Plantae	Tracheophyta	Magnoliopsida	Gentianales	Rubiaceae	Coffea	Coffea arabica		SPECIES	Coffea arabica L.	Coffea arabica	L.	CO	vda. Tukandira (Hormiga Yanabe), fincas de Jairo Quevedo	Vaupés	PRESENT		9d77fdeb-100f-4b29-98ad-4effdd824457	1.08933	-70.10722							2001-09-25	25	9	2001	2895345	2895345	PRESERVED_SPECIMEN	Instituto Amazónico de Investigaciones Científicas - SINCHI	COAH	47250	7183			CC_BY_NC_4_0		López-C., R.			2024-04-29T09:02:03.801Z		INSTITUTION_MATCH_FUZZY;COLLECTION_MATCH_FUZZY
768723309	9b73f44e-bbe1-4fd1-a7a9-c96c38dcf884	SINCHI:COAH:990	Plantae	Tracheophyta	Magnoliopsida	Gentianales	Rubiaceae	Coffea	Coffea arabica		SPECIES	Coffea arabica L.	Coffea arabica	L.	CO	corregimiento El Morro, cercanías a la carretera de Yopal a El Morro (Bh-T), margen izq. río Cravo Sur	Casanare	PRESENT		9d77fdeb-100f-4b29-98ad-4effdd824457	5.41667	-72.45							1994-05-07	7	5	1994	2895345	2895345	PRESERVED_SPECIMEN	Instituto Amazónico de Investigaciones Científicas - SINCHI	COAH	990	269	Cárdenas, D.	1994-01-01T00:00:00	CC_BY_NC_4_0		Viña, A.			2024-04-29T09:01:42.499Z		INSTITUTION_MATCH_FUZZY;COLLECTION_MATCH_FUZZY
735516673	dfcb0ee8-614f-11e2-897a-00145eb45e9a		Plantae	Tracheophyta	Magnoliopsida	Gentianales	Rubiaceae	Coffea	Coffea arabica		SPECIES	Coffea arabica L.	Coffea arabica L.					PRESENT		021121c0-f040-11d8-b22f-b8a03c50a862													2895345	2895345	LIVING_SPECIMEN	KIEL	Botanical Garden Kiel	304692				CC_BY_4_0					2024-01-25T14:57:44.336Z		COLLECTION_MATCH_NONE;INSTITUTION_MATCH_FUZZY
735516669	dfcb0ee8-614f-11e2-897a-00145eb45e9a		Plantae	Tracheophyta	Magnoliopsida	Gentianales	Rubiaceae	Coffea	Coffea arabica		SPECIES	Coffea arabica L.	Coffea arabica L.					PRESENT		021121c0-f040-11d8-b22f-b8a03c50a862													2895345	2895345	LIVING_SPECIMEN	OSN	Botanical Garden Osnabrueck	543419				CC_BY_4_0					2024-01-25T14:57:44.504Z		COLLECTION_MATCH_NONE;INSTITUTION_MATCH_FUZZY
735516668	dfcb0ee8-614f-11e2-897a-00145eb45e9a		Plantae	Tracheophyta	Magnoliopsida	Gentianales	Rubiaceae	Coffea	Coffea arabica		SPECIES	Coffea arabica L.	Coffea arabica L.					PRESENT		021121c0-f040-11d8-b22f-b8a03c50a862													2895345	2895345	LIVING_SPECIMEN	OSN	Botanical Garden Osnabrueck	543418				CC_BY_4_0					2024-01-25T14:57:45.260Z		COLLECTION_MATCH_NONE;INSTITUTION_MATCH_FUZZY
735516667	dfcb0ee8-614f-11e2-897a-00145eb45e9a		Plantae	Tracheophyta	Magnoliopsida	Gentianales	Rubiaceae	Coffea	Coffea arabica		SPECIES	Coffea arabica L.	Coffea arabica L.					PRESENT		021121c0-f040-11d8-b22f-b8a03c50a862													2895345	2895345	LIVING_SPECIMEN	OSN	Botanical Garden Osnabrueck	543417				CC_BY_4_0					2024-01-25T14:57:44.516Z		COLLECTION_MATCH_NONE;INSTITUTION_MATCH_FUZZY
735516666	dfcb0ee8-614f-11e2-897a-00145eb45e9a		Plantae	Tracheophyta	Magnoliopsida	Gentianales	Rubiaceae	Coffea	Coffea arabica		SPECIES	Coffea arabica L.	Coffea arabica L.					PRESENT		021121c0-f040-11d8-b22f-b8a03c50a862													2895345	2895345	LIVING_SPECIMEN	OSN	Botanical Garden Osnabrueck	543416				CC_BY_4_0					2024-01-25T14:57:44.512Z		COLLECTION_MATCH_NONE;INSTITUTION_MATCH_FUZZY
735516665	dfcb0ee8-614f-11e2-897a-00145eb45e9a		Plantae	Tracheophyta	Magnoliopsida	Gentianales	Rubiaceae	Coffea	Coffea arabica		SPECIES	Coffea arabica L.	Coffea arabica L.					PRESENT		021121c0-f040-11d8-b22f-b8a03c50a862													2895345	2895345	LIVING_SPECIMEN	OSN	Botanical Garden Osnabrueck	543415				CC_BY_4_0					2024-01-25T14:57:45.237Z		COLLECTION_MATCH_NONE;INSTITUTION_MATCH_FUZZY
735516664	dfcb0ee8-614f-11e2-897a-00145eb45e9a		Plantae	Tracheophyta	Magnoliopsida	Gentianales	Rubiaceae	Coffea	Coffea arabica		SPECIES	Coffea arabica L.	Coffea arabica L.					PRESENT		021121c0-f040-11d8-b22f-b8a03c50a862													2895345	2895345	LIVING_SPECIMEN	OSN	Botanical Garden Osnabrueck	543414				CC_BY_4_0					2024-01-25T14:57:44.514Z		COLLECTION_MATCH_NONE;INSTITUTION_MATCH_FUZZY
735516663	dfcb0ee8-614f-11e2-897a-00145eb45e9a		Plantae	Tracheophyta	Magnoliopsida	Gentianales	Rubiaceae	Coffea	Coffea arabica		SPECIES	Coffea arabica L.	Coffea arabica L.					PRESENT		021121c0-f040-11d8-b22f-b8a03c50a862													2895345	2895345	LIVING_SPECIMEN	OSN	Botanical Garden Osnabrueck	543413				CC_BY_4_0					2024-01-25T14:57:44.507Z		COLLECTION_MATCH_NONE;INSTITUTION_MATCH_FUZZY
735516662	dfcb0ee8-614f-11e2-897a-00145eb45e9a		Plantae	Tracheophyta	Magnoliopsida	Gentianales	Rubiaceae	Coffea	Coffea arabica		SPECIES	Coffea arabica L.	Coffea arabica L.					PRESENT		021121c0-f040-11d8-b22f-b8a03c50a862													2895345	2895345	LIVING_SPECIMEN	OSN	Botanical Garden Osnabrueck	543412				CC_BY_4_0					2024-01-25T14:57:45.320Z		COLLECTION_MATCH_NONE;INSTITUTION_MATCH_FUZZY
735516661	dfcb0ee8-614f-11e2-897a-00145eb45e9a		Plantae	Tracheophyta	Magnoliopsida	Gentianales	Rubiaceae	Coffea	Coffea arabica		SPECIES	Coffea arabica L.	Coffea arabica L.					PRESENT		021121c0-f040-11d8-b22f-b8a03c50a862													2895345	2895345	LIVING_SPECIMEN	OSN	Botanical Garden Osnabrueck	543411				CC_BY_4_0					2024-01-25T14:57:44.511Z		COLLECTION_MATCH_NONE;INSTITUTION_MATCH_FUZZY
735516660	dfcb0ee8-614f-11e2-897a-00145eb45e9a		Plantae	Tracheophyta	Magnoliopsida	Gentianales	Rubiaceae	Coffea	Coffea arabica		SPECIES	Coffea arabica L.	Coffea arabica L.					PRESENT		021121c0-f040-11d8-b22f-b8a03c50a862													2895345	2895345	LIVING_SPECIMEN	REG	Botanical Garden Regensburg	571943				CC_BY_4_0					2024-01-25T14:57:45.253Z		COLLECTION_MATCH_NONE;INSTITUTION_MATCH_FUZZY
735516659	dfcb0ee8-614f-11e2-897a-00145eb45e9a		Plantae	Tracheophyta	Magnoliopsida	Gentianales	Rubiaceae	Coffea	Coffea arabica		SPECIES	Coffea arabica L.	Coffea arabica L.					PRESENT		021121c0-f040-11d8-b22f-b8a03c50a862													2895345	2895345	LIVING_SPECIMEN	ESSEN	Grugapark Essen	457693				CC_BY_4_0					2024-01-25T14:57:45.048Z		INSTITUTION_MATCH_NONE
735516658	dfcb0ee8-614f-11e2-897a-00145eb45e9a		Plantae	Tracheophyta	Magnoliopsida	Gentianales	Rubiaceae	Coffea	Coffea arabica		SPECIES	Coffea arabica L.	Coffea arabica L. 'Murta'					PRESENT		021121c0-f040-11d8-b22f-b8a03c50a862													2895345	2895345	LIVING_SPECIMEN	KASSE	Botanical Garden Witzenhausen	335469				CC_BY_4_0					2024-01-25T14:57:45.402Z		INSTITUTION_MATCH_NONE
735516657	dfcb0ee8-614f-11e2-897a-00145eb45e9a		Plantae	Tracheophyta	Magnoliopsida	Gentianales	Rubiaceae	Coffea	Coffea arabica		SPECIES	Coffea arabica L.	Coffea arabica L. 'Catui'					PRESENT		021121c0-f040-11d8-b22f-b8a03c50a862													2895345	2895345	LIVING_SPECIMEN	KASSE	Botanical Garden Witzenhausen	335468				CC_BY_4_0					2024-01-25T14:57:44.692Z		INSTITUTION_MATCH_NONE
735516656	dfcb0ee8-614f-11e2-897a-00145eb45e9a		Plantae	Tracheophyta	Magnoliopsida	Gentianales	Rubiaceae	Coffea	Coffea arabica		SPECIES	Coffea arabica L.	Coffea arabica L. 'Caturra gelb'					PRESENT		021121c0-f040-11d8-b22f-b8a03c50a862													2895345	2895345	LIVING_SPECIMEN	KASSE	Botanical Garden Witzenhausen	335402				CC_BY_4_0					2024-01-25T14:57:44.743Z		TAXON_MATCH_HIGHERRANK;INSTITUTION_MATCH_NONE
735516655	dfcb0ee8-614f-11e2-897a-00145eb45e9a		Plantae	Tracheophyta	Magnoliopsida	Gentianales	Rubiaceae	Coffea	Coffea arabica		SPECIES	Coffea arabica L.	Coffea arabica L.					PRESENT		021121c0-f040-11d8-b22f-b8a03c50a862													2895345	2895345	LIVING_SPECIMEN	SAARB	Botanical Garden Saarbruecken	707153				CC_BY_4_0					2024-01-25T14:57:45.391Z		INSTITUTION_MATCH_NONE
735516652	dfcb0ee8-614f-11e2-897a-00145eb45e9a		Plantae	Tracheophyta	Magnoliopsida	Gentianales	Rubiaceae	Coffea	Coffea arabica		SPECIES	Coffea arabica L.	Coffea arabica L.					PRESENT		021121c0-f040-11d8-b22f-b8a03c50a862													2895345	2895345	LIVING_SPECIMEN	BOCH	Botanical Garden Bochum	385398				CC_BY_4_0					2024-01-25T14:57:44.440Z		COLLECTION_MATCH_NONE;INSTITUTION_MATCH_FUZZY
735516651	dfcb0ee8-614f-11e2-897a-00145eb45e9a		Plantae	Tracheophyta	Magnoliopsida	Gentianales	Rubiaceae	Coffea	Coffea arabica		SPECIES	Coffea arabica L.	Coffea arabica L.					PRESENT		021121c0-f040-11d8-b22f-b8a03c50a862													2895345	2895345	LIVING_SPECIMEN	BOCH	Botanical Garden Bochum	384716				CC_BY_4_0					2024-01-25T14:57:45.136Z		COLLECTION_MATCH_NONE;INSTITUTION_MATCH_FUZZY
735516648	dfcb0ee8-614f-11e2-897a-00145eb45e9a		Plantae	Tracheophyta	Magnoliopsida	Gentianales	Rubiaceae	Coffea	Coffea arabica		SPECIES	Coffea arabica L.	Coffea arabica L.					PRESENT		021121c0-f040-11d8-b22f-b8a03c50a862													2895345	2895345	LIVING_SPECIMEN	BOCH	Botanical Garden Bochum	231151				CC_BY_4_0					2024-01-25T14:57:45.245Z		COLLECTION_MATCH_NONE;INSTITUTION_MATCH_FUZZY
735516647	dfcb0ee8-614f-11e2-897a-00145eb45e9a		Plantae	Tracheophyta	Magnoliopsida	Gentianales	Rubiaceae	Coffea	Coffea arabica		SPECIES	Coffea arabica L.	Coffea arabica L. 'San Ramon'					PRESENT		021121c0-f040-11d8-b22f-b8a03c50a862													2895345	2895345	LIVING_SPECIMEN	BONN	Botanical Garden Bonn	780063				CC_BY_4_0					2024-01-25T14:57:44.331Z		COLLECTION_MATCH_NONE;INSTITUTION_MATCH_FUZZY
735516646	dfcb0ee8-614f-11e2-897a-00145eb45e9a		Plantae	Tracheophyta	Magnoliopsida	Gentianales	Rubiaceae	Coffea	Coffea arabica		SPECIES	Coffea arabica L.	Coffea arabica L. 'Nana'					PRESENT		021121c0-f040-11d8-b22f-b8a03c50a862													2895345	2895345	LIVING_SPECIMEN	BONN	Botanical Garden Bonn	780062				CC_BY_4_0					2024-01-25T14:57:45.128Z		COLLECTION_MATCH_NONE;INSTITUTION_MATCH_FUZZY
735516644	dfcb0ee8-614f-11e2-897a-00145eb45e9a		Plantae	Tracheophyta	Magnoliopsida	Gentianales	Rubiaceae	Coffea	Coffea arabica		SPECIES	Coffea arabica L.	Coffea arabica L. 'Caturra gelb'					PRESENT		021121c0-f040-11d8-b22f-b8a03c50a862													2895345	2895345	LIVING_SPECIMEN	THARF	Forest Botanical Garden Tharandt	232925				CC_BY_4_0					2024-01-25T14:57:45.441Z		TAXON_MATCH_HIGHERRANK;INSTITUTION_MATCH_NONE
735516643	dfcb0ee8-614f-11e2-897a-00145eb45e9a		Plantae	Tracheophyta	Magnoliopsida	Gentianales	Rubiaceae	Coffea	Coffea arabica		SPECIES	Coffea arabica L.	Coffea arabica L.					PRESENT		021121c0-f040-11d8-b22f-b8a03c50a862													2895345	2895345	LIVING_SPECIMEN	THARF	Forest Botanical Garden Tharandt	226147				CC_BY_4_0					2024-01-25T14:57:44.720Z		INSTITUTION_MATCH_NONE
735516642	dfcb0ee8-614f-11e2-897a-00145eb45e9a		Plantae	Tracheophyta	Magnoliopsida	Gentianales	Rubiaceae	Coffea	Coffea arabica		SPECIES	Coffea arabica L.	Coffea arabica L.					PRESENT		021121c0-f040-11d8-b22f-b8a03c50a862													2895345	2895345	LIVING_SPECIMEN	MB	Botanical Garden Marburg	339336				CC_BY_4_0					2024-01-25T14:57:45.257Z		AMBIGUOUS_INSTITUTION
735516641	dfcb0ee8-614f-11e2-897a-00145eb45e9a		Plantae	Tracheophyta	Magnoliopsida	Gentianales	Rubiaceae	Coffea	Coffea arabica		SPECIES	Coffea arabica L.	Coffea arabica L.					PRESENT		021121c0-f040-11d8-b22f-b8a03c50a862													2895345	2895345	LIVING_SPECIMEN	GIESS	Botanical Garden Giessen	135235				CC_BY_4_0					2024-01-25T14:57:44.491Z		INSTITUTION_MATCH_NONE
735516640	dfcb0ee8-614f-11e2-897a-00145eb45e9a		Plantae	Tracheophyta	Magnoliopsida	Gentianales	Rubiaceae	Coffea	Coffea arabica		SPECIES	Coffea arabica L.	Coffea arabica L.					PRESENT		021121c0-f040-11d8-b22f-b8a03c50a862													2895345	2895345	LIVING_SPECIMEN	BAYRT	Ecological Botanical Gardens Bayreuth	764520				CC_BY_4_0					2024-01-25T14:57:44.870Z		INSTITUTION_MATCH_NONE
735516639	dfcb0ee8-614f-11e2-897a-00145eb45e9a		Plantae	Tracheophyta	Magnoliopsida	Gentianales	Rubiaceae	Coffea	Coffea arabica		SPECIES	Coffea arabica L.	Coffea arabica L.					PRESENT		021121c0-f040-11d8-b22f-b8a03c50a862													2895345	2895345	LIVING_SPECIMEN	BAYRT	Ecological Botanical Gardens Bayreuth	764519				CC_BY_4_0					2024-01-25T14:57:44.765Z		INSTITUTION_MATCH_NONE
735516638	dfcb0ee8-614f-11e2-897a-00145eb45e9a		Plantae	Tracheophyta	Magnoliopsida	Gentianales	Rubiaceae	Coffea	Coffea arabica		SPECIES	Coffea arabica L.	Coffea arabica L.					PRESENT		021121c0-f040-11d8-b22f-b8a03c50a862													2895345	2895345	LIVING_SPECIMEN	BAYRT	Ecological Botanical Gardens Bayreuth	764518				CC_BY_4_0					2024-01-25T14:57:45.440Z		INSTITUTION_MATCH_NONE
735516637	dfcb0ee8-614f-11e2-897a-00145eb45e9a		Plantae	Tracheophyta	Magnoliopsida	Gentianales	Rubiaceae	Coffea	Coffea arabica		SPECIES	Coffea arabica L.	Coffea arabica L.					PRESENT		021121c0-f040-11d8-b22f-b8a03c50a862													2895345	2895345	LIVING_SPECIMEN	BAYRT	Ecological Botanical Gardens Bayreuth	764517				CC_BY_4_0					2024-01-25T14:57:44.843Z		INSTITUTION_MATCH_NONE
735516636	dfcb0ee8-614f-11e2-897a-00145eb45e9a		Plantae	Tracheophyta	Magnoliopsida	Gentianales	Rubiaceae	Coffea	Coffea arabica		SPECIES	Coffea arabica L.	Coffea arabica L.					PRESENT		021121c0-f040-11d8-b22f-b8a03c50a862													2895345	2895345	LIVING_SPECIMEN	BAYRT	Ecological Botanical Gardens Bayreuth	764516				CC_BY_4_0					2024-01-25T14:57:45.439Z		INSTITUTION_MATCH_NONE
735516635	dfcb0ee8-614f-11e2-897a-00145eb45e9a		Plantae	Tracheophyta	Magnoliopsida	Gentianales	Rubiaceae	Coffea	Coffea arabica		SPECIES	Coffea arabica L.	Coffea arabica L.					PRESENT		021121c0-f040-11d8-b22f-b8a03c50a862													2895345	2895345	LIVING_SPECIMEN	BAYRT	Ecological Botanical Gardens Bayreuth	764515				CC_BY_4_0					2024-01-25T14:57:44.775Z		INSTITUTION_MATCH_NONE
735516634	dfcb0ee8-614f-11e2-897a-00145eb45e9a		Plantae	Tracheophyta	Magnoliopsida	Gentianales	Rubiaceae	Coffea	Coffea arabica		SPECIES	Coffea arabica L.	Coffea arabica L.					PRESENT		021121c0-f040-11d8-b22f-b8a03c50a862													2895345	2895345	LIVING_SPECIMEN	BAYRT	Ecological Botanical Gardens Bayreuth	764514				CC_BY_4_0					2024-01-25T14:57:45.478Z		INSTITUTION_MATCH_NONE
735516633	dfcb0ee8-614f-11e2-897a-00145eb45e9a		Plantae	Tracheophyta	Magnoliopsida	Gentianales	Rubiaceae	Coffea	Coffea arabica		SPECIES	Coffea arabica L.	Coffea arabica L.					PRESENT		021121c0-f040-11d8-b22f-b8a03c50a862													2895345	2895345	LIVING_SPECIMEN	ULM	Botanical Garden Ulm	685158				CC_BY_4_0					2024-01-25T14:57:45.065Z		COLLECTION_MATCH_NONE;INSTITUTION_MATCH_FUZZY
735516632	dfcb0ee8-614f-11e2-897a-00145eb45e9a		Plantae	Tracheophyta	Magnoliopsida	Gentianales	Rubiaceae	Coffea	Coffea arabica		SPECIES	Coffea arabica L.	Coffea arabica L.					PRESENT		021121c0-f040-11d8-b22f-b8a03c50a862													2895345	2895345	LIVING_SPECIMEN	ULM	Botanical Garden Ulm	672484				CC_BY_4_0					2024-01-25T14:57:45.026Z		COLLECTION_MATCH_NONE;INSTITUTION_MATCH_FUZZY
735516631	dfcb0ee8-614f-11e2-897a-00145eb45e9a		Plantae	Tracheophyta	Magnoliopsida	Gentianales	Rubiaceae	Coffea	Coffea arabica		SPECIES	Coffea arabica L.	Coffea arabica L.					PRESENT		021121c0-f040-11d8-b22f-b8a03c50a862													2895345	2895345	LIVING_SPECIMEN	ULM	Botanical Garden Ulm	672405				CC_BY_4_0					2024-01-25T14:57:44.319Z		COLLECTION_MATCH_NONE;INSTITUTION_MATCH_FUZZY
[truncated: 10,956 more rows]
